# Supplementary material for: Temporal ordering of omics and multiomic events inferred from time-series data
Source: NPJ Syst Biol Appl. 2020 Jul 16;6:22. doi: 10.1038/s41540-020-0141-0 (PMC7366653; doi:10.1038/s41540-020-0141-0)
Supplement: Supplementary file 2 — Data Set 1 [file 41540_2020_141_MOESM2_ESM.xlsx]

## Sheet: Cluster membership
	1	2	3	4	5	6	7	8	9	10	11	12	13	14	15	16	17
ARHGAP14;858;	0.000370473	0.00142153	0.00194231	0.00118162	0.00249681	0.0118572	0.928037	0.00136451	0.000770486	0.00115053	0.0382609	0.00329638	0.00484083	0.000357401	0.000185406	0.00179387	0.000672625
SRPK1;51;	0.000310937	0.000179585	0.000337516	0.000265605	0.000899152	0.000386968	0.971432	0.00017009	0.0117534	0.000245671	0.0030321	0.00127637	0.00474031	0.000615606	0.000317944	0.000430037	0.00360662
KIAA1927;274;	3.88462e-05	0.000893119	0.00243691	0.00109079	0.00314412	0.000119581	4.09637e-05	0.000174081	0.000511132	0.000450709	1.87702e-05	0.00140212	0.00125828	1.63318e-05	0.986716	0.00166638	2.18745e-05
KIAA1741;1204;	0.000920771	0.369259	0.0151892	0.0236332	0.00182596	0.0146099	0.000163816	0.523188	0.000145256	0.039655	0.00041614	0.00132146	0.000532216	0.000167936	0.0031794	0.00571567	7.78189e-05
MAPKAP1;86;	0.000568465	0.00676265	0.00225733	0.00179975	0.00106755	0.513692	0.0261992	0.0298469	0.000154609	0.00221812	0.410975	0.00108065	0.00124156	0.000414042	9.49564e-05	0.0012775	0.000350088
SRP72;139;	0.0010839	0.00034598	0.000332568	0.000249864	0.000465361	0.0022676	0.184389	0.000852596	0.00200467	0.000335114	0.785555	0.000505765	0.00169032	0.00377409	0.000152885	0.000299597	0.0156957
GEMIN5;757;	8.47596e-05	0.000196909	0.000323449	0.000198611	0.000468591	5.41953e-05	3.43627e-05	0.000108376	0.00194007	0.000156299	2.53279e-05	0.000281209	0.000501626	4.97573e-05	0.99524	0.000258454	7.83554e-05
DAB2IP;1031;	1.96428e-05	0.000229852	0.0010546	0.00047325	0.0043977	0.000475154	0.967434	6.97838e-05	0.000315813	0.000169151	0.000230459	0.0105597	0.0131641	1.62528e-05	7.60275e-05	0.0012741	4.08165e-05
HNRNPM;527;	9.31354e-05	4.82056e-05	7.69582e-05	7.26496e-05	0.000111296	1.43723e-05	2.06265e-05	3.20374e-05	0.00343332	8.70613e-05	1.11337e-05	0.000106221	0.000118538	4.62152e-05	0.995568	9.25292e-05	6.81064e-05
EDD;327;	1.93711e-05	0.000271179	0.000554233	0.000525222	0.000416771	2.37265e-05	1.0324e-05	5.38662e-05	0.000111621	0.00033883	3.86589e-06	0.000395748	0.000111719	5.21876e-06	0.996551	0.000602406	5.13547e-06
ZC3HAV1;263;	0.0010999	0.0327057	0.0730796	0.0155952	0.166465	0.0195488	0.00354292	0.0114272	0.0188726	0.00543865	0.00373351	0.0291311	0.409943	0.00097436	0.181122	0.0251938	0.00212598
RAB13;5;	2.10254e-05	0.423736	0.460461	0.0456893	0.0205547	0.00595352	6.27393e-05	0.00294818	3.68909e-05	0.00356011	4.12912e-05	0.00466553	0.00146966	6.97531e-06	0.00107281	0.0297135	6.70939e-06
KIAA1927;85;	0.309489	0.0224022	0.00905258	0.0138245	0.00474493	0.00612092	0.00209709	0.0679979	0.0205818	0.0478092	0.0047526	0.00496711	0.00341553	0.0445184	0.416953	0.00824263	0.0130302
KIAA0324;522;	0.105358	0.00199679	0.00200626	0.00266391	0.00236143	0.00315951	0.390485	0.00404121	0.0661369	0.00658997	0.0459158	0.00505816	0.00409153	0.152918	0.00376491	0.00288464	0.200568
GM551;777;	0.000386795	0.529214	0.206491	0.0736641	0.0291167	0.0195589	0.000357658	0.0363294	0.000466455	0.0227308	0.000412352	0.0106093	0.00531918	0.000119722	0.0229546	0.0421683	0.000100903
FAM193A;293;	7.07717e-05	0.0831536	0.17156	0.50481	0.020754	0.00136976	0.000132229	0.00190552	0.000139965	0.0324836	4.29895e-05	0.016336	0.00156464	1.71314e-05	0.0103326	0.155313	1.4815e-05
GM551;770;	0.00228329	0.236976	0.179151	0.0481332	0.0954884	0.079405	0.00278621	0.0955007	0.00550493	0.0178858	0.0054405	0.0276105	0.0718411	0.00133652	0.0865629	0.0424863	0.0016074
ARHGAP14;837;	1.60126e-06	0.00121455	0.0576891	0.0177335	0.0647672	0.000274599	0.000404121	3.02721e-05	7.60127e-06	0.000489582	5.55217e-06	0.663256	0.00112733	6.00505e-07	2.48996e-05	0.192973	7.76145e-07
RP23-133N19.2-002;3005;	0.000494233	0.544098	0.138413	0.0483528	0.0295175	0.07168	0.0006491	0.0969062	0.00058785	0.0133427	0.00128364	0.00796904	0.0116595	0.000213641	0.00987106	0.0247617	0.000200066
CHD1;5;	0.0156582	0.147727	0.0652434	0.0329295	0.0369686	0.0945033	0.00527097	0.307575	0.0154825	0.0254631	0.0269386	0.0168423	0.0447043	0.0115238	0.117584	0.0240879	0.0114975
KIAA0324;1062;	0.0010812	0.46605	0.0283435	0.0281705	0.00336138	0.0274598	0.000256498	0.382683	0.000220976	0.0439942	0.000660623	0.00233673	0.000905427	0.000214949	0.0045918	0.00955962	0.000110124
AKT2;309;	0.000492883	0.0135997	0.00977776	0.00543391	0.00651407	0.565844	0.243611	0.0159323	0.0004339	0.00345255	0.11264	0.00674709	0.00919069	0.000393067	0.000236753	0.0051971	0.000503774
IGF1R;1167;	8.25473e-05	0.000567668	0.000850154	0.000549876	0.00137073	0.0041425	0.978306	0.000419947	0.000262994	0.000411172	0.00713256	0.00144511	0.00332552	8.04905e-05	6.62582e-05	0.000822474	0.000163877
ZFP395;247;	0.00184644	0.383546	0.049684	0.0339225	0.0099268	0.0593212	0.000610838	0.3913	0.000778218	0.0282307	0.00213158	0.00466584	0.00408396	0.0005892	0.0140905	0.0148875	0.000385041
PTPN12;448;	2.47939e-06	1.2922e-05	4.61743e-05	2.55123e-05	0.000109847	2.86943e-06	3.31122e-06	3.31464e-06	0.000158365	1.71192e-05	8.81365e-07	8.10547e-05	5.73088e-05	1.08106e-06	0.999416	5.98012e-05	1.77436e-06
FAM193A;302;	9.82315e-06	0.0226981	0.169494	0.577613	0.00784268	0.000258264	3.3329e-05	0.000255376	1.91938e-05	0.00894385	6.24217e-06	0.0173151	0.000287863	2.24438e-06	0.000923222	0.194295	1.95656e-06
ITGB1BP1;38;	0.00694274	0.00120988	0.00141665	0.00134042	0.00222373	0.00255884	0.838592	0.0019581	0.0262677	0.00191663	0.0349366	0.003422	0.00624858	0.0154993	0.00155982	0.00163871	0.052268
MYH10;1972;	0.0591537	0.050255	0.0213388	0.0216378	0.0103512	0.0140082	0.00193265	0.104676	0.016707	0.0515001	0.00581486	0.00804355	0.00654348	0.0143978	0.591362	0.0151421	0.00713557
ITGB1BP1;11;	0.000100215	0.000717173	0.00327365	0.00162354	0.0252881	0.00100949	0.534785	0.000238914	0.00746048	0.00055066	0.000830668	0.026281	0.392215	0.000107927	0.000972408	0.00414986	0.00039626
IRS1;891;	0.000331673	0.0222062	0.0237902	0.0152928	0.014258	0.255812	0.589232	0.00911256	0.000363713	0.00772586	0.012355	0.0223101	0.0101403	0.000182583	0.000269422	0.0164031	0.000214796
TTC15;232;	2.22037e-05	0.00665226	0.0397118	0.288249	0.00781615	0.000693661	0.00099614	0.000251786	3.57821e-05	0.0358265	2.42348e-05	0.171336	0.000455062	5.01488e-06	0.000162879	0.447758	4.49644e-06
ABP1;299;	5.62009e-06	3.18378e-05	0.00014304	8.73304e-05	0.00039558	6.93118e-06	1.07204e-05	6.95877e-06	0.000447378	5.54159e-05	2.05737e-06	0.000364127	0.000170653	2.28086e-06	0.99802	0.000245865	3.77097e-06
KIAA0324;524;	0.0538699	0.00166183	0.00174504	0.00206929	0.00227046	0.00289282	0.487299	0.00324534	0.0682475	0.00454989	0.0471248	0.00440628	0.00445475	0.104693	0.00318004	0.0023787	0.205911
LRRC41;327;	0.0145525	0.111967	0.0176901	0.0618828	0.00293765	0.00717069	0.000636224	0.142871	0.000768176	0.596865	0.000751624	0.00504664	0.000785124	0.000989173	0.0180048	0.0167613	0.000320022
BET1;50;	4.52685e-07	1.22244e-06	4.15903e-06	3.04514e-06	9.47633e-06	2.80007e-07	4.84124e-07	3.60975e-07	4.69807e-05	2.33057e-06	1.10551e-07	1.0257e-05	5.62966e-06	1.8701e-07	0.999908	6.64073e-06	3.07147e-07
ANKLE2;820;	4.8685e-06	0.0112563	0.177411	0.447555	0.0109455	0.00015959	2.60251e-05	0.000114472	1.26833e-05	0.00475514	3.85486e-06	0.0167106	0.000277475	1.21201e-06	0.000569556	0.330196	1.14977e-06
BCDIN3;268;	0.00082257	0.578818	0.105588	0.0695745	0.0156415	0.0286188	0.000448807	0.103601	0.000548648	0.0359322	0.00075834	0.00714078	0.0040758	0.000233796	0.0189287	0.0290982	0.000169264
WDR44;264;	0.00013613	7.13062e-05	0.00011013	0.000117158	0.000155236	1.84212e-05	3.34327e-05	4.6762e-05	0.00410003	0.000131073	1.32168e-05	0.000171954	0.0001592	6.40017e-05	0.994451	0.00013445	8.69414e-05
KIAA1102;215;	0.000213297	8.26563e-05	0.000216638	0.000198041	0.000607525	3.63396e-05	0.000453174	4.56128e-05	0.904175	0.000194016	4.48376e-05	0.00101007	0.00108517	0.000160034	0.0906387	0.000364725	0.000474274
SDPR;247;	0.153802	0.00217058	0.00179583	0.00199831	0.0018983	0.00125697	0.00206783	0.00477984	0.242221	0.00436964	0.00385228	0.00199898	0.00288289	0.168511	0.259018	0.00188267	0.145494
APRF;714;	2.13212e-05	0.00681354	0.057432	0.165355	0.0201901	0.00130005	0.00299413	0.000296125	5.11426e-05	0.00958411	4.26807e-05	0.442574	0.00145347	6.34901e-06	0.000146332	0.291733	6.67598e-06
CLK3;281;	0.00555969	0.000589898	0.000746332	0.000676358	0.0012724	0.00165835	0.714617	0.00102079	0.0374303	0.00102193	0.0711095	0.00190338	0.00432851	0.0195628	0.000907974	0.000906426	0.136689
HCFC1;2030;	0.00526329	0.212724	0.101281	0.0444303	0.0589444	0.0976029	0.00369428	0.204385	0.00919605	0.0233056	0.0123459	0.0184405	0.0631683	0.00350017	0.105772	0.0320082	0.00393797
PLS3;293;	4.2963e-05	0.000328703	0.000904131	0.00127389	0.00095498	3.37748e-05	3.90216e-05	6.4961e-05	0.000430759	0.000787655	7.30184e-06	0.00156189	0.000276941	1.14156e-05	0.991636	0.00163341	1.21474e-05
F11R;285;	0.00183904	0.000189361	0.000286927	0.000229813	0.000545583	0.000157456	0.00058181	0.000223352	0.942128	0.000325351	0.000554847	0.000505819	0.00138197	0.00323909	0.0312495	0.000335217	0.0162271
GRAMD3;154;	7.98167e-08	2.62769e-07	7.25704e-07	6.33954e-07	1.14472e-06	4.44153e-08	5.44431e-08	7.63307e-08	2.66312e-06	4.77053e-07	1.45295e-08	1.29645e-06	5.62721e-07	2.80468e-08	0.999991	1.04675e-06	3.74347e-08
ARF1GAP;342;	0.000381955	0.00748167	0.0315747	0.0765949	0.0335106	0.00311778	0.137134	0.00114198	0.00130554	0.0391612	0.000505594	0.490178	0.00781625	0.000115593	0.0015826	0.168267	0.000131734
F11R;288;	0.000273977	5.38061e-05	0.000105939	6.98222e-05	0.000255052	4.28828e-05	0.000236576	4.77514e-05	0.980499	8.78407e-05	0.000110586	0.000250681	0.000645761	0.000392628	0.0147287	0.000127068	0.00207145
CCD1;250;	0.000260714	0.0393078	0.135921	0.0579404	0.0688054	0.00228768	0.000350866	0.00295741	0.00131702	0.0132783	0.000149487	0.0328055	0.00946867	8.27408e-05	0.558239	0.0767385	8.951e-05
GRAMD3;153;	3.4801e-07	1.49731e-06	4.57127e-06	3.05084e-06	8.54882e-06	2.86474e-07	3.12553e-07	4.20219e-07	1.56529e-05	1.99976e-06	9.15144e-08	7.42783e-06	4.77034e-06	1.43644e-07	0.999945	5.65966e-06	2.17036e-07
PAR3;1077;	0.000170594	0.00525817	0.00230765	0.00133762	0.00126253	0.817984	0.0157515	0.0117616	9.97996e-05	0.000997117	0.138818	0.000963261	0.00184375	0.000143349	6.41311e-05	0.00107266	0.000164064
KIAA1102;217;	0.000266912	0.000115253	0.000307415	0.000260076	0.000837939	4.84561e-05	0.000449312	6.20484e-05	0.759233	0.000251527	5.44423e-05	0.00134078	0.00138045	0.000191498	0.234173	0.000489864	0.000538934
KIAA1927;271;	1.75972e-05	0.000152201	0.000393701	0.000282391	0.000503356	2.15057e-05	1.38041e-05	3.82988e-05	0.000282048	0.000143246	4.87513e-06	0.00042407	0.000231443	6.69249e-06	0.997088	0.0003887	8.56561e-06
RBM15B;606;	0.00181744	0.127523	0.153813	0.0381549	0.154255	0.0668895	0.00364173	0.046686	0.00945986	0.0131441	0.00660571	0.0301894	0.193421	0.00131231	0.108081	0.042957	0.00204907
ARFGAP3;242;	0.000212225	0.000118486	0.000261898	0.000152518	0.000824548	8.30011e-05	0.000439486	8.92649e-05	0.949622	0.00011816	0.00015848	0.000593617	0.00409003	0.000368369	0.0401827	0.000260039	0.00242551
NFAT3;213;	1.9696e-05	0.000176677	0.000437197	0.000180544	0.0010823	0.0010769	0.989465	9.5675e-05	0.000142785	9.28948e-05	0.00120436	0.0012823	0.00427564	2.13122e-05	2.9907e-05	0.0003601	5.65841e-05
D1BWG0491E;1769;	0.0443766	0.0689686	0.0217718	0.0389634	0.00757055	0.153153	0.104448	0.285162	0.00260624	0.106123	0.107025	0.016194	0.0052788	0.011676	0.00242878	0.0194091	0.00484528
LUC7L2;17;	0.0124899	0.0295781	0.0164486	0.0517819	0.00594761	0.00257054	0.000780896	0.017048	0.00435259	0.161674	0.000582492	0.00835284	0.00204721	0.00141276	0.661527	0.0227183	0.000686499
FKHR2;252;	1.18002e-06	0.000516781	5.23277e-05	2.71576e-05	1.17926e-05	0.997234	1.32669e-05	0.00200531	3.88792e-07	1.84791e-05	8.78939e-05	7.34775e-06	7.97413e-06	6.29532e-07	6.51053e-07	1.38604e-05	4.94727e-07
CIC;758;	1.95213e-06	0.0353307	0.843939	0.0495055	0.0105445	0.000398305	1.00566e-05	0.00013298	4.65282e-06	0.000955216	3.26974e-06	0.00331263	0.000226054	5.82923e-07	0.000134112	0.0555003	5.81894e-07
EIF3B;143;	0.012287	0.149272	0.0386692	0.0252637	0.0169679	0.0818618	0.0025246	0.517149	0.00606817	0.0250893	0.0173434	0.00760446	0.0161223	0.00704301	0.056614	0.014886	0.005234
TTC7B;629;	0.00537925	0.160795	0.0626657	0.0244179	0.0343942	0.240078	0.00413404	0.302819	0.00605832	0.017496	0.0332801	0.0115565	0.0401625	0.00405327	0.0285964	0.0196629	0.00445018
KIAA0324;1058;	0.00103475	0.510064	0.0343926	0.0535598	0.0030008	0.0195767	0.000241621	0.178058	0.000170645	0.175716	0.000419324	0.00311866	0.00057309	0.000145543	0.00347642	0.016384	6.89885e-05
GPRIN3;577;	8.31212e-05	0.000242652	0.000151082	9.25233e-05	0.00013379	0.00658241	0.00622373	0.000835881	5.91353e-05	9.21292e-05	0.984538	0.000111005	0.00036757	0.000141636	1.7318e-05	8.87189e-05	0.000238903
GEG-154;631;	0.00282191	0.366844	0.114551	0.123485	0.0237751	0.0156344	0.00114496	0.0984968	0.00178488	0.0787488	0.000930649	0.0200556	0.00625778	0.000672476	0.0955821	0.0487743	0.000439359
ABH5;372;	0.000205667	0.000183914	0.000504897	0.000311357	0.00183936	0.000109957	0.00052844	0.000100483	0.847194	0.000245736	0.00013932	0.00131897	0.00596708	0.000221123	0.139562	0.000638688	0.000928613
KIAA0676;433;	4.13905e-05	0.0362896	0.422714	0.131015	0.108501	0.00088515	0.000151292	0.000795631	0.000186821	0.00737836	3.06977e-05	0.063004	0.00400533	1.24257e-05	0.0257887	0.199187	1.32767e-05
EML3;177;	7.87166e-08	1.96632e-07	5.51299e-07	5.17731e-07	9.39344e-07	3.66388e-08	5.46509e-08	5.93537e-08	3.537e-06	4.56551e-07	1.33949e-08	1.12769e-06	4.66524e-07	2.69294e-08	0.999991	9.23722e-07	3.6596e-08
MAP4;973;	0.029793	0.0021827	0.00172074	0.00130193	0.00208631	0.00246651	0.00260937	0.006669	0.108888	0.00176145	0.0159608	0.00152777	0.00594439	0.167484	0.0351251	0.00126361	0.613215
D1BWG0491E;1774;	0.00614246	0.00414391	0.00778482	0.0137245	0.00959712	0.00417845	0.826065	0.00254455	0.0168136	0.0231009	0.00597649	0.0421448	0.00876265	0.0024465	0.00378859	0.0197029	0.00308277
NCAM;774;	0.000309956	0.00706454	0.0132363	0.0147481	0.0140728	0.0100189	0.861048	0.00235961	0.000719745	0.00546853	0.00214769	0.0394401	0.0130312	0.000172348	0.000456737	0.0154721	0.000233044
IQCE;374;	0.00779719	0.00474538	0.0033151	0.00552818	0.00178263	0.000710014	0.000320316	0.00411481	0.00417098	0.0138528	0.00027862	0.00221183	0.000880735	0.00117757	0.944732	0.00375907	0.000623188
SOS1;1196;	4.41618e-07	0.0211665	0.763735	0.140276	0.00266656	9.5748e-05	2.84695e-06	3.29529e-05	9.02546e-07	0.000558303	6.77809e-07	0.0011889	4.1505e-05	1.2106e-07	2.30193e-05	0.0702107	1.14466e-07
CEP63;488;	4.84955e-05	0.00215449	0.0167416	0.0457281	0.0174479	0.000490253	0.0063702	0.000188928	0.000216926	0.0116618	4.95324e-05	0.721922	0.00183108	1.34886e-05	0.000534252	0.174586	1.52431e-05
LRRC68;582;	0.0193838	0.000213558	0.000101724	0.000111432	7.55528e-05	0.000980129	0.00246745	0.00190995	0.0004407	0.000314122	0.837143	9.52744e-05	0.000132255	0.109341	8.45365e-05	8.97715e-05	0.0271158
PDE3B;574;	3.01911e-07	0.000213564	4.47078e-05	2.0621e-05	9.22792e-06	0.999522	9.78362e-06	0.00012415	1.50779e-07	1.17085e-05	1.86793e-05	6.58045e-06	4.3617e-06	1.40391e-07	2.35696e-07	1.35553e-05	1.24158e-07
F11R;286;	0.000322384	7.35438e-05	0.000151775	0.000107846	0.000375982	5.72224e-05	0.000366958	6.08916e-05	0.977941	0.00012583	0.000145743	0.00037979	0.00103525	0.00044135	0.0159201	0.000193301	0.00230153
LARP4;400;	7.53262e-07	3.76177e-06	8.64864e-06	7.81216e-06	9.92565e-06	5.10539e-07	3.81916e-07	1.03934e-06	1.03442e-05	5.87073e-06	1.31921e-07	1.01709e-05	4.01621e-06	2.35712e-07	0.999925	1.07747e-05	2.69743e-07
CASP3;26;	8.74616e-05	5.89327e-05	8.95895e-05	9.95534e-05	0.000108295	1.29798e-05	1.89504e-05	3.42548e-05	0.00123287	0.000124461	7.52516e-06	0.000127335	8.35451e-05	3.12354e-05	0.997733	0.000114169	3.54362e-05
MACF1;57;	0.562284	0.0093213	0.00150451	0.00278372	0.000494012	0.00586475	0.000556364	0.356909	0.000778678	0.0182554	0.00666998	0.000566127	0.000347743	0.0271245	0.00279465	0.00116585	0.00257886
KIAA1361;445;	0.00564435	9.53902e-05	8.65276e-05	8.98321e-05	0.000114321	0.000226889	0.0108562	0.000282971	0.00691039	0.000169409	0.0184016	0.000159134	0.000332967	0.0838851	0.000195509	9.51153e-05	0.872454
ABP1;277;	9.04889e-06	3.4199e-05	0.00015256	0.00012393	0.000490216	7.66707e-06	2.29212e-05	8.11471e-06	0.0014407	7.42225e-05	2.85818e-06	0.00061468	0.000283105	3.85794e-06	0.996406	0.000319295	6.88154e-06
HCFC1;2029;	0.00424384	0.143581	0.114539	0.0353852	0.100233	0.0944567	0.00502612	0.102836	0.0152948	0.0169469	0.0145041	0.0254274	0.143726	0.00340477	0.140319	0.0350491	0.00502713
PSMF1;189;	3.42319e-05	0.0068428	0.00805872	0.396106	0.00093259	0.000295986	0.000161451	0.000364651	1.96292e-05	0.524343	1.29475e-05	0.00796393	8.70755e-05	4.88336e-06	0.000164271	0.0546043	3.14237e-06
SIN3A;431;	1.25929e-05	0.00321123	0.0327941	0.0916924	0.0104474	0.000681684	0.00126981	0.000132416	2.87399e-05	0.0137579	2.22161e-05	0.281046	0.000508321	3.2307e-06	9.0906e-05	0.564298	3.25396e-06
CIC;753;	1.00522e-05	0.232486	0.484702	0.192569	0.00846479	0.00186452	3.24805e-05	0.000955651	1.44919e-05	0.00579189	1.4588e-05	0.00474069	0.000410206	2.69859e-06	0.000357272	0.0675808	2.37593e-06
DCAMKL1;337;	4.49741e-05	0.000102465	0.00029384	0.000183228	0.00107456	0.000212198	0.985182	5.89319e-05	0.00180037	0.000102242	0.000532135	0.00173501	0.00788385	6.06506e-05	0.000112822	0.000363222	0.00025788
KIAA1458;344;	0.0445842	0.130746	0.0228508	0.0423977	0.00526661	0.0209402	0.00111463	0.432195	0.00240467	0.216806	0.00345728	0.0057005	0.00206334	0.00441276	0.0467694	0.0168721	0.00141909
KIAA0195;519;	0.00130716	0.447802	0.134627	0.121447	0.0223871	0.018025	0.00065281	0.0763861	0.000992765	0.0597983	0.000699783	0.0146371	0.00515912	0.000332493	0.0469976	0.0485136	0.000234269
ATF7IP;514;	0.000616366	0.00500982	0.0115002	0.0102486	0.0112879	0.000658615	0.00055932	0.00131355	0.00498865	0.00537585	0.000142416	0.0163071	0.0045545	0.00020563	0.915099	0.0119033	0.000229023
CTAGE5;515;	0.0109648	0.00177478	0.00158262	0.00143517	0.00186417	0.00695056	0.352104	0.00495395	0.0106482	0.00196761	0.459864	0.00269912	0.0054169	0.0367116	0.000929835	0.00146611	0.0986665
CDW12;835;	7.47957e-06	0.00154515	0.0348702	0.00543148	0.519592	0.000466481	0.00159772	9.11324e-05	9.9504e-05	0.000381287	2.58121e-05	0.349013	0.0618491	4.00037e-06	0.000313071	0.0247054	6.95696e-06
KIAA0975;545;	0.000131746	0.000690853	0.00282444	0.00138581	0.0195339	0.000967708	0.684074	0.000260442	0.0115577	0.000553101	0.000981525	0.0212097	0.25044	0.000151653	0.00119837	0.00344094	0.000598768
KIAA0561;771;	0.0130749	0.000336047	0.000315405	0.000329899	0.000426397	0.000859145	0.069027	0.000909044	0.0182765	0.000626329	0.0697511	0.000605114	0.00121923	0.1089	0.000564533	0.000360502	0.714419
FOXO1;326;	4.53041e-05	3.90823e-05	1.12179e-05	9.84824e-06	6.08548e-06	0.000925865	9.15032e-05	0.000715158	4.0591e-06	1.84597e-05	0.998012	5.53467e-06	9.6102e-06	6.19532e-05	1.96783e-06	6.67642e-06	3.60924e-05
IGF1R;1163;	0.00039025	0.00846483	0.00236809	0.00207194	0.000880558	0.848415	0.0111639	0.0306226	8.99774e-05	0.00308019	0.0889595	0.000944463	0.000718273	0.000204463	7.16712e-05	0.00140332	0.000151129
IRS1;133;	0.00084591	0.006831	0.00507186	0.00325482	0.00384956	0.234339	0.235385	0.0109875	0.000631279	0.00352255	0.480246	0.00407943	0.00549405	0.000707702	0.000253192	0.00359557	0.000905495
FISH;1029;	0.000100523	0.00621275	0.0653268	0.08769	0.0620684	0.000492898	0.00036924	0.000382676	0.000872724	0.0237752	4.42696e-05	0.165684	0.00343776	2.45648e-05	0.119776	0.463715	2.71673e-05
KIAA1002;381;	1.00287e-05	8.67678e-05	0.000237743	0.000126309	0.000468774	1.67564e-05	1.14373e-05	2.34981e-05	0.000332164	6.29265e-05	4.45169e-06	0.000227192	0.000332522	5.04121e-06	0.997839	0.000207282	8.137e-06
PDLIM2;143;	0.000144173	0.000277798	0.000182209	0.000100981	0.000173059	0.00571209	0.00216433	0.000959944	0.000122046	0.000119189	0.988551	0.000120069	0.000461112	0.000267571	3.60438e-05	0.000109153	0.00049878
TNS1;1558;	7.11419e-05	0.000305817	0.000793648	0.000358329	0.0024089	0.00116564	0.968821	0.000191797	0.00111525	0.000184226	0.00264945	0.00297026	0.017676	9.87824e-05	0.000131588	0.000690787	0.000367298
CHD8;1999;	0.0013221	2.57102e-05	2.15238e-05	1.87585e-05	2.8423e-05	6.62529e-05	0.00128379	8.92126e-05	0.00158671	3.45757e-05	0.0068014	3.24e-05	8.71624e-05	0.0375761	5.84743e-05	2.03475e-05	0.950947
CLP1;52;	0.000210146	0.0458187	0.0498641	0.253217	0.00866748	0.0154585	0.00727223	0.00389014	0.000130038	0.398735	0.000381204	0.0413993	0.00107577	4.28964e-05	0.000338667	0.173468	3.17598e-05
KIAA1881;20;	0.000795575	0.000164964	0.000294804	0.000290508	0.000526985	6.1112e-05	0.000260512	0.000121112	0.183041	0.000374577	7.23326e-05	0.000715089	0.000706641	0.000493704	0.810716	0.000408421	0.000956448
LAP1B;328;	0.000575183	0.00519831	0.0241904	0.0220139	0.0767643	0.00592277	0.480615	0.00125978	0.00868553	0.0127502	0.00229272	0.222777	0.0577129	0.000298054	0.00325594	0.0751384	0.000548969
FAM171A1;514;	0.0377444	0.00119347	0.00065725	0.000551942	0.000630764	0.00194873	0.00128914	0.0071279	0.0135981	0.000985209	0.02998	0.000468488	0.00149332	0.398158	0.00500088	0.000469556	0.498703
CLOCK;847;	3.08292e-06	0.0564355	0.00274847	0.0023351	0.000166571	0.933657	4.29054e-05	0.00254501	1.23604e-06	0.00106307	3.27269e-05	0.000151944	3.04481e-05	9.08821e-07	3.79391e-06	0.000781619	6.63526e-07
PROTOR1;373;	0.0251226	0.178638	0.042863	0.0496613	0.0126566	0.0400189	0.00171342	0.349797	0.00485528	0.128571	0.00642279	0.00896534	0.00579144	0.00503444	0.110946	0.0265293	0.00241396
MCG_17339;88;	0.171584	0.040276	0.00912803	0.0108581	0.00393078	0.0226734	0.00210737	0.555467	0.00681638	0.0257779	0.0212509	0.00311458	0.00375499	0.0634273	0.0376038	0.00545012	0.016779
AKAP10;278;	5.13551e-07	0.000777993	0.00033763	8.9837e-05	7.444e-05	0.998357	2.78164e-05	0.000136248	4.76794e-07	2.68567e-05	2.5005e-05	3.8143e-05	3.06041e-05	2.57975e-07	8.22407e-07	7.62432e-05	2.73676e-07
ARHGEF2;114;	0.0565542	0.0149792	0.00643016	0.0129152	0.00352607	0.0575685	0.231359	0.0630748	0.00333761	0.0480933	0.452164	0.00630033	0.00351571	0.0215727	0.00134754	0.0079704	0.00929116
CASKIN2;874;	0.00689694	0.057035	0.0105842	0.0360445	0.00202597	0.00515508	0.000425259	0.0514794	0.000506495	0.801331	0.000550076	0.00274197	0.000508165	0.000505798	0.0111476	0.0128805	0.000181916
KIAA0599;433;	4.4336e-06	1.19751e-05	3.17238e-05	2.67218e-05	5.65732e-05	2.48956e-06	3.54426e-06	3.73141e-06	0.000181596	2.60589e-05	9.10792e-07	5.68009e-05	2.84043e-05	1.59739e-06	0.999511	5.04552e-05	2.2142e-06
BBX;159;	9.64181e-06	0.00433558	0.000891995	0.000436291	0.000260203	0.987265	0.000376582	0.00487559	5.64055e-06	0.000167919	0.000740371	0.000157067	0.000225516	5.99494e-06	7.88864e-06	0.000232793	5.88211e-06
CARHSP1;31;	0.00527825	0.00248378	0.00229652	0.00284621	0.00169826	0.000564108	0.000353273	0.00197203	0.0071428	0.00805689	0.000282645	0.00188787	0.000892163	0.00102278	0.959648	0.00288933	0.000684594
GAS2L1;438;	0.00842323	0.136906	0.0444171	0.0808699	0.00972088	0.0130386	0.000968723	0.0687219	0.0019801	0.494959	0.00120965	0.0109794	0.00222262	0.00098972	0.0792358	0.0448825	0.000475235
LUC7L2;18;	0.00661284	0.00481776	0.00347056	0.00778227	0.00173949	0.000623045	0.000286563	0.00334842	0.00332521	0.0272606	0.000212609	0.00238414	0.000704498	0.000767233	0.931235	0.00503986	0.000389577
IPS1;390;	0.00812793	0.000774713	0.000851734	0.000972827	0.00104435	0.00183348	0.908281	0.00137367	0.00862547	0.00187306	0.0299999	0.00229836	0.00196949	0.0110706	0.000629152	0.00114147	0.0191333
SOS1;1179;	2.00129e-06	0.0996366	0.681579	0.119622	0.00676812	0.0040343	8.04646e-05	0.000239334	2.77077e-06	0.00172174	7.77478e-06	0.00867035	0.00020693	6.19594e-07	1.51542e-05	0.0774114	5.92611e-07
KIAA0701;883;	0.000536605	0.0300181	0.0749778	0.0131418	0.188524	0.0216413	0.00317444	0.00865574	0.00772553	0.00356238	0.00277492	0.0269676	0.55147	0.000476996	0.0440904	0.0212329	0.00102962
IGF1R;1168;	0.000571864	0.0118025	0.0040995	0.00366028	0.0019379	0.721559	0.0332367	0.0309429	0.000202086	0.00425531	0.180538	0.00176944	0.00204349	0.000366312	0.000140735	0.00254805	0.000325749
CNBP;47;	0.0507539	0.00617682	0.0048404	0.00350388	0.00572	0.00525163	0.00416817	0.0161082	0.205885	0.00475353	0.0172595	0.00388218	0.0133974	0.141665	0.202427	0.00344197	0.310765
AMOTL1;916;	0.000580087	0.00109992	0.00351248	0.00196123	0.0187361	0.00141776	0.537908	0.000583401	0.159061	0.00104303	0.00284073	0.0211266	0.234769	0.000884769	0.00516587	0.00419371	0.00511716
KIAA1151;510;	0.000313822	0.0101977	0.0167893	0.013934	0.00767645	0.000755786	0.00014605	0.00164095	0.000908597	0.0108719	7.94511e-05	0.00639138	0.00145824	7.37971e-05	0.913118	0.01558	6.415e-05
FAM110C;311;	0.000452094	0.0017167	0.00194958	0.00214044	0.00147167	0.000283634	9.19072e-05	0.000799383	0.00164112	0.00243249	8.05726e-05	0.00107583	0.000763233	0.000134359	0.982852	0.00199119	0.000123363
CEP63;492;	7.96301e-05	0.00616426	0.0373799	0.110763	0.0236057	0.00101083	0.00627432	0.000463225	0.000235369	0.021535	7.68585e-05	0.565539	0.00239949	2.14652e-05	0.000795052	0.223634	2.22519e-05
DHM2;1215;	5.58118e-05	0.508151	0.00463219	0.00549715	0.000355488	0.0678103	4.5912e-05	0.404008	1.02185e-05	0.00757846	0.00014465	0.000232014	9.04488e-05	1.27706e-05	7.62805e-05	0.00129231	6.84267e-06
RP24-258K7.2-001;430;	3.59609e-08	6.2509e-05	5.76871e-06	2.39161e-06	9.12109e-07	0.999865	4.51985e-07	5.83137e-05	1.52204e-08	1.14892e-06	1.56457e-06	5.47476e-07	4.43128e-07	1.68674e-08	3.16231e-08	1.20548e-06	1.39019e-08
IRS1;265;	2.00296e-05	0.00318651	0.000895365	0.000633083	0.00025217	0.98714	0.00118987	0.00354384	8.10696e-06	0.000500527	0.00178781	0.000251546	0.000152141	9.5878e-06	8.87075e-06	0.000412127	8.16513e-06
PTPK;868;	0.00028886	1.66675e-05	8.50953e-06	8.14907e-06	7.48802e-06	0.000105683	0.000321061	0.000131895	3.67042e-05	1.59029e-05	0.993926	7.62251e-06	1.8571e-05	0.0024808	5.70464e-06	6.75213e-06	0.00261372
IRS1;136;	0.00131444	0.0743877	0.0755516	0.073951	0.0481516	0.12947	0.353535	0.0235823	0.001577	0.0421096	0.0108563	0.0671554	0.0266793	0.000608041	0.0017931	0.06862	0.000658213
PTPK;872;	0.000313166	2.10756e-05	1.10258e-05	1.0148e-05	9.29311e-06	0.000148151	0.000546638	0.000157801	3.60509e-05	2.04472e-05	0.995336	1.04579e-05	2.07566e-05	0.00174478	5.96089e-06	8.72196e-06	0.00159943
GSK3B;9;	0.000425208	0.00745908	0.00250781	0.00177237	0.00133709	0.598626	0.0223605	0.0285417	0.000165598	0.00179744	0.330026	0.00104782	0.00183502	0.000357536	0.000107208	0.0012837	0.000350505
ARID1A;699;	0.000499569	0.0217563	0.0673475	0.0168931	0.185239	0.00645169	0.00175044	0.00456052	0.0107017	0.0044699	0.00096692	0.028889	0.269402	0.000351683	0.351995	0.0280416	0.000684617
MCC;355;	0.0177751	0.0568452	0.0105608	0.0109877	0.00451666	0.0505724	0.00205227	0.763995	0.00278234	0.0157756	0.0248169	0.00267455	0.00491654	0.010717	0.0105384	0.00512854	0.00534511
FAM13C;406;	0.00140302	0.000438633	0.000714236	0.000615759	0.00156989	0.000981906	0.915626	0.000515515	0.0332672	0.000674145	0.0115544	0.00243508	0.00661978	0.00316865	0.000784934	0.000908552	0.0187227
ERK3;441;	0.000413911	0.166309	0.102681	0.104854	0.01886	0.429324	0.0160301	0.0331321	0.000269095	0.0295306	0.00389137	0.0349826	0.00647072	0.000152959	0.000474829	0.0524904	0.000134739
FRAP;1262;	0.210023	4.91269e-05	1.77783e-05	2.52419e-05	1.10725e-05	6.30192e-05	4.36849e-05	0.000655327	0.00012855	8.75421e-05	0.000978496	1.276e-05	1.5422e-05	0.78198	7.54906e-05	1.5501e-05	0.00581868
HSPA12B;280;	8.94112e-05	0.0364352	0.170264	0.0453484	0.200406	0.0985551	0.10853	0.00312818	0.000302683	0.00489875	0.00151316	0.158638	0.0939435	5.0908e-05	0.000380065	0.0774408	7.58847e-05
PJA1;204;	2.63845e-07	0.000568966	0.158852	0.0093367	0.0457833	6.04142e-05	1.86932e-05	6.56903e-06	1.16241e-06	0.000152081	7.50505e-07	0.102315	0.000150681	8.92923e-08	7.5957e-06	0.682745	1.08489e-07
FAM13C;405;	0.000884982	0.000448808	0.000742238	0.000648857	0.001762	0.000962064	0.93549	0.000483377	0.0223823	0.000596419	0.00899458	0.00235021	0.00947321	0.00194097	0.000714188	0.000914538	0.0112117
SBF1;1266;	4.98887e-05	7.72302e-05	2.71409e-05	1.87869e-05	1.65338e-05	0.00229484	0.000181576	0.000884469	9.62471e-06	2.77246e-05	0.996203	1.34615e-05	3.00466e-05	7.8396e-05	4.4182e-06	1.45838e-05	6.83052e-05
ENO1;353;	0.000112291	1.22356e-06	1.09293e-06	9.12525e-07	1.50047e-06	1.92449e-06	1.0064e-05	3.78685e-06	0.000498002	1.65398e-06	4.93452e-05	1.50219e-06	4.44608e-06	0.00506783	1.3583e-05	1.01295e-06	0.99423
EPPK1;1537;	0.00375226	0.000279403	0.000423588	0.000354833	0.000725681	0.000178989	0.000957775	0.000327054	0.902292	0.000479446	0.000478388	0.00094323	0.0015391	0.00554592	0.0612288	0.00048029	0.0200136
TNS1;1742;	0.0163396	0.0586613	0.0497025	0.0220311	0.0542865	0.106842	0.0241008	0.102966	0.0511645	0.0149083	0.135602	0.0254705	0.174065	0.025673	0.0601737	0.0222457	0.0557671
CCD1;212;	0.000166858	0.0490251	0.0570981	0.41478	0.00638008	0.000843643	0.000123409	0.00203169	0.000160506	0.306712	3.87443e-05	0.0126996	0.000514864	2.48933e-05	0.0198007	0.129583	1.67379e-05
ILF3;70;	0.00467448	0.000862911	0.00126164	0.00114724	0.00256285	0.00151747	0.73849	0.00114916	0.1027	0.00130704	0.0173211	0.00394661	0.0105909	0.0134525	0.00226324	0.00152029	0.0952319
PHF2;701;	0.000854124	0.0136698	0.00782611	0.0748464	0.00166752	0.000632474	0.000183824	0.00278286	0.000284184	0.855886	6.84387e-05	0.00389594	0.000288307	7.84172e-05	0.0157404	0.0212563	3.92011e-05
MKIAA0138;560;	0.00254969	8.4668e-05	4.95665e-05	4.08951e-05	4.89987e-05	0.000411706	0.00114849	0.000581776	0.000516837	7.67803e-05	0.775976	4.71936e-05	0.000135052	0.0626141	6.02962e-05	3.79064e-05	0.15562
KIAA0440;1116;	0.0114678	0.207232	0.0909863	0.124405	0.0337862	0.0438301	0.00373952	0.161221	0.00774164	0.0955289	0.00707643	0.0232264	0.0209567	0.00385348	0.105518	0.0565794	0.00285128
RHBDF2;83;	0.0016471	0.00769673	0.0223808	0.023539	0.0182817	0.00130712	0.00127172	0.00173123	0.00879014	0.0353766	0.000293205	0.0449845	0.00406648	0.000339349	0.777698	0.0502709	0.000325483
ANKRD57;205;	0.00141829	0.000103242	5.68926e-05	5.12507e-05	5.33626e-05	0.000561173	0.00285225	0.000717714	0.000279111	8.5263e-05	0.955284	5.5715e-05	0.000149617	0.0146075	3.97526e-05	4.30081e-05	0.0236416
GAPEX5;902;	3.57924e-05	1.90213e-05	4.27555e-05	3.84668e-05	8.33679e-05	6.32679e-06	1.62109e-05	1.0104e-05	0.00864856	4.51695e-05	5.10552e-06	9.92605e-05	8.58156e-05	1.76709e-05	0.990749	6.5418e-05	3.21848e-05
EI24;65;	4.1692e-05	0.00518675	0.00133245	0.000454795	0.000576411	0.967509	0.000371736	0.0154951	2.90414e-05	0.000256355	0.00728067	0.000227739	0.000788012	3.54032e-05	4.03481e-05	0.000335005	3.9861e-05
PDE3B;512;	1.71246e-06	0.000460445	5.95773e-05	3.988e-05	1.2834e-05	0.997975	1.73508e-05	0.00122123	4.83828e-07	4.00029e-05	0.000130887	9.56734e-06	7.15268e-06	7.5594e-07	7.44314e-07	2.19154e-05	5.55049e-07
AS160;595;	1.4681e-07	0.00131824	3.36192e-05	1.9879e-05	3.09875e-06	0.997958	7.60214e-07	0.00064145	4.63375e-08	1.23758e-05	2.50109e-06	1.86703e-06	9.64096e-07	5.08669e-08	1.47099e-07	7.22218e-06	3.55175e-08
CBP37;1454;	0.000350336	0.0178532	0.0168035	0.00766356	0.0121064	0.683864	0.157935	0.0128521	0.00045605	0.00357813	0.0495606	0.0110135	0.0169158	0.000269285	0.000281123	0.00812135	0.000376248
EHBP1;1061;	0.00026166	0.00271447	0.00113727	0.000541037	0.000753823	0.226535	0.00458057	0.0121708	0.000146042	0.000542748	0.747484	0.000454611	0.00139427	0.00031181	8.56973e-05	0.000496532	0.000389609
AKT2;447;	3.31532e-05	0.0554206	0.228218	0.0166926	0.115226	0.479486	0.00455132	0.00303257	9.04622e-05	0.00181407	0.000742254	0.032521	0.0327474	1.8698e-05	0.000177873	0.0292016	2.62077e-05
ARHGEF18;591;	0.000879999	0.166283	0.165133	0.244595	0.0446261	0.00565271	0.00105483	0.0142805	0.00141042	0.0729741	0.000353177	0.0383193	0.00784507	0.000223611	0.122565	0.113619	0.000184796
OLFR303;84;	0.0741903	0.024648	0.022979	0.0279671	0.0217771	0.0128351	0.0126273	0.0265358	0.128974	0.068532	0.0140291	0.0204588	0.0196661	0.027715	0.442282	0.0297152	0.0250683
NHE1;687;	6.666e-06	0.00129658	0.00052237	0.000151837	0.000223704	0.994396	0.000203271	0.00137805	5.8166e-06	7.52245e-05	0.00124523	0.00010078	0.000240359	4.87754e-06	6.98348e-06	0.000136536	5.81331e-06
RPS6KA1;45;	1.79177e-05	0.00332317	0.0708606	0.0655917	0.063952	0.000172943	0.000146223	0.000121461	0.000138953	0.00500412	1.03424e-05	0.370916	0.00158487	4.86767e-06	0.00951441	0.408635	5.50033e-06
IRS2;343;	0.00011919	0.00618823	0.0115567	0.00519369	0.0149585	0.0784701	0.826059	0.00222332	0.00032025	0.00193484	0.00804873	0.014371	0.0222834	8.81594e-05	0.000168358	0.00786991	0.00014629
AKT1S1;318;	3.44267e-07	0.000153814	1.51853e-05	9.71451e-06	2.9663e-06	0.999291	3.96617e-06	0.000481863	9.58909e-08	7.90447e-06	2.40637e-05	2.2024e-06	1.68202e-06	1.56943e-07	1.56091e-07	4.73553e-06	1.14826e-07
FOXO1;316;	0.00116776	0.00372927	0.000686903	0.000625537	0.000267543	0.139431	0.00209005	0.13654	8.53842e-05	0.00119501	0.711932	0.000251393	0.000301401	0.000860513	6.77644e-05	0.000355152	0.000414071
AS160;324;	2.8218e-08	4.21051e-05	3.02935e-06	1.74528e-06	4.44286e-07	0.999892	2.69246e-07	5.63701e-05	9.21713e-09	1.12684e-06	1.13072e-06	3.00266e-07	1.98226e-07	1.17378e-08	1.91129e-08	7.8596e-07	8.74717e-09
CBLB;886;	1.40957e-06	0.000429798	0.000110413	3.70547e-05	3.90374e-05	0.998423	3.86688e-05	0.000584427	9.65215e-07	1.81245e-05	0.000230203	1.79613e-05	3.80504e-05	9.78056e-07	1.28944e-06	2.72047e-05	1.05245e-06
FAM193A;683;	6.6179e-05	0.0121947	0.144205	0.0697882	0.219124	0.00110831	0.00120493	0.000602666	0.000502829	0.00698757	6.9177e-05	0.310391	0.0140775	2.35908e-05	0.00926091	0.210363	3.01564e-05
AKT2;313;	0.000479174	0.00697881	0.00302988	0.00217799	0.00157854	0.592035	0.0302709	0.0188598	0.000194683	0.00241288	0.336003	0.00152141	0.00187025	0.000350315	0.00011341	0.0017807	0.000343274
DOCK7;2119;	3.34923e-07	0.00148163	3.88931e-05	2.35594e-05	4.27784e-06	0.995647	1.39124e-06	0.00276592	8.93883e-08	1.7086e-05	6.2936e-06	2.65486e-06	1.58532e-06	1.2125e-07	2.66233e-07	8.63278e-06	8.08594e-08
MCG_23367;44;	8.59444e-05	0.0268127	0.0208111	0.00607483	0.00583575	0.910851	0.00221803	0.00729717	7.99389e-05	0.00328309	0.00240963	0.00441503	0.00218375	3.8916e-05	0.000132989	0.00742938	4.03104e-05
KIAA0663;312;	0.0382551	0.000476898	0.000176553	0.000171379	0.000120981	0.00187492	0.000814118	0.00789783	0.000690732	0.000443675	0.478601	0.0001129	0.000216197	0.411209	0.000241666	0.000126519	0.0585709
NBAS;1382;	1.04315e-05	0.0022427	0.0613194	0.0447464	0.0734726	0.000187933	0.000132123	7.85303e-05	8.21741e-05	0.00368479	1.00165e-05	0.167639	0.00160255	3.05327e-06	0.00219696	0.642588	3.69307e-06
PDE3B;458;	2.38805e-08	3.537e-05	2.89606e-06	1.5432e-06	4.27689e-07	0.999918	2.49521e-07	3.87538e-05	8.32525e-09	9.59492e-07	9.83569e-07	2.87447e-07	1.88438e-07	1.00433e-08	1.71135e-08	7.3642e-07	7.67119e-09
EPB4.1L2;39;	0.0242185	0.00503488	0.000757129	0.00109868	0.00027632	0.0300244	0.00148599	0.629584	0.000217961	0.00397322	0.289988	0.000294413	0.000278535	0.0103083	0.000210223	0.00049811	0.00175172
APBB1IP;532;	3.7949e-05	3.03322e-05	1.5725e-05	1.34001e-05	1.27803e-05	0.000485368	0.00120978	0.000161391	1.18369e-05	1.95912e-05	0.997783	1.28186e-05	2.89996e-05	7.31014e-05	2.907e-06	1.13397e-05	8.95119e-05
CABLES1;251;	0.0363878	0.00432685	0.00194513	0.00281968	0.00141988	0.0162187	0.0595503	0.0278943	0.00336943	0.00594397	0.745007	0.00179146	0.00251098	0.0569797	0.000893396	0.00182325	0.0311182
KIAA0819;494;	0.00696927	0.056691	0.0306713	0.0660073	0.0109509	0.00434136	0.000915881	0.0280376	0.00438256	0.0806782	0.000757535	0.0115512	0.00417071	0.00130115	0.663843	0.0279546	0.000776636
CD248;756;	0.0015288	0.0216291	0.0682016	0.13639	0.0448637	0.00200674	0.00344253	0.00314702	0.0056273	0.0800515	0.000311824	0.224886	0.00802428	0.000329187	0.228977	0.17028	0.000302301
KIAA1272;715;	5.9961e-05	0.00357018	0.000782166	0.000488552	0.000230994	0.970422	0.000692087	0.0142337	1.57803e-05	0.000546605	0.00818545	0.000206993	0.000169776	3.12661e-05	1.75526e-05	0.000323334	2.36185e-05
ABHD15;142;	2.45281e-06	0.23826	0.645639	0.0195771	0.00833577	0.063479	7.01652e-05	0.000564485	3.48136e-06	0.000850646	1.85062e-05	0.0031819	0.000388449	8.89442e-07	1.72153e-05	0.0196096	9.0436e-07
EXOC1;550;	0.00114077	0.000173714	0.000304491	0.00030179	0.000517395	6.72355e-05	0.000283192	0.000133972	0.238727	0.000438846	8.48719e-05	0.000749956	0.000646716	0.000656033	0.754141	0.000433529	0.00119911
NCL;212;	0.00342465	0.000126577	0.000118615	0.000107321	0.000167178	0.000402615	0.0181521	0.00037031	0.00687637	0.000181648	0.0772207	0.000201998	0.000579	0.046013	0.000200638	0.000121025	0.845736
IRS1;325;	0.0026646	0.0440528	0.00458541	0.00859266	0.000854355	0.318702	0.00263823	0.547113	0.000114281	0.0499659	0.0148563	0.0013221	0.000376757	0.000469715	0.000191552	0.00332828	0.000172406
RBM3;133;	0.000263249	0.000857265	0.00190302	0.00403901	0.00168494	9.99564e-05	0.000148681	0.000204694	0.00153327	0.00625577	2.58084e-05	0.00386506	0.00043619	4.88204e-05	0.973302	0.00528956	4.29978e-05
MENTHO;210;	5.61107e-05	0.0106582	0.0244512	0.212915	0.00299762	0.000394651	0.000145789	0.000446872	5.17005e-05	0.535487	1.73941e-05	0.0201064	0.000179234	7.91744e-06	0.00113318	0.190946	5.47734e-06
AHNAK;3088;	0.00224253	0.000896861	0.00138235	0.00111511	0.00257817	0.00302802	0.890412	0.00107927	0.0188967	0.00154312	0.0465028	0.00379444	0.00730112	0.00358089	0.00089102	0.00180775	0.0129474
ABPL;2234;	3.80185e-08	0.000399311	1.11347e-05	5.59653e-06	1.08106e-06	0.999408	2.70235e-07	0.000168115	1.38587e-08	2.55177e-06	7.86545e-07	6.04297e-07	3.73123e-07	1.46546e-08	4.17875e-08	2.03845e-06	1.09046e-08
CABLES1;376;	2.14935e-05	0.00487754	0.000394934	0.000334727	7.73008e-05	0.962873	7.17659e-05	0.0297508	4.07053e-06	0.000509203	0.000812043	5.46218e-05	3.97504e-05	8.02751e-06	8.01012e-06	0.00015764	4.95752e-06
KIAA0540;2813;	0.000245274	0.000320328	0.000181054	0.000102157	0.000189322	0.00415425	0.00226623	0.00162252	0.000223313	0.000111533	0.987008	0.000116145	0.000671927	0.000787491	5.98257e-05	9.84407e-05	0.00184187
D10ERTD749E;216;	0.0118526	0.000796197	0.000939742	0.000958169	0.00113964	0.000329863	0.00065263	0.000943247	0.146619	0.00186615	0.000470661	0.00141883	0.00127858	0.00600686	0.816815	0.0011197	0.00679369
EAAT1;523;	3.38726e-07	0.00018708	2.07806e-05	1.2397e-05	3.79889e-06	0.999363	3.38027e-06	0.000367977	1.07072e-07	9.17326e-06	2.05026e-05	2.71104e-06	2.0244e-06	1.5068e-07	1.86625e-07	6.27314e-06	1.14283e-07
GAB2;211;	0.00209515	0.0245872	0.0151066	0.0187444	0.00762198	0.197821	0.587364	0.02556	0.000842058	0.030593	0.0520876	0.0143833	0.00502064	0.000882743	0.000532035	0.016023	0.000735548
AF6;1802;	4.25866e-06	0.000819407	8.82896e-05	6.85069e-05	1.85581e-05	0.993866	3.42617e-05	0.00462905	8.97197e-07	7.54112e-05	0.000331281	1.55795e-05	1.10747e-05	1.84996e-06	1.32783e-06	3.31669e-05	1.23424e-06
AMOTL1;913;	0.00201919	0.00281312	0.00228102	0.00155742	0.00274351	0.0256129	0.0952095	0.00606173	0.00281433	0.00207854	0.835296	0.00207631	0.00707625	0.00325024	0.000619467	0.00184123	0.00664932
CEP170;463;	2.50364e-05	0.0714772	0.0442043	0.00617497	0.00703192	0.851267	0.000617353	0.00634641	2.87729e-05	0.00120881	0.000429704	0.00354297	0.00207514	1.20439e-05	7.68848e-05	0.00546857	1.28983e-05
FAM188B;310;	0.000528839	0.000287568	0.000719026	0.000778403	0.00152408	9.20084e-05	0.000510993	0.000142863	0.160143	0.000726274	7.70107e-05	0.0027384	0.00179647	0.000274193	0.827898	0.00123267	0.000530455
IFNGR;398;	0.00183056	0.000502742	0.000484783	0.000313294	0.000800446	0.00253524	0.0444983	0.00137678	0.00875515	0.000352077	0.699568	0.000634381	0.00470611	0.0144044	0.000466784	0.000371082	0.2184
TSC2;981;	7.3377e-07	0.000422979	2.71081e-05	1.53711e-05	5.02453e-06	0.996142	3.26117e-06	0.00331858	1.8797e-07	1.28565e-05	3.78183e-05	2.976e-06	2.96508e-06	3.42356e-07	3.93702e-07	7.09833e-06	2.39261e-07
IRS1;460;	0.000165411	0.000741741	0.00126424	0.000892811	0.00184255	0.0045218	0.973698	0.000507107	0.000474334	0.000927154	0.00731397	0.00290525	0.00269199	0.000125764	0.000110999	0.00159399	0.000222942
IGF1R;1165;	0.00104042	0.00736768	0.00760153	0.00485732	0.00685026	0.120661	0.600889	0.00872717	0.0012141	0.00418826	0.207974	0.00891754	0.011236	0.000906422	0.00040828	0.00581558	0.00134628
SHC;139;	2.21811e-06	0.902946	0.00238382	0.0016127	9.84252e-05	0.0788108	8.11767e-06	0.0133347	8.23364e-07	0.000399733	1.20678e-05	6.1627e-05	2.00684e-05	6.71354e-07	4.61054e-06	0.000303362	4.60861e-07
VAMP4;15;	9.56905e-06	0.00766195	0.00515291	0.000825588	0.00193481	0.978187	0.00055197	0.00194836	1.30865e-05	0.000214586	0.000503117	0.000748589	0.00137043	6.16684e-06	2.14025e-05	0.000842179	7.79001e-06
NCL;189;	0.00596735	0.000230089	0.000223521	0.000205843	0.000316725	0.00069736	0.0510533	0.000627289	0.0122483	0.000349661	0.0941431	0.000415799	0.00104805	0.0611015	0.00035415	0.000235371	0.770782
BAT2;799;	6.72925e-05	0.0188038	0.0133511	0.00248708	0.00876959	0.916793	0.00184259	0.00989367	0.000129519	0.000709463	0.00567716	0.00219699	0.0164368	5.82182e-05	0.000191875	0.00250239	8.96186e-05
MAP4K6;704;	0.00118164	0.00679324	0.00158645	0.00109252	0.000756759	0.202802	0.00161214	0.113074	0.000242607	0.00143903	0.6647	0.0004574	0.00114184	0.00123675	0.000224666	0.000710856	0.00094734
ARFGAP2;445;	5.29763e-06	1.44275e-05	5.91039e-05	5.21932e-05	0.000143049	3.14195e-06	8.18652e-06	3.68246e-06	0.000590361	4.03089e-05	1.19108e-06	0.000241942	6.66692e-05	1.90957e-06	0.998634	0.000131775	3.00804e-06
TSC2;939;	3.5742e-07	0.000598223	9.07755e-05	3.77327e-05	1.3399e-05	0.99898	5.69621e-06	0.000202019	1.72761e-07	2.25726e-05	1.1125e-05	8.92802e-06	4.47121e-06	1.4299e-07	3.66955e-07	2.4292e-05	1.18757e-07
IRS1;267;	4.56191e-06	0.00155365	0.000295977	0.000149714	7.7865e-05	0.994856	9.85391e-05	0.00231984	2.14095e-06	8.52125e-05	0.000355316	5.19696e-05	5.34725e-05	2.50298e-06	3.03344e-06	8.81337e-05	2.2227e-06
LIMK;310;	5.80947e-05	3.60626e-05	0.00011524	7.45588e-05	0.000456019	2.24409e-05	0.000471129	1.91991e-05	0.987935	5.74376e-05	3.2994e-05	0.000675956	0.00149106	6.33491e-05	0.00802299	0.000166236	0.000302033
MCG_2696;566;	0.00653181	0.000407714	0.000500346	0.0005692	0.000612274	0.00016175	0.000320365	0.00044769	0.105952	0.00115236	0.000234473	0.000756764	0.000683813	0.00293595	0.874732	0.000660328	0.0033412
PRKAB1;101;	0.000981529	7.41457e-05	7.02619e-05	4.99588e-05	0.00010639	0.000264558	0.00406664	0.00022819	0.00390252	6.85094e-05	0.0529921	0.000102068	0.00048001	0.0168144	0.00013055	5.84592e-05	0.91961
NCKAP5L;494;	0.00309052	0.000247608	0.000152492	0.000160639	0.00013947	0.00139258	0.0281017	0.0011873	0.000547799	0.000330013	0.942999	0.000184263	0.000301973	0.0100362	7.39007e-05	0.000142957	0.0109111
MTSS1L;419;	7.56526e-05	0.00287957	0.00783596	0.0101734	0.0045019	0.000166325	6.20702e-05	0.000316051	0.000359742	0.00465752	1.83523e-05	0.00482749	0.000691274	1.79688e-05	0.951825	0.0115743	1.69971e-05
PDE3B;334;	4.77454e-07	0.010511	0.000127714	8.27985e-05	9.60972e-06	0.984963	1.98282e-06	0.00421606	1.37615e-07	4.69378e-05	5.9274e-06	5.9872e-06	2.7841e-06	1.56253e-07	5.03071e-07	2.45495e-05	1.04362e-07
CLASP2;241;	4.83045e-06	1.68249e-05	3.03684e-05	3.46939e-05	2.77657e-05	2.10332e-06	1.57745e-06	5.34965e-06	3.53656e-05	3.4445e-05	5.70817e-07	3.35738e-05	1.0788e-05	1.25635e-06	0.999719	4.00753e-05	1.22231e-06
RGC32;101;	2.02103e-06	0.000579134	0.036408	0.00656159	0.304753	4.78737e-05	4.93941e-05	1.9271e-05	2.85309e-05	0.000250167	2.47505e-06	0.579897	0.00254253	7.70834e-07	0.000725389	0.0681309	1.10556e-06
BC059842;2958;	5.57058e-06	0.00379114	0.000135347	0.000109991	2.05988e-05	0.867692	1.3728e-05	0.127902	9.25187e-07	0.000110022	0.000149692	1.42753e-05	1.10448e-05	2.16976e-06	2.23109e-06	3.80993e-05	1.26683e-06
IRS2;305;	6.18942e-05	0.0173678	0.000697591	0.00096329	0.000110635	0.268108	0.000152203	0.709935	6.76228e-06	0.00129972	0.000821585	0.000107724	5.70415e-05	1.99322e-05	1.45218e-05	0.000267265	9.84146e-06
IFNGR;381;	0.000220391	0.00124372	9.17982e-05	0.000130065	2.32654e-05	0.00978794	4.5125e-05	0.985367	6.28071e-06	0.000388816	0.0025065	2.07601e-05	1.77262e-05	7.11217e-05	1.11519e-05	4.70614e-05	2.08867e-05
TNS1;1489;	3.11306e-05	0.0053002	0.00200806	0.00110323	0.000591951	0.979902	0.00205148	0.00421314	1.59443e-05	0.000758118	0.00218139	0.000606632	0.000337981	1.52567e-05	1.76804e-05	0.000852106	1.39613e-05
5730494N06RIK;25;	6.26077e-05	0.00037195	0.00195229	0.00177982	0.00672632	7.17233e-05	0.000257237	7.31777e-05	0.00653353	0.000790396	2.1701e-05	0.0116383	0.003072	2.55365e-05	0.961964	0.0046164	4.3058e-05
SH3D19;368;	0.00058877	0.000124116	0.000240278	0.000221736	0.000509927	5.81852e-05	0.000316492	9.40999e-05	0.779012	0.000249644	9.21967e-05	0.00061656	0.0010094	0.000536369	0.214391	0.000329125	0.00161013
BICD2;411;	6.55247e-05	0.00242472	0.0343831	0.0114203	0.345579	0.000422434	0.000746701	0.000224732	0.0035418	0.00246038	5.79368e-05	0.21033	0.0397762	2.81196e-05	0.274216	0.074275	4.88008e-05
PLEC1;3889;	2.92098e-06	3.31092e-05	0.000108877	7.2979e-05	0.00013768	4.23532e-06	2.56793e-06	6.18167e-06	4.43414e-05	4.68554e-05	7.91361e-07	0.000121288	3.62604e-05	9.10594e-07	0.999238	0.00014201	1.097e-06
PRKAA1;496;	2.52136e-07	0.00503719	8.67281e-05	4.12959e-05	7.28647e-06	0.992989	1.37912e-06	0.0017954	8.9866e-08	1.73321e-05	3.84734e-06	4.02778e-06	2.34372e-06	9.42316e-08	3.13616e-07	1.37496e-05	6.83787e-08
NF1;2545;	4.9153e-06	3.57855e-06	7.33594e-06	8.53268e-06	1.03707e-05	8.00477e-07	1.47335e-06	1.64325e-06	0.00018165	1.09443e-05	4.41231e-07	1.50375e-05	6.73252e-06	1.55992e-06	0.999731	1.22799e-05	1.92327e-06
AKAP12;1292;	0.00233688	0.00536855	0.00293499	0.00267736	0.00234727	0.0670218	0.0970318	0.016528	0.00114679	0.00379822	0.784549	0.00223746	0.00403162	0.00247933	0.000397498	0.00231202	0.00280152
BAG4;179;	6.20215e-06	0.00484164	0.00106345	0.000580178	0.000289799	0.989092	0.000223033	0.00266895	4.36013e-06	0.000189493	0.000370906	0.000148712	0.000209675	3.50777e-06	6.82866e-06	0.000297561	3.50963e-06
SVIL;1045;	0.000182356	0.000503	0.00227109	0.00111344	0.0125259	0.000198862	0.00123286	0.000161283	0.213104	0.000569321	0.000118853	0.01142	0.0273277	0.000139418	0.725725	0.00297981	0.000426881
PPP1R9B;100;	1.19299e-06	2.80453e-06	7.51503e-06	7.5871e-06	1.15839e-05	5.25817e-07	7.40834e-07	8.41911e-07	3.77154e-05	8.07821e-06	1.89486e-07	1.44097e-05	5.09681e-06	3.65578e-07	0.999887	1.38399e-05	4.62249e-07
AZI1;114;	5.94058e-07	0.00713755	0.000111745	9.14139e-05	8.94913e-06	0.987502	2.83749e-06	0.00504624	1.48913e-07	5.5588e-05	7.96448e-06	6.69397e-06	2.7805e-06	1.90556e-07	4.70664e-07	2.49726e-05	1.22841e-07
EHBP1L1;1462;	3.32922e-06	0.539126	0.00454704	0.00233231	0.00022644	0.443438	1.64845e-05	0.00871745	1.53332e-06	0.000738877	2.52653e-05	0.000110559	4.21606e-05	1.05308e-06	7.88601e-06	0.000664758	7.78391e-07
STX4;251;	3.08677e-05	0.0151206	0.00191447	0.00101379	0.000351317	0.961393	0.000117383	0.0172424	1.08962e-05	0.00104485	0.000738426	0.000200187	0.000149381	1.19614e-05	2.78797e-05	0.000623873	8.93723e-06
BICD2;331;	9.51342e-07	0.00163368	0.126318	0.0845158	0.0187895	4.32414e-05	1.39596e-05	1.8157e-05	3.97308e-06	0.000750317	1.03889e-06	0.0432801	0.000164433	2.69446e-07	0.000103387	0.724363	2.91106e-07
CYTSA;71;	0.000410072	0.000378738	0.000451371	0.000472258	0.000399328	8.35094e-05	4.7503e-05	0.000259844	0.0019518	0.000619401	4.05443e-05	0.000385534	0.000280949	0.000133166	0.99349	0.000470843	0.000125626
RAD17;70;	0.000573237	0.0213754	0.0695536	0.190965	0.0338628	0.0115378	0.0223132	0.00302559	0.000996034	0.115328	0.00109838	0.203775	0.00699238	0.000152374	0.00171043	0.31659	0.000150969
KIAA0638;1039;	9.77202e-06	0.140694	0.00258235	0.00144177	0.000175368	0.810582	3.11214e-05	0.0427391	2.68137e-06	0.000979043	7.48419e-05	0.000132714	4.31807e-05	2.87897e-06	1.10766e-05	0.000495681	1.85508e-06
AS160;651;	0.000131144	0.00050504	0.000219037	0.000151683	0.000149992	0.0175503	0.0047212	0.00283442	5.06429e-05	0.000157417	0.972522	0.000128274	0.000326444	0.00018961	2.04191e-05	0.000118069	0.000224528
PAR3;1173;	0.00162764	0.022355	0.00262581	0.00202897	0.000685905	0.178924	0.000480984	0.76609	0.000140457	0.00464909	0.0171002	0.000502155	0.000459892	0.000606045	0.000335165	0.00111383	0.000275052
GAB2;388;	3.6238e-05	0.0042352	0.000311355	0.000280328	7.05358e-05	0.864754	0.000134567	0.127124	5.19988e-06	0.000371364	0.00242351	5.3252e-05	4.88605e-05	1.64029e-05	8.38801e-06	0.000117009	9.47692e-06
CEP170;1150;	3.50733e-06	0.0384174	0.00134192	0.000855557	0.000137816	0.949001	4.28742e-05	0.00951299	1.4826e-06	0.000239749	5.72678e-05	8.60548e-05	5.08803e-05	1.42361e-06	4.22981e-06	0.000245005	1.1071e-06
AS160;320;	4.79982e-05	0.0392283	0.0544045	0.00559048	0.0350208	0.813021	0.00153942	0.00593718	0.000126844	0.00116163	0.00174144	0.00568225	0.0284082	3.27701e-05	0.000273764	0.00773432	4.87225e-05
PFKFB2;486;	4.24386e-08	0.000213013	2.09063e-05	9.00057e-06	2.25684e-06	0.999704	6.64509e-07	3.84466e-05	2.08269e-08	3.71196e-06	1.11678e-06	1.42012e-06	6.85979e-07	1.65855e-08	5.08052e-08	4.54541e-06	1.37226e-08
HMOX1;252;	1.27265e-05	0.14294	0.0368887	0.022459	0.00225091	0.774924	0.000321232	0.00393478	8.77323e-06	0.00383823	0.0001376	0.00217242	0.000351437	4.22037e-06	2.5014e-05	0.00972765	3.61527e-06
NDR3;331;	4.83049e-07	0.0551464	0.000535914	0.000252732	2.72272e-05	0.942016	3.24642e-06	0.00184081	1.98075e-07	7.56233e-05	5.13323e-06	1.61804e-05	5.93662e-06	1.60756e-07	8.00925e-07	7.27515e-05	1.18492e-07
ABHD15;425;	2.98186e-07	0.000376755	1.57498e-05	1.06223e-05	2.32442e-06	0.997462	1.39851e-06	0.00210523	6.98812e-08	9.07529e-06	9.80958e-06	1.49936e-06	1.11146e-06	1.19321e-07	1.63189e-07	4.17385e-06	7.87147e-08
KIAA0066;379;	8.98726e-05	0.205908	0.00572346	0.00618396	0.000587076	0.290246	0.000194137	0.483592	1.79122e-05	0.00457633	0.000480976	0.000533239	0.000204512	2.65663e-05	6.49307e-05	0.00155568	1.52558e-05
DOCK11;1267;	2.12145e-06	0.0792186	0.000564294	0.000416454	3.70455e-05	0.891233	6.74371e-06	0.0281061	5.51813e-07	0.000250741	1.91296e-05	2.44355e-05	9.90214e-06	6.40953e-07	2.28069e-06	0.000107771	4.07086e-07
MDM2;165;	1.08443e-06	0.00209234	0.0235353	0.63874	0.000934941	3.18494e-05	5.4429e-06	2.14777e-05	1.9204e-06	0.00513098	7.35669e-07	0.00374703	2.55579e-05	2.21181e-07	5.6177e-05	0.325675	1.88506e-07
PTPN12;434;	0.0024435	0.000266643	0.00040147	0.000450139	0.000602763	9.8611e-05	0.000369863	0.000229366	0.172394	0.000752161	0.000128441	0.000847494	0.000708499	0.00124166	0.81664	0.000576552	0.00184874
FRAP;2069;	0.00056688	0.0085783	0.0468546	0.075455	0.108436	0.00123041	0.00502221	0.00121027	0.0122255	0.0180703	0.000253388	0.313366	0.034514	0.000205508	0.237411	0.136311	0.000289216
IRS1;324;	3.69387e-05	0.00796162	0.000409368	0.000355293	7.24558e-05	0.652072	6.72397e-05	0.337342	4.7582e-06	0.000534239	0.000876889	5.66103e-05	3.87835e-05	1.33685e-05	1.03315e-05	0.00014082	7.08616e-06
NCOR1;598;	0.0025262	0.000116005	8.43309e-05	7.08238e-05	0.000100818	0.000513839	0.00511082	0.000514433	0.00161362	0.000123061	0.564476	9.9774e-05	0.000331914	0.0455784	0.000107632	7.22819e-05	0.378561
SIN3A;861;	0.000623563	0.00228924	0.00485155	0.00198947	0.0200772	0.00601868	0.0635928	0.0017929	0.04053	0.000924826	0.0188868	0.00780718	0.811442	0.00145668	0.00398577	0.0032347	0.0104966
MCG_51138;25;	0.000600037	0.0018571	0.00580625	0.00205757	0.0278421	0.00115736	0.00296661	0.000872364	0.342186	0.00103867	0.000905376	0.0113357	0.174403	0.000747905	0.418679	0.00434053	0.00320374
RAPGEF1;329;	0.00120198	0.0140146	0.0136957	0.0230213	0.00658611	0.0010177	0.00037874	0.00382736	0.00197074	0.0227739	0.00016635	0.00713048	0.00198508	0.000255792	0.886984	0.0147986	0.000191066
APC;2374;	0.00113813	0.000159253	0.000283371	0.000257743	0.000515914	7.21609e-05	0.000311556	0.000131985	0.58879	0.000355837	0.00010881	0.000694032	0.000773544	0.00084483	0.403236	0.000382403	0.00194498
ANAPC2;549;	0.000898536	8.77264e-05	6.52296e-05	4.87604e-05	7.95045e-05	0.000488477	0.00434788	0.000381204	0.000784229	7.36953e-05	0.901674	7.51629e-05	0.000288678	0.0107507	6.03342e-05	5.10367e-05	0.0798448
SAMD4;168;	0.000133456	0.0127128	0.00202528	0.000823056	0.000692428	0.863718	0.000361686	0.105839	5.34266e-05	0.000636884	0.011145	0.000305875	0.000740159	9.9182e-05	9.87747e-05	0.000527693	8.73372e-05
FAM125A;168;	6.48028e-05	0.000312784	0.00162582	0.000717088	0.00949476	0.000112032	0.00031407	8.13326e-05	0.0330703	0.000347889	4.78147e-05	0.00587488	0.0126983	4.1921e-05	0.932861	0.00222677	0.000108111
KIAA1753;411;	7.23354e-06	0.0988633	0.55865	0.136028	0.0134852	0.0271782	0.000280352	0.000729057	9.78802e-06	0.00462924	3.98789e-05	0.0198143	0.000646087	2.29654e-06	3.87524e-05	0.139596	2.24059e-06
IRS2;303;	2.83987e-06	0.000834498	0.000116365	8.61121e-05	2.39864e-05	0.996911	5.04238e-05	0.00162908	7.97795e-07	8.06048e-05	0.000181769	2.15978e-05	1.25154e-05	1.20189e-06	1.14619e-06	4.51548e-05	8.78336e-07
NCAM;1005;	0.00110162	0.0665254	0.0306411	0.0344585	0.0124384	0.644597	0.0443328	0.0645676	0.000666206	0.0176999	0.0381172	0.0132705	0.0114189	0.000605915	0.000641837	0.018335	0.000581919
INPP5E;236;	1.01833e-05	9.11473e-05	0.000554885	0.000285429	0.00261546	1.96461e-05	4.05752e-05	1.66333e-05	0.00137172	0.000119047	5.25226e-06	0.0020403	0.00124927	4.78974e-06	0.990639	0.000928075	9.04983e-06
R3HDM1;299;	0.000337474	0.0735722	0.00201496	0.00703814	0.000236149	0.0406396	0.00018322	0.807749	1.8146e-05	0.0658641	0.000484732	0.000297644	7.25575e-05	4.68641e-05	6.79317e-05	0.00135998	1.72345e-05
AS160;649;	0.000221332	0.000897368	0.000238578	0.000194322	0.000122841	0.0417928	0.00183221	0.0117881	3.80053e-05	0.000275473	0.941746	0.000102475	0.000187177	0.000237352	2.20682e-05	0.000126544	0.000177658
BRF1;334;	9.26599e-07	0.00144219	0.043768	0.358676	0.00403873	3.28099e-05	1.16674e-05	1.70453e-05	2.75583e-06	0.00130659	8.47259e-07	0.0209657	7.42189e-05	2.35233e-07	5.82503e-05	0.569604	2.3262e-07
KIAA1562;778;	0.00850143	0.0114058	0.0025541	0.00261263	0.000969317	0.145855	0.00341074	0.233288	0.000459879	0.00658487	0.574096	0.00095745	0.000962697	0.0044943	0.000423585	0.0015613	0.00186344
TNS1;572;	1.11569e-06	0.0970891	0.00153017	0.000811234	7.02339e-05	0.897743	8.53593e-06	0.00211704	4.63255e-07	0.000297079	1.03177e-05	4.81441e-05	1.2303e-05	3.38357e-07	1.84872e-06	0.000258479	2.46611e-07
IRS1;522;	0.0173899	0.0198797	0.00317738	0.00429083	0.000958896	0.16254	0.00313559	0.594358	0.000393945	0.0227327	0.161472	0.00109333	0.000651108	0.00399881	0.000494083	0.00228501	0.00114892
AKT1;477;	4.43459e-05	0.137002	0.0988032	0.0151866	0.0129986	0.698417	0.000486774	0.00787851	5.26761e-05	0.00403683	0.000539936	0.00493615	0.00249155	1.80049e-05	0.000198533	0.0168903	1.83973e-05
PDE3B;459;	6.2788e-08	0.000107283	1.58966e-05	6.04077e-06	2.45783e-06	0.99981	1.12204e-06	4.52059e-05	3.1539e-08	2.90929e-06	2.51636e-06	1.57035e-06	9.78217e-07	2.76684e-08	6.32305e-08	3.66092e-06	2.38158e-08
IRS1;270;	4.33726e-07	0.00224309	0.000111187	5.31909e-05	1.13046e-05	0.996658	4.02323e-06	0.000842626	1.51788e-07	3.21844e-05	7.71289e-06	8.16437e-06	3.35334e-06	1.54954e-07	4.13766e-07	2.399e-05	1.1287e-07
DTX2;235;	0.000144267	0.00503345	0.000318345	0.000362744	6.67801e-05	0.154976	0.000111748	0.834531	8.68193e-06	0.000994319	0.00312846	5.92607e-05	3.98008e-05	4.49389e-05	1.62786e-05	0.000145532	1.82146e-05
AP1GBP1;936;	0.000420265	0.00842816	0.00182112	0.00109565	0.000867438	0.636727	0.00208459	0.0891453	0.000136047	0.00112413	0.254778	0.000459563	0.0012927	0.000405257	0.000133757	0.000714876	0.000366195
CABLES1;270;	7.37133e-07	0.00173511	0.000190112	9.7705e-05	2.35931e-05	0.997275	7.69194e-06	0.00050951	3.1545e-07	6.43338e-05	1.75152e-05	1.54739e-05	7.16374e-06	2.68315e-07	7.73062e-07	5.42e-05	2.10296e-07
BAT2D;102;	2.63758e-06	0.000134365	0.00389442	0.00126815	0.147865	3.68315e-05	0.000209599	1.07003e-05	0.00012667	0.00013437	4.53875e-06	0.817965	0.0120876	1.24629e-06	0.000526215	0.0157304	2.37796e-06
CABLES1;272;	9.10696e-06	0.00285289	0.000981802	0.00051249	0.000251968	0.991593	0.000554669	0.00157829	4.88371e-06	0.000321739	0.000584991	0.000223985	0.000126599	4.26e-06	6.28811e-06	0.000388866	3.91552e-06
PLEKHF2;226;	3.60003e-06	0.621353	0.00208042	0.00124745	0.000104686	0.336524	1.1707e-05	0.0377609	1.1304e-06	0.000499342	2.31846e-05	6.5272e-05	2.37186e-05	1.08901e-06	5.81235e-06	0.000294798	7.19712e-07
AKT2;474;	6.7766e-06	0.00621171	0.000192073	0.000150945	2.85812e-05	0.779242	1.76056e-05	0.213764	1.18788e-06	0.00013697	0.00015555	1.92224e-05	1.51809e-05	2.68123e-06	3.03716e-06	5.04863e-05	1.58518e-06
CABLES1;203;	0.000504207	0.00286405	0.00297164	0.00150947	0.00422956	0.0442848	0.503634	0.00434036	0.00127042	0.000979396	0.404732	0.00316783	0.0203797	0.00085421	0.00028942	0.00177109	0.00221768
AKT2;478;	8.93321e-06	0.00462933	0.000227016	0.000168148	3.46763e-05	0.946783	1.93315e-05	0.0475686	1.56023e-06	0.000226504	0.000212749	2.40069e-05	1.59628e-05	3.13321e-06	3.91651e-06	7.15001e-05	1.84706e-06
KIAA0284;421;	1.28515e-06	0.0211434	0.000641464	0.0002184	5.60891e-05	0.973739	5.86898e-06	0.00395164	5.92612e-07	8.73501e-05	1.83017e-05	2.45094e-05	1.68792e-05	4.94884e-07	2.41043e-06	9.23114e-05	3.86958e-07
FAM102B;298;	7.31007e-07	2.06945e-06	6.88448e-06	4.75772e-06	1.59247e-05	4.74109e-07	8.04064e-07	6.37186e-07	7.95554e-05	3.18399e-06	1.89591e-07	1.65036e-05	1.11143e-05	3.31694e-07	0.999847	9.58208e-06	5.69856e-07
CLMN;724;	2.84533e-07	4.21279e-05	0.00241256	0.000899848	0.0222345	4.74865e-06	9.01596e-06	1.73388e-06	4.8139e-06	4.83559e-05	3.11625e-07	0.946889	0.000198646	9.89347e-08	8.00742e-05	0.0271741	1.41237e-07
PLEKHM1;466;	6.70271e-05	0.0244474	0.0412212	0.00613764	0.0381805	0.812185	0.00460658	0.00496065	0.000197274	0.00147664	0.00397046	0.00784251	0.0448676	4.86349e-05	0.000277289	0.00943541	7.81255e-05
NDR1;340;	1.91218e-05	0.19257	0.00282515	0.00348712	0.000216948	0.653947	6.29122e-05	0.143581	4.27924e-06	0.00213804	0.000143481	0.000188416	6.44989e-05	5.51558e-06	1.50969e-05	0.000728612	3.322e-06
GPRIN3;572;	3.13242e-05	0.0447729	0.000549257	0.000922733	5.45793e-05	0.0140329	1.30008e-05	0.936703	3.02241e-06	0.00256099	6.40922e-05	4.19249e-05	1.71221e-05	6.11107e-06	1.86644e-05	0.00020531	2.66421e-06
HSPA12B;276;	4.8189e-06	0.00215305	0.000107505	8.17137e-05	1.76001e-05	0.956916	1.37193e-05	0.0403863	8.27321e-07	8.73907e-05	0.00017182	1.25526e-05	9.67771e-06	1.92031e-06	1.80465e-06	3.20829e-05	1.1537e-06
IRS1;1171;	0.00131697	0.0038311	0.00117313	0.00140229	0.000561161	0.0941133	0.0177039	0.0275192	0.000175041	0.00258686	0.845862	0.00063941	0.000673845	0.000908436	9.40532e-05	0.000856738	0.000582824
IRS1;608;	0.00144905	0.00446767	0.00119334	0.000865523	0.000637438	0.0806216	0.00290002	0.0617714	0.00026668	0.00119128	0.839176	0.000434839	0.00105923	0.00179426	0.000201051	0.000579674	0.00139113
BRF1;92;	2.18045e-06	0.0864399	0.0161551	0.00169263	0.000955357	0.891467	3.28289e-05	0.00136726	2.13481e-06	0.000242511	2.95483e-05	0.000324359	0.000164001	9.06919e-07	8.61559e-06	0.00111464	8.84274e-07
BRF2;98;	8.93596e-06	0.0665865	0.00132391	0.00115534	9.78531e-05	0.893723	2.5804e-05	0.0352215	1.91289e-06	0.00129746	7.32225e-05	8.1955e-05	2.46433e-05	2.35488e-06	7.04169e-06	0.000367179	1.40856e-06
D8ERTD457E;441;	0.00663563	0.0077931	0.00677248	0.00379193	0.00817228	0.0455169	0.0253496	0.0177695	0.0147791	0.00423031	0.769474	0.00486924	0.0262665	0.0135669	0.00418848	0.00451417	0.03631
ASAP3;786;	0.000101679	9.43394e-05	0.000314012	0.000216349	0.00147338	5.57544e-05	0.00151908	4.55178e-05	0.971407	0.000140646	7.36104e-05	0.00188277	0.00636718	0.000112423	0.015199	0.000467777	0.00052924
HAC1;455;	0.00387546	0.00118573	0.000339587	0.000266395	0.000202752	0.00941421	0.000957654	0.0314517	0.000293688	0.00047041	0.93486	0.000157218	0.000370204	0.0105776	0.000167734	0.000181448	0.00522789
JMY;134;	0.000167926	6.50833e-05	4.43054e-05	2.68024e-05	4.84298e-05	0.000609186	0.00110961	0.000306465	0.000140065	3.41347e-05	0.993559	3.89574e-05	0.000169406	0.000846276	2.20375e-05	2.80077e-05	0.00278402
APC;2726;	9.16475e-05	0.216099	0.0111658	0.00401649	0.00167139	0.492204	0.000155396	0.268201	4.12848e-05	0.00199893	0.000841796	0.000622491	0.000782811	4.07302e-05	0.000224271	0.00181155	3.14764e-05
ABHD15;424;	5.663e-05	0.142318	0.00356601	0.00298149	0.000516797	0.28242	0.000123227	0.564393	1.58792e-05	0.00164873	0.00052301	0.000256391	0.00026116	2.29035e-05	6.44795e-05	0.00081665	1.51492e-05
DRES9;1234;	8.52723e-05	0.400252	0.02625	0.045681	0.0023206	0.441651	0.00152766	0.0496321	2.82432e-05	0.018338	0.000559421	0.0030792	0.000564482	2.49369e-05	7.83081e-05	0.00991023	1.70901e-05
AS160;598;	2.85274e-05	9.4426e-06	2.34872e-05	1.75478e-05	7.26124e-05	6.55914e-06	6.53777e-05	6.29298e-06	0.996011	1.85433e-05	1.30167e-05	8.11793e-05	0.000199397	3.25001e-05	0.003222	3.51428e-05	0.000156901
PFKFB2;469;	1.30747e-05	0.301764	0.00344785	0.00178029	0.00025337	0.561593	2.85273e-05	0.129354	4.05286e-06	0.000884346	9.6833e-05	0.000138585	7.43363e-05	4.31456e-06	2.07412e-05	0.000538996	2.87752e-06
IRS1;268;	2.27233e-05	0.170288	0.00536493	0.0045774	0.000551971	0.740379	0.000179894	0.075282	8.07423e-06	0.00134444	0.000265159	0.000394205	0.000217328	8.8027e-06	2.45265e-05	0.00108449	6.39089e-06
AF013969;656;	4.37083e-07	5.46581e-05	0.0021022	0.00141276	0.00802272	5.84885e-06	1.54892e-05	2.43526e-06	5.63368e-06	8.15665e-05	4.14479e-07	0.963003	0.000150607	1.42794e-07	7.3898e-05	0.0250683	1.92306e-07
MGF;694;	4.12416e-05	0.0356837	0.278827	0.0409817	0.304936	0.0637405	0.0110027	0.00161959	0.000152202	0.00430664	0.000519007	0.0947612	0.0436561	2.04597e-05	0.000312156	0.11941	2.89737e-05
KIAA1248;330;	0.000851522	0.039498	0.178529	0.0794009	0.155229	0.00688113	0.00247808	0.0053007	0.00585433	0.0237019	0.000681072	0.186025	0.0337216	0.000307341	0.129116	0.152048	0.000376838
AKAP10;173;	8.57593e-07	0.947149	0.0241935	0.00933168	0.000369089	0.0159815	1.32148e-05	0.000581128	6.35466e-07	0.000402118	4.54767e-06	0.000263543	3.44185e-05	2.71331e-07	3.38877e-06	0.00167106	2.26327e-07
IRS1;131;	0.00219796	0.00225727	0.00053754	0.000498717	0.000262172	0.0339821	0.00279899	0.0478573	0.000149173	0.00110876	0.904326	0.00023716	0.000335216	0.00205841	9.88419e-05	0.000319779	0.000974416
ABI1;229;	2.77395e-05	0.151244	0.000778266	0.00231953	5.21269e-05	0.00734466	1.39407e-05	0.829401	2.22679e-06	0.00838094	3.11116e-05	5.93596e-05	1.26147e-05	4.20189e-06	1.47665e-05	0.000311504	1.71577e-06
KIAA0731;1032;	5.66004e-06	0.00494137	8.22955e-05	0.000125922	9.75152e-06	0.0125899	4.87658e-06	0.981982	5.49848e-07	0.000180942	3.26849e-05	7.98829e-06	4.29108e-06	1.51261e-06	1.96353e-06	2.74922e-05	6.94338e-07
MTAP1B;1422;	0.00196824	0.0133351	0.00178788	0.00182605	0.000540791	0.295647	0.0030831	0.567882	0.000116219	0.00411424	0.106387	0.00056944	0.000442106	0.000887181	0.000130995	0.000908967	0.000373695
IRS1;481;	0.0215408	0.0274325	0.00371296	0.0062064	0.00104344	0.0752369	0.00153034	0.775479	0.000457401	0.0370123	0.0400855	0.00104812	0.000665948	0.00382322	0.0009216	0.0027672	0.001036
D1PAS1-RS2;606;	0.000136624	0.000103398	0.000336474	0.000261045	0.00127251	4.81133e-05	0.000733337	4.79601e-05	0.922659	0.000192808	5.27263e-05	0.00194309	0.00304047	0.000114959	0.0681025	0.000551813	0.000403063
COBLL1;287;	0.0195218	0.0136533	0.00245834	0.00269248	0.00108416	0.0727431	0.00336684	0.517743	0.00078859	0.0074201	0.336434	0.000845112	0.00121297	0.0132743	0.000885409	0.00148077	0.00439515
TJP1;1051;	1.34898e-06	4.94823e-06	1.57243e-05	9.98902e-06	4.04696e-05	1.15541e-06	1.75159e-06	1.5205e-06	0.000150199	6.02843e-06	4.44434e-07	3.05153e-05	3.32374e-05	6.89596e-07	0.999681	1.92905e-05	1.25791e-06
NHE1;707;	4.259e-07	0.993523	0.000472975	0.000704329	1.53035e-05	0.0026786	1.36806e-06	0.00233948	1.32369e-07	0.000171864	1.35954e-06	1.2029e-05	2.593e-06	1.08827e-07	8.80625e-07	7.50528e-05	6.86712e-08
NFAT3;217;	0.000816007	0.00843939	0.00427338	0.00288632	0.00240618	0.478043	0.0554624	0.0195186	0.000347871	0.00380026	0.41484	0.00245734	0.00263534	0.000572336	0.000190123	0.00274246	0.00056899
TMCC3;48;	0.000737527	5.87279e-05	2.73213e-05	2.94747e-05	1.97037e-05	0.00043796	0.00115401	0.000466961	4.83839e-05	7.02522e-05	0.994186	2.41068e-05	3.52254e-05	0.00171753	1.09061e-05	2.32475e-05	0.000952529
MDN1;4883;	6.3196e-05	0.00128062	0.000749358	0.00964717	0.000113741	9.02312e-05	3.73148e-05	0.000240145	1.15463e-05	0.984115	7.3673e-06	0.000633154	1.6391e-05	4.92626e-06	0.000114208	0.00287334	2.29581e-06
CCM1;276;	1.15193e-05	0.000745691	2.4579e-05	3.20364e-05	3.98956e-06	0.00135469	2.55264e-06	0.997667	5.18551e-07	0.000108343	2.83709e-05	3.45651e-06	1.86222e-06	2.4286e-06	1.95009e-06	1.01797e-05	8.30695e-07
AF013969;240;	0.00246234	0.000102924	0.000127936	0.000112068	0.000226853	8.82482e-05	0.000532248	0.000165988	0.854991	0.000158651	0.000491157	0.000225151	0.000700952	0.0106631	0.00978293	0.000136804	0.119032
DLGAP4;973;	2.75112e-05	0.000774869	0.0027648	0.00154407	0.00302966	8.2695e-05	3.00031e-05	0.000110851	0.000313572	0.000624725	1.11114e-05	0.00184864	0.000715132	9.28843e-06	0.985403	0.0026983	1.13192e-05
KANK1;325;	2.67437e-06	0.0113474	0.000450896	0.000181755	5.74163e-05	0.972738	1.35313e-05	0.0149418	1.01623e-06	7.86142e-05	5.28487e-05	2.97653e-05	2.62954e-05	1.19649e-06	3.14932e-06	7.28968e-05	9.14388e-07
ILVBL;368;	0.00233971	0.000182559	9.15991e-05	7.13842e-05	8.66173e-05	0.000925407	0.000872393	0.0015774	0.000577733	0.000117583	0.8759	6.64867e-05	0.000257962	0.037821	0.000111174	6.10496e-05	0.0789396
IRS2;306;	5.62698e-06	0.0841015	0.00412766	0.00244863	0.00040673	0.900316	8.49233e-05	0.00651779	2.98654e-06	0.000722576	7.66617e-05	0.00022085	0.00010841	2.12298e-06	9.38941e-06	0.000846142	1.72324e-06
KIAA1999;1135;	9.36687e-06	0.227837	0.499363	0.0284787	0.0304754	0.164841	0.000267587	0.00168683	1.61166e-05	0.00216152	8.69262e-05	0.00641538	0.00208586	3.74381e-06	7.57069e-05	0.0361913	4.08588e-06
RAPGEF6;1078;	1.83365e-05	0.785905	0.0573379	0.0807418	0.00231253	0.0235391	0.000109462	0.00498844	1.08746e-05	0.0226976	5.11404e-05	0.00166694	0.000225424	4.55196e-06	8.1147e-05	0.0203063	3.3799e-06
GRLF1;1150;	3.57603e-06	0.954518	0.00146939	0.0173313	4.48663e-05	0.0010842	4.80529e-06	0.00536492	6.80681e-07	0.0194483	3.66657e-06	6.06123e-05	6.10619e-06	5.74302e-07	6.319e-06	0.000652137	2.96135e-07
PTPN4;387;	0.0202776	0.00782302	0.00330755	0.0218432	0.000961686	0.00116916	0.000961043	0.00735033	0.000687612	0.918344	0.000339581	0.00318776	0.000291742	0.000724111	0.00468864	0.00782824	0.000214717
CEP170;443;	0.000252791	0.000511614	0.00203037	0.00134942	0.00657517	0.000181424	0.000712955	0.000157793	0.066187	0.00125579	9.29299e-05	0.00869669	0.00441793	0.000116854	0.903146	0.00408425	0.000230583
DPYSL3;631;	0.0022534	0.0090544	0.00146465	0.00141812	0.000614975	0.136312	0.00274786	0.46395	0.000215013	0.00203924	0.374435	0.000470691	0.000849647	0.00216144	0.000201158	0.000691697	0.00112005
EDC4;796;	0.00160204	0.00286632	0.0031189	0.00153314	0.00611036	0.0188741	0.12776	0.0054391	0.0116269	0.00108989	0.703048	0.00327655	0.0645408	0.00586977	0.00140467	0.00187186	0.0399676
HERC2;1578;	4.00606e-07	7.05672e-05	0.00414045	0.00051723	0.808939	1.23806e-05	2.27366e-05	3.37339e-06	1.11092e-05	2.61329e-05	8.15176e-07	0.173402	0.00697201	1.94238e-07	0.000107114	0.00577479	3.4688e-07
FAM188B;308;	5.03833e-06	0.411621	0.00525582	0.00170281	0.000314788	0.561279	2.92179e-05	0.0184638	2.3379e-06	0.000465981	4.27349e-05	0.000163131	7.42246e-05	1.81461e-06	1.10714e-05	0.000565114	1.38371e-06
FNIP1;686;	2.32383e-05	0.037099	0.0151991	0.00218617	0.00479889	0.926129	0.000462343	0.00698137	3.06852e-05	0.000658909	0.000615528	0.00121823	0.00234171	1.35158e-05	8.30344e-05	0.00214366	1.57338e-05
EPB4;721;	2.84148e-06	0.00226439	0.000257087	0.000118216	4.54918e-05	0.994624	1.65215e-05	0.00235467	1.09939e-06	0.000100434	9.31197e-05	2.50917e-05	1.93977e-05	1.17639e-06	2.5906e-06	7.25347e-05	9.1535e-07
NFAT3;259;	0.000677617	0.014724	0.0148441	0.00626148	0.0128011	0.392377	0.359728	0.0141229	0.000922781	0.00371846	0.135476	0.0121793	0.0226265	0.000611947	0.000454042	0.00752293	0.00095221
ECM2;185;	0.000431227	0.00022747	0.000721043	0.000683705	0.00260106	0.000150052	0.0128607	0.000114531	0.955059	0.000612005	0.000244128	0.00620147	0.00632184	0.000367144	0.010534	0.00151557	0.00135497
KIAA0324;1473;	0.00591694	0.00017839	0.000129048	0.000107923	0.000144382	0.00076847	0.00730649	0.000808624	0.00229985	0.000214252	0.530145	0.000160046	0.000389002	0.0883347	0.000165817	0.000113541	0.362817
IRS1;302;	7.40926e-05	0.0833892	0.0556118	0.011546	0.0304335	0.750384	0.00277542	0.0141632	0.000151597	0.00195594	0.00229202	0.00573798	0.0317435	5.10479e-05	0.000334796	0.00928518	7.02491e-05
ABHD15;146;	4.60699e-06	0.925843	0.00669233	0.0040808	0.000254395	0.0527586	1.86929e-05	0.00695559	1.80518e-06	0.00198871	1.8465e-05	0.000170699	3.47266e-05	1.19675e-06	1.1613e-05	0.00116381	8.14821e-07
C1GALT1;69;	0.00712454	0.00643381	0.0190721	0.0301543	0.0317206	0.00185196	0.0227523	0.00234632	0.204475	0.0336599	0.00106136	0.164604	0.0179748	0.00215397	0.398312	0.0534838	0.00281874
KIF5B;945;	1.07587e-06	0.116017	0.00101395	0.000756651	5.43454e-05	0.877687	7.16414e-06	0.00402446	4.25926e-07	0.000210836	1.11529e-05	3.24859e-05	1.24496e-05	3.50783e-07	1.68491e-06	0.000169491	2.5455e-07
ALAD;214;	0.000887337	9.56563e-05	5.72115e-05	4.04678e-05	6.07916e-05	0.000565113	0.0010469	0.000610197	0.00042691	6.23816e-05	0.937531	4.90785e-05	0.000199609	0.011749	5.78769e-05	3.88355e-05	0.0465216
PIK3R4;853;	0.152482	0.000203858	8.51935e-05	0.000112548	5.74305e-05	0.000619968	0.000894488	0.00223449	0.000457484	0.000425223	0.116273	7.2474e-05	8.56341e-05	0.696761	0.000115136	8.16878e-05	0.0290385
TOM1;400;	3.68456e-07	0.995707	0.000808541	0.000539214	1.9381e-05	0.00163968	8.65465e-07	0.00103717	1.37868e-07	0.000137881	1.01632e-06	1.3332e-05	2.6522e-06	9.27606e-08	1.23862e-06	9.1539e-05	6.11583e-08
SH3D19;388;	0.00467555	0.000552895	0.000750547	0.000780097	0.00132659	0.000311048	0.00129719	0.000616158	0.798021	0.00105042	0.000717661	0.00129347	0.00292223	0.00593452	0.161658	0.000930189	0.0171629
RHBDF2;60;	0.000399552	0.000296811	0.000739275	0.000564625	0.00250791	0.00019258	0.00141835	0.000176783	0.924191	0.000456901	0.0002918	0.00207569	0.00874003	0.000450211	0.054573	0.00103233	0.00189273
FYCO1;416;	0.00564375	0.00764456	0.00393004	0.00387548	0.00349761	0.042738	0.162693	0.0298449	0.00292739	0.00422998	0.693784	0.00313503	0.0091299	0.009961	0.000939678	0.00279082	0.0132351
KIAA1741;911;	4.97344e-07	1.49967e-06	3.61414e-06	3.23248e-06	5.00091e-06	2.57098e-07	2.63511e-07	4.59301e-07	1.09988e-05	3.202e-06	8.16362e-08	5.39103e-06	2.14135e-06	1.56232e-07	0.999958	5.36347e-06	1.89035e-07
ARHGAP7;440;	2.04875e-05	0.0296617	0.000478627	0.000723625	5.47888e-05	0.0653512	2.01156e-05	0.902362	2.57484e-06	0.000960699	0.000124557	3.96466e-05	2.25677e-05	5.59262e-06	1.0099e-05	0.000159151	2.78708e-06
KIAA1272;486;	3.36316e-05	0.0804551	0.048249	0.00541437	0.0136985	0.827194	0.000408381	0.00844151	5.69129e-05	0.00121544	0.000703559	0.0023938	0.0058514	1.88794e-05	0.000205762	0.0056367	2.29728e-05
LMO7;1516;	1.63953e-05	0.127054	0.00309183	0.00210931	0.000250627	0.79436	4.59599e-05	0.0706788	4.58392e-06	0.00130855	0.000138273	0.000179648	7.26836e-05	5.09466e-06	1.78198e-05	0.000662438	3.30674e-06
IRS2;401;	3.58933e-06	0.445841	0.0148504	0.00655615	0.000611303	0.525152	5.4213e-05	0.00314955	2.13253e-06	0.00116422	3.14432e-05	0.000372265	8.80129e-05	1.17213e-06	8.71235e-06	0.00211271	9.50346e-07
NDR1;342;	1.33616e-06	0.983532	0.00243981	0.00666711	5.32546e-05	0.00197162	4.5219e-06	0.00128925	3.99439e-07	0.00328937	2.48115e-06	6.85943e-05	5.56259e-06	2.63523e-07	3.04552e-06	0.000670858	1.59258e-07
NF2;10;	1.44226e-05	0.822847	0.00676576	0.00393522	0.000454025	0.101178	3.67785e-05	0.0617613	5.41647e-06	0.00153302	6.99558e-05	0.00021949	0.000112066	4.59383e-06	3.64349e-05	0.00102346	3.17279e-06
ACDP4;661;	0.000384865	0.0179975	0.00219143	0.00121862	0.000628732	0.522207	0.000389541	0.435167	7.65545e-05	0.00142763	0.0161914	0.00035745	0.000543266	0.000226477	0.000156364	0.000689362	0.000147499
DOC4;251;	1.86737e-07	0.000771578	5.03126e-05	1.74522e-05	6.79777e-06	0.998673	1.51791e-06	0.000452076	9.03891e-08	6.8216e-06	5.26713e-06	3.26819e-06	2.98654e-06	8.64379e-08	2.45114e-07	8.24105e-06	7.22691e-08
AF013969;655;	1.75042e-07	2.31028e-05	0.0012049	0.000454869	0.011395	2.82257e-06	6.67251e-06	1.01012e-06	2.9961e-06	2.81082e-05	1.93645e-07	0.973546	0.000116596	6.11531e-08	4.11445e-05	0.013176	8.78803e-08
SOS1;1183;	2.34345e-06	0.87104	0.0536821	0.0490439	0.000666175	0.00607879	1.63069e-05	0.000689823	1.55451e-06	0.00619844	6.32854e-06	0.000595745	3.789e-05	5.56188e-07	1.25314e-05	0.0119274	4.19459e-07
KIAA1432;1016;	2.57966e-05	0.00736525	0.000229843	0.000225336	3.45232e-05	0.0260895	1.1742e-05	0.96534	2.73971e-06	0.000385722	0.00015292	2.28187e-05	1.66581e-05	7.59199e-06	1.11109e-05	7.44496e-05	3.55721e-06
TNS1;1054;	2.69313e-09	0.999765	7.50173e-05	0.00013784	5.64632e-07	7.68701e-06	1.34509e-08	2.35008e-06	1.49512e-09	4.01069e-06	6.60485e-09	4.65113e-07	4.34174e-08	6.66855e-10	1.40447e-08	6.54102e-06	4.81691e-10
NDR3;333;	7.64144e-07	0.0448437	0.00354279	0.000571714	0.000212416	0.949565	9.69333e-06	0.000738049	6.3171e-07	9.18952e-05	1.10051e-05	7.2448e-05	4.16153e-05	3.11334e-07	2.55303e-06	0.000294825	2.89171e-07
FARP1;20;	0.000248734	0.00015974	0.000104812	8.70317e-05	9.54336e-05	0.00187453	0.0210246	0.000598792	0.000109913	0.000122312	0.973916	0.000111502	0.000227753	0.000486253	2.10694e-05	8.20693e-05	0.000728965
AHCTF1;1381;	2.14033e-06	0.000203171	0.00838971	0.00113123	0.697973	4.05369e-05	7.81661e-05	1.25732e-05	8.73562e-05	0.00010472	3.58844e-06	0.260031	0.0171631	1.02784e-06	0.00124761	0.0135286	1.91297e-06
JNKK1;78;	7.61992e-08	0.915518	0.0287263	0.0534743	5.80891e-05	9.93807e-05	5.23084e-07	2.20911e-05	6.37195e-08	0.000224978	1.627e-07	4.85368e-05	2.28104e-06	1.8775e-08	7.4455e-07	0.00182491	1.48566e-08
BAT2;1217;	0.000314805	0.000641305	0.000552526	0.000289986	0.000725527	0.00877891	0.010956	0.00153853	0.00067963	0.000270704	0.967962	0.000437377	0.00325612	0.000753352	0.000139856	0.000341575	0.00236146
TINF2;333;	0.00324412	0.00951264	0.0353394	0.0576268	0.051612	0.00246735	0.0356724	0.0024368	0.0358718	0.0449562	0.000879839	0.504755	0.0195535	0.000938286	0.0815873	0.112405	0.00114206
CYTSA;69;	1.01508e-05	1.39087e-05	2.60488e-05	2.49665e-05	3.38451e-05	3.01684e-06	3.05537e-06	6.50725e-06	0.000230512	2.41138e-05	1.42021e-06	3.47184e-05	2.48051e-05	3.8962e-06	0.999522	3.21133e-05	4.98616e-06
PDLIM2;127;	0.000248837	0.213405	0.0107705	0.0174878	0.00110511	0.474874	0.000333143	0.24114	4.18231e-05	0.0326998	0.00123979	0.00103196	0.000329158	5.665e-05	0.000154632	0.00505023	3.08851e-05
AF6;216;	7.11094e-06	0.00528829	0.00117116	0.000281577	0.00036852	0.987496	7.30191e-05	0.00412764	6.31213e-06	0.000110858	0.000416434	0.00010835	0.000313022	4.70879e-06	1.40937e-05	0.000207432	5.201e-06
ABLIM1;350;	0.000249474	0.0196632	0.0477726	0.011303	0.101426	0.291945	0.17548	0.00572565	0.00119744	0.00361618	0.0200619	0.0334128	0.26438	0.000212705	0.000786095	0.0223392	0.000427854
INPPL1;987;	5.45002e-07	0.974681	0.000770403	0.000495502	2.55741e-05	0.0202466	1.74472e-06	0.00352401	1.95711e-07	0.00013817	2.6063e-06	1.54288e-05	4.48957e-06	1.54431e-07	1.25594e-06	9.20494e-05	1.03947e-07
MYCBP2;1621;	5.89493e-06	0.000277225	0.00702289	0.00254745	0.102733	4.75913e-05	0.00018076	2.06136e-05	0.000237909	0.000357276	5.61659e-06	0.847243	0.00464468	2.33656e-06	0.0038904	0.0307792	3.88168e-06
ABCA1;1145;	8.85228e-05	0.0302941	0.000874727	0.00209075	0.00010413	0.0610228	8.23674e-05	0.900313	6.80811e-06	0.0041305	0.000380811	0.000117811	4.31498e-05	1.93906e-05	2.01239e-05	0.000402889	8.27414e-06
PRKCBP1;489;	0.354995	0.0289591	0.0114308	0.0425933	0.00433082	0.00518705	0.00416315	0.0515146	0.00749077	0.376712	0.00263858	0.00941538	0.00201468	0.014068	0.063736	0.0172814	0.00346948
FISH;1032;	0.000174727	0.0119185	0.132432	0.0477532	0.131556	0.00132919	0.000722703	0.000869336	0.0015446	0.013762	0.000105531	0.317463	0.00844857	5.07657e-05	0.0973445	0.234466	6.02527e-05
BOK;7;	0.000442163	5.03355e-06	5.57423e-06	5.31909e-06	8.84992e-06	7.47587e-06	0.000161341	1.11284e-05	0.010317	9.75904e-06	0.000173728	1.1318e-05	2.70014e-05	0.00775227	5.7547e-05	6.44541e-06	0.980998
DCAMKL1;353;	0.00992841	0.00198052	0.00148736	0.00184499	0.00146372	0.00770135	0.702844	0.00506768	0.00381844	0.00395029	0.227595	0.00230872	0.00253557	0.0119387	0.000579159	0.00176119	0.0131947
RP23-22A15.9-001;702;	3.5436e-05	0.0671354	0.0116136	0.201971	0.000793204	0.00165499	5.85599e-05	0.00216773	1.37448e-05	0.691848	2.59622e-05	0.00113229	8.69736e-05	5.54285e-06	0.000159326	0.0212949	3.34161e-06
PDE3B;545;	6.6382e-06	0.737833	0.065254	0.0128659	0.00173403	0.169744	5.32947e-05	0.0039335	4.88742e-06	0.00172827	4.00476e-05	0.00104079	0.000194691	2.12694e-06	2.69149e-05	0.00553629	1.78226e-06
GPBP1L1;76;	7.30874e-05	0.00321772	0.0383607	0.0157574	0.148033	0.000364415	0.000456802	0.000281734	0.00216214	0.00267581	4.49597e-05	0.166659	0.018161	2.84282e-05	0.54375	0.0599301	4.31751e-05
LL5B;414;	0.000204768	0.0425759	0.03344	0.0242515	0.0121461	0.719572	0.0956359	0.0118457	0.000173619	0.0101326	0.00653339	0.0168684	0.00588809	9.55134e-05	0.000183176	0.020354	9.90235e-05
BAD;136;	5.49178e-07	0.0281044	0.000335489	0.000149395	2.13476e-05	0.968373	3.0143e-06	0.00288017	2.04597e-07	5.8873e-05	6.27895e-06	1.22472e-05	5.37781e-06	1.87859e-07	8.13914e-07	4.85372e-05	1.35532e-07
BAT2D;775;	8.23449e-07	9.60958e-05	0.00458736	0.000903921	0.115331	1.49421e-05	3.32398e-05	5.06807e-06	2.06537e-05	6.14605e-05	1.14174e-06	0.864627	0.0019159	3.45915e-07	0.00025123	0.0121498	5.66404e-07
KIAA1272;765;	0.000403372	0.0386757	0.0095015	0.00865158	0.00268626	0.824486	0.0135571	0.070265	0.00013071	0.00552017	0.0162948	0.00312849	0.00205146	0.000204605	0.0001514	0.00412957	0.000162576
GOLGA4;40;	0.00252354	0.00791919	0.000832129	0.000834647	0.000242092	0.0257029	0.000395032	0.94863	8.34748e-05	0.00243076	0.00833205	0.000219744	0.000176094	0.000849899	0.00017478	0.000397599	0.000256194
EIF4B;497;	2.12329e-05	0.000208139	0.000885352	0.00059215	0.00204578	3.32712e-05	4.30463e-05	4.09911e-05	0.000899726	0.000239391	7.7158e-06	0.00203179	0.000868882	8.78398e-06	0.990874	0.00118659	1.3394e-05
KIAA0589;554;	0.0139798	7.72844e-05	3.70244e-05	3.79252e-05	2.99252e-05	0.000281497	0.000502862	0.000756119	0.000325954	9.67485e-05	0.178439	3.24455e-05	6.10715e-05	0.695259	5.61513e-05	3.0646e-05	0.109997
KIAA1457;853;	0.00185332	0.000167962	0.000305747	0.000280968	0.000621917	0.000158351	0.00324957	0.00017659	0.963223	0.000363213	0.000682887	0.00105728	0.00166603	0.00309777	0.00531637	0.000428657	0.0173509
IBTK;1005;	5.76391e-06	0.0626932	0.467851	0.339873	0.0212907	0.000640373	5.34312e-05	0.000351646	1.33926e-05	0.00248492	8.35804e-06	0.0126403	0.000758184	1.79995e-06	0.000269141	0.0910636	1.7919e-06
CABIN1;2121;	6.88945e-06	0.651446	0.0237032	0.235038	0.000391364	0.00286098	2.81975e-05	0.00164798	2.43977e-06	0.0704288	9.09007e-06	0.000903849	3.06827e-05	1.21956e-06	1.96701e-05	0.0134809	7.58616e-07
GAB1;388;	5.37385e-06	0.529785	0.0933521	0.0139122	0.00303831	0.348247	8.17213e-05	0.00299489	5.20725e-06	0.000985037	4.88024e-05	0.00135362	0.000404481	2.04298e-06	2.34005e-05	0.00575793	1.92105e-06
DCAMKL1;330;	7.71099e-05	0.105792	0.307414	0.0432244	0.0951677	0.279747	0.00884237	0.00532001	0.000148183	0.00681234	0.000980209	0.0555688	0.0166434	3.52885e-05	0.000348295	0.073836	4.27155e-05
GSK3A;21;	1.15598e-05	0.00119552	0.000214098	0.000122261	7.28672e-05	0.988598	0.000169272	0.00615217	4.18441e-06	9.37295e-05	0.00315555	4.46123e-05	7.44259e-05	7.89201e-06	4.78268e-06	7.22559e-05	6.89041e-06
EIF4B;230;	2.67613e-07	0.195077	0.781305	0.0138941	0.000820908	0.000661965	2.57278e-06	5.57151e-05	3.4995e-07	0.000228418	8.35755e-07	0.000365871	2.15992e-05	7.88901e-08	3.84512e-06	0.00756119	7.22918e-08
D7ERTD458E;393;	0.000419494	0.000144734	0.000296882	0.000265917	0.000524238	5.12766e-05	0.000166695	8.89956e-05	0.0607993	0.000326304	4.89262e-05	0.000728842	0.000589292	0.000219595	0.934512	0.000419556	0.000398413
ASK1;1036;	0.00181232	9.71704e-05	3.44812e-05	4.16999e-05	2.184e-05	0.000664301	0.000707148	0.00135226	4.93122e-05	0.000113378	0.989932	2.50055e-05	3.55214e-05	0.00392042	1.49499e-05	2.81405e-05	0.00115045
FAM13A;322;	0.000720755	0.102642	0.0120371	0.00750928	0.00281172	0.357616	0.000597228	0.494282	0.000220735	0.00685024	0.00645771	0.00144414	0.00178184	0.000321581	0.000808737	0.00367811	0.000220442
KIAA0324;1703;	0.000496717	0.00555035	0.0317568	0.064419	0.0584923	0.000735805	0.00287125	0.000735026	0.00896875	0.0284087	0.000149396	0.271433	0.0108198	0.000136178	0.347269	0.167589	0.00016791
TJP1;1576;	6.74081e-06	3.20856e-05	9.42037e-05	5.60013e-05	0.000154282	5.94622e-06	6.01377e-06	9.01577e-06	0.000194952	3.93174e-05	1.69443e-06	0.000154653	7.14603e-05	2.61697e-06	0.999062	0.000105394	3.65317e-06
BOLA1;23;	8.93307e-06	0.0028074	0.000243978	0.000128972	4.97204e-05	0.979441	3.27388e-05	0.0166408	2.23052e-06	0.000142448	0.000360882	3.07986e-05	2.69569e-05	3.93467e-06	4.68839e-06	7.15572e-05	2.69331e-06
PRKCBP1;484;	0.641015	0.0179893	0.00704858	0.019074	0.0030653	0.00398801	0.00308474	0.0456319	0.00908376	0.126964	0.00273721	0.00566293	0.0016936	0.0258224	0.072741	0.00901384	0.005384
MYO18A;72;	0.023051	0.000920176	0.000589612	0.000562191	0.000587097	0.00348081	0.011596	0.00415525	0.00572752	0.00129664	0.675401	0.000581483	0.00129925	0.112186	0.000789269	0.000549606	0.157227
DRCTNNB1A;433;	8.77711e-05	6.98497e-05	0.000204526	0.000116277	0.000811366	4.07791e-05	0.000395262	3.87888e-05	0.955868	8.27692e-05	5.37113e-05	0.0007859	0.00314334	0.000107284	0.0374245	0.000239451	0.000530869
CKLFSF4;208;	6.43847e-09	0.00107575	0.997344	0.000591429	0.000162788	9.6453e-06	1.22593e-07	8.08887e-07	1.34328e-08	3.99201e-06	2.13524e-08	4.29267e-05	1.70139e-06	2.1362e-09	1.41942e-07	0.000767043	2.21629e-09
BCL2L11;83;	1.22875e-05	0.0012915	0.0274126	0.042614	0.0208174	0.000102039	0.000108846	5.91779e-05	8.69504e-05	0.0045278	7.11066e-06	0.439858	0.000678248	3.05477e-06	0.00252874	0.459888	3.39448e-06
KIAA0638;524;	0.298072	0.00834041	0.00971464	0.0218031	0.00941039	0.00447396	0.0405358	0.00944074	0.274009	0.075717	0.0086683	0.0262461	0.00825896	0.0563667	0.0911638	0.0211174	0.0366623
DOCK1;1743;	0.000131959	0.112667	0.139618	0.0650228	0.0585424	0.446906	0.0374064	0.0114337	0.000217026	0.00801688	0.00253205	0.0407833	0.0284526	7.00593e-05	0.000338182	0.0477756	8.54809e-05
KIAA1272;696;	7.80826e-06	0.782792	0.00717015	0.00255395	0.00043495	0.173538	2.18467e-05	0.0315741	3.80935e-06	0.000755586	4.76995e-05	0.000172856	0.000100976	2.70679e-06	2.58961e-05	0.000795342	2.02819e-06
ERRFI1;72;	4.64655e-05	0.164551	0.395747	0.0839329	0.0415276	0.126717	0.00408294	0.003983	6.09094e-05	0.0101879	0.000320865	0.0593341	0.00380727	1.67074e-05	0.000179544	0.105488	1.6968e-05
AS160;576;	1.34004e-07	0.0207103	0.959827	0.00743714	0.000915876	0.000312327	1.98672e-06	1.81688e-05	2.15402e-07	0.000115857	4.7042e-07	0.000413644	1.64146e-05	4.08695e-08	2.00084e-06	0.0102286	3.9765e-08
VIM;72;	0.000805208	2.91933e-05	1.5936e-05	1.49312e-05	1.45769e-05	0.000164654	0.000585706	0.000213062	0.000101414	3.05471e-05	0.976293	1.52246e-05	3.60704e-05	0.00994357	1.33585e-05	1.30173e-05	0.0117103
KIAA0638;1078;	7.27001e-06	0.300286	0.0985106	0.0340209	0.00403873	0.542124	0.000200979	0.0025572	6.92238e-06	0.00216364	7.76446e-05	0.00240761	0.000521386	2.65186e-06	2.39081e-05	0.013048	2.49308e-06
GAS2L1;493;	0.0081305	0.00677711	0.00267513	0.00165821	0.00194365	0.0481967	0.00401672	0.0558019	0.00251123	0.00273772	0.82777	0.00113177	0.00363145	0.0149073	0.0017006	0.00145244	0.0149572
TRIP11;1422;	0.0012053	0.0132596	0.0436423	0.186864	0.0309568	0.00138423	0.00464429	0.00186634	0.00418436	0.15001	0.000237812	0.250848	0.00514659	0.000228959	0.0710283	0.23429	0.000203772
CABIN1;2123;	5.32803e-06	0.752355	0.0197508	0.159698	0.000312005	0.00258626	2.09618e-05	0.00144406	1.88831e-06	0.0530146	7.25662e-06	0.000651214	2.41572e-05	9.50329e-07	1.57112e-05	0.0101111	5.91532e-07
AHNAK;5630;	0.000110136	0.0523455	0.0472701	0.475039	0.00718241	0.010807	0.00175918	0.00317567	8.32833e-05	0.234294	0.000214956	0.0178527	0.000932846	2.46884e-05	0.000289672	0.1486	1.904e-05
AKT3;476;	7.32928e-06	0.164767	0.28968	0.0136865	0.0256304	0.481972	0.00028796	0.0018709	1.34654e-05	0.000828984	0.000106714	0.00465905	0.00345617	3.48732e-06	4.92864e-05	0.0129771	4.11281e-06
MAP1A;1950;	2.02222e-05	0.755322	0.0019388	0.00520801	0.000100677	0.0107163	1.81064e-05	0.215083	2.61563e-06	0.0107632	2.70044e-05	0.000108899	1.97687e-05	3.46743e-06	1.94934e-05	0.000647646	1.62872e-06
MSK1;814;	3.48703e-05	0.046819	0.000497104	0.00168917	4.16898e-05	0.0111418	2.18815e-05	0.932484	2.2159e-06	0.00689278	5.48017e-05	5.27733e-05	1.21e-05	5.3895e-06	9.88855e-06	0.000238272	2.09418e-06
NDR1;346;	8.58121e-08	0.998322	0.000704198	0.000481631	9.00595e-06	0.000232953	2.77546e-07	9.44321e-05	3.88612e-08	7.63376e-05	1.95405e-07	7.39854e-06	8.11235e-07	2.02381e-08	3.88465e-07	7.06885e-05	1.38336e-08
KIF13A;1717;	4.29818e-05	0.091415	0.000782077	0.0017213	6.30225e-05	0.00588384	1.23079e-05	0.892986	3.47978e-06	0.00662888	4.06275e-05	5.78518e-05	1.647e-05	6.57536e-06	2.93335e-05	0.00030754	2.6493e-06
ERK2;185;	1.01325e-06	0.988996	0.00395396	0.00271423	0.000116459	0.00209929	4.51764e-06	0.00132631	5.48618e-07	0.000295803	2.86239e-06	7.04095e-05	1.58762e-05	2.95405e-07	4.81515e-06	0.000397289	2.17315e-07
CRAF;29;	4.47451e-07	0.0665308	0.0187726	0.897773	0.000115814	8.08722e-05	2.08179e-06	5.30114e-05	2.95477e-07	0.00518692	4.53805e-07	0.000295886	4.88235e-06	8.57237e-08	4.18645e-06	0.0111788	6.05971e-08
GAB2;532;	1.5595e-07	0.176408	0.102828	0.708632	0.000176881	9.82905e-05	1.29457e-06	2.72737e-05	1.52747e-07	0.000579459	2.78153e-07	0.000218836	5.36231e-06	3.77422e-08	1.84525e-06	0.0110216	3.05189e-08
ECNOS;1176;	6.1204e-05	0.00265215	0.000152657	0.00019397	3.22908e-05	0.0333021	5.45892e-05	0.962053	4.14088e-06	0.000320295	0.0010194	2.91689e-05	2.27694e-05	2.29575e-05	7.81456e-06	6.23323e-05	9.58458e-06
IRS1;272;	1.68241e-05	0.716141	0.00599505	0.00321194	0.000445781	0.175009	3.71953e-05	0.096051	6.05196e-06	0.00167107	8.65912e-05	0.000206282	0.00010989	5.31844e-06	3.98653e-05	0.000964055	3.5982e-06
AKT3;472;	1.42846e-05	0.192565	0.22712	0.02601	0.0176546	0.495821	0.000923426	0.00296307	1.86126e-05	0.00224324	0.000173872	0.00948138	0.00217878	5.93398e-06	5.67264e-05	0.0227643	6.28568e-06
IRS2;309;	0.00112332	0.0104334	0.00113177	0.00110628	0.000299025	0.182449	0.000409926	0.770386	6.64249e-05	0.00283661	0.0280466	0.000247969	0.000218314	0.000420948	0.000113278	0.000540993	0.000170122
WDR20A;353;	3.1603e-05	0.0332318	0.000480347	0.000780434	4.903e-05	0.0108693	1.96642e-05	0.952325	2.71151e-06	0.00189092	5.7985e-05	4.93397e-05	1.5402e-05	6.17487e-06	1.3306e-05	0.000174206	2.59558e-06
ECNOS;1174;	1.45591e-05	0.120573	0.0161999	0.00273131	0.00219163	0.843182	9.30818e-05	0.0108891	1.35001e-05	0.000767826	0.000205411	0.000555093	0.000666453	6.69493e-06	6.28255e-05	0.0018414	6.49797e-06
ERK1;203;	3.76367e-06	0.725317	0.0608477	0.194128	0.000848042	0.0013717	2.14242e-05	0.000930712	2.53446e-06	0.00435888	5.69894e-06	0.00126697	6.03878e-05	9.0002e-07	2.64587e-05	0.0108089	6.65028e-07
FAM13A;320;	0.476173	0.0109274	0.00301917	0.00424407	0.00126508	0.0300872	0.00578853	0.174293	0.00211868	0.0257945	0.176167	0.00175995	0.00102453	0.0723765	0.00183603	0.00268802	0.0104378
CLIP2;552;	3.16564e-07	0.971053	0.00758482	0.0186127	5.06946e-05	0.000231356	1.10147e-06	0.000119887	1.64924e-07	0.00107581	4.77031e-07	6.63385e-05	3.03987e-06	6.56628e-08	1.98017e-06	0.00119802	4.49991e-08
CAV;14;	1.72809e-05	0.106558	0.00177466	0.00113144	0.000183	0.58417	4.75772e-05	0.30468	4.24091e-06	0.0007189	0.000156261	0.000118151	6.7052e-05	6.04751e-06	1.61382e-05	0.00034627	3.80445e-06
MCG_23059;96;	2.5969e-06	0.667532	0.270057	0.0191098	0.00397605	0.026886	5.44642e-05	0.000925286	2.99583e-06	0.000746218	1.45299e-05	0.0018863	0.000267642	9.2495e-07	1.74546e-05	0.00852026	8.79825e-07
RANBP2;1098;	1.67945e-07	0.0156912	0.966301	0.00535204	0.00358707	0.000872619	4.72113e-06	2.4558e-05	3.54819e-07	7.2315e-05	9.44637e-07	0.000630541	6.68355e-05	6.20285e-08	2.40264e-06	0.00739285	6.79328e-08
IRS1;983;	0.00200963	0.00554559	0.000703415	0.000679538	0.000228569	0.0637369	0.000710119	0.851385	8.12083e-05	0.00140337	0.0710888	0.000209282	0.000226008	0.00116412	0.000101406	0.000325686	0.000401274
USP24;1369;	9.21026e-06	0.234739	0.106202	0.524578	0.00172593	0.00350468	9.48159e-05	0.000984727	5.49345e-06	0.0445311	1.48256e-05	0.00584062	9.69948e-05	1.89364e-06	3.82252e-05	0.077631	1.36661e-06
ATRX;1232;	0.153126	0.00309665	0.000803306	0.000918805	0.000422923	0.00931514	0.0021455	0.113224	0.00115889	0.00239876	0.316337	0.000430474	0.000614878	0.360542	0.000761296	0.000526886	0.0341772
AKT2;458;	1.45531e-05	0.230043	0.419812	0.0272156	0.0218393	0.250021	0.000346021	0.00267089	2.09348e-05	0.00279198	0.000124227	0.00958531	0.00173037	5.53885e-06	8.81863e-05	0.0336855	5.72892e-06
TRIO;2462;	8.53711e-07	0.0621363	0.00701101	0.914934	0.000101391	0.000152979	4.4657e-06	0.000121869	4.37375e-07	0.00956684	9.12925e-07	0.000280499	6.60808e-06	1.61307e-07	4.30175e-06	0.00567759	1.08038e-07
EEPD1;25;	0.00090155	9.7038e-06	1.09047e-05	1.01495e-05	1.69229e-05	1.48744e-05	0.000262483	2.12603e-05	0.0177832	1.93599e-05	0.000352851	2.18755e-05	4.87346e-05	0.0131341	0.000112295	1.26687e-05	0.967267
IRS1;478;	0.00124407	0.000458796	0.000118374	0.000106125	5.86801e-05	0.00641589	0.000400918	0.0127328	5.43643e-05	0.000259743	0.975966	5.37892e-05	7.80697e-05	0.00141144	3.27702e-05	7.15622e-05	0.00053637
ERK1;205;	1.3938e-07	0.992234	0.00335134	0.00341877	3.63042e-05	0.000381365	1.02959e-06	9.16798e-05	8.5924e-08	0.000141721	3.73794e-07	3.14704e-05	2.76344e-06	3.65864e-08	7.02268e-07	0.000308443	2.74331e-08
TPR;2223;	6.36132e-06	0.288055	0.0213743	0.65866	0.000555127	0.00190969	3.71082e-05	0.00139686	3.1241e-06	0.0155234	9.86611e-06	0.00105353	5.74662e-05	1.38797e-06	2.27292e-05	0.0113321	9.50339e-07
CAV;15;	4.48613e-05	0.776317	0.0107684	0.0237838	0.000668733	0.0908596	9.25972e-05	0.0562498	1.11795e-05	0.0358119	0.000129131	0.000537909	0.000119686	9.55669e-06	6.65312e-05	0.004524	5.57536e-06
FISH;794;	0.000105541	0.00113248	0.00858042	0.00460502	0.0364831	0.000264543	0.000485477	0.000178052	0.00876691	0.00206081	6.13903e-05	0.0401213	0.0104032	4.27896e-05	0.866076	0.0205591	7.41018e-05
TPR;2205;	5.14742e-07	0.994734	0.000334887	0.00168064	8.96898e-06	0.000416188	8.0274e-07	0.00151619	1.10634e-07	0.00119669	7.2233e-07	1.00008e-05	1.2093e-06	9.29572e-08	1.00427e-06	9.82026e-05	5.0303e-08
ERK2;183;	8.67513e-05	0.650532	0.0587435	0.206355	0.00415643	0.00708483	0.000276074	0.0170095	4.60404e-05	0.0287337	9.16706e-05	0.00465256	0.000652837	2.12285e-05	0.000507191	0.021036	1.45433e-05
BRWD1;1889;	8.68979e-05	0.00105091	0.0131061	0.00587171	0.202883	0.000348192	0.00367502	0.000152203	0.0171724	0.00160479	9.31375e-05	0.563329	0.0969835	4.50822e-05	0.0539704	0.0395263	0.000101584
NDR3;334;	0.000170868	0.534561	0.0315634	0.0164142	0.00397242	0.256329	0.000399344	0.131327	7.44725e-05	0.013151	0.00071855	0.00198187	0.000983576	5.38844e-05	0.000455771	0.00780622	3.80057e-05
CASL;316;	0.00637462	0.000227153	0.000345137	0.000369209	0.000622348	0.00025475	0.0092109	0.000298763	0.880988	0.000629185	0.00191187	0.00109946	0.00152405	0.0133671	0.00374509	0.00051858	0.0785136
EIF4EBP1;10;	4.9744e-07	0.98292	0.00172458	0.0123281	2.55185e-05	0.000194173	8.27262e-07	0.000314394	1.81151e-07	0.00199611	5.78159e-07	2.76707e-05	2.32867e-06	9.29684e-08	2.53022e-06	0.000462226	5.70022e-08
IRS1;135;	0.000498791	0.00513839	0.00414809	0.00232868	0.00390181	0.132453	0.563953	0.00782027	0.000567739	0.00170848	0.260999	0.00368284	0.00871766	0.000548175	0.000205955	0.00245209	0.000876942
BRWD1;1890;	9.27163e-05	0.00125173	0.0158305	0.00801279	0.223092	0.000410048	0.00351033	0.000171381	0.0140179	0.00218207	0.000102531	0.539855	0.0844553	4.55093e-05	0.0489039	0.0579691	9.73121e-05
MPP1;331;	5.49745e-06	0.0308777	0.822646	0.0235565	0.0440727	0.00312613	0.000108025	0.000354401	1.43118e-05	0.000899693	1.94609e-05	0.026925	0.0015987	2.06577e-06	0.000108408	0.0456827	2.35674e-06
IRS2;308;	1.16943e-05	0.0020238	6.93038e-05	7.76223e-05	1.18459e-05	0.0183258	1.16763e-05	0.979173	9.93083e-07	0.000124976	0.00012052	9.72465e-06	6.64174e-06	3.86528e-06	2.5642e-06	2.4038e-05	1.72502e-06
DENND1B;633;	1.75604e-06	0.804888	0.00249231	0.0011759	9.5126e-05	0.182618	7.85098e-06	0.00799387	6.77686e-07	0.000344599	1.1052e-05	5.80593e-05	1.7457e-05	5.31505e-07	3.66101e-06	0.000290907	3.73398e-07
RANBP3;56;	0.000503015	0.242799	0.00685373	0.0345953	0.000522707	0.018604	0.000215182	0.321906	3.08618e-05	0.367574	0.000261426	0.00101291	0.000114776	5.43219e-05	0.000179931	0.00475295	2.04004e-05
WDR20A;347;	1.2599e-06	0.919096	0.0371333	0.0202294	0.00057127	0.0165559	1.9148e-05	0.000595011	9.41724e-07	0.00114144	6.04196e-06	0.000396054	4.25246e-05	3.68596e-07	5.31547e-06	0.0042061	3.02739e-07
TRIO;2458;	7.48953e-07	0.0326976	0.00593551	0.943317	9.27965e-05	0.000125381	4.44538e-06	8.78165e-05	3.94994e-07	0.0109308	7.99318e-07	0.000299314	5.77468e-06	1.39721e-07	3.63368e-06	0.00649729	9.41594e-08
CASL;344;	0.0267363	0.0038743	0.0059642	0.00695383	0.00988824	0.00222608	0.0397433	0.00346427	0.663494	0.010715	0.00443162	0.0172147	0.0152756	0.0196945	0.123411	0.00909913	0.0378146
SNX2;117;	5.18811e-07	0.963763	0.0179936	0.0101227	0.000175308	0.00566887	5.74905e-06	0.000316031	3.41499e-07	0.000388712	2.17044e-06	0.000163615	1.42296e-05	1.47162e-07	2.03514e-06	0.00138321	1.16578e-07
RANBP3;60;	9.37542e-06	0.924649	0.00520421	0.0123139	0.000217891	0.0271084	3.13628e-05	0.0251809	2.56322e-06	0.0036993	2.78403e-05	0.000237523	4.10608e-05	2.26832e-06	1.37053e-05	0.00125894	1.37808e-06
DEPDC5;1295;	0.00115825	0.0271325	0.00179549	0.00466762	0.000348466	0.0173975	0.000331009	0.934317	5.93528e-05	0.00907592	0.00159524	0.000379771	0.000208526	0.00026416	0.000184429	0.000990883	9.40568e-05
IRS1;525;	1.46453e-05	0.323823	0.0285317	0.0095505	0.00204712	0.618246	0.000122174	0.00820716	1.00373e-05	0.00300935	0.00013229	0.000854224	0.000344323	5.00216e-06	4.67961e-05	0.00505117	4.2225e-06
SOLO;994;	1.84097e-07	0.995522	0.000700539	0.00300629	1.32561e-05	0.000151905	6.00779e-07	0.000189027	7.49076e-08	0.000268678	3.11927e-07	1.27204e-05	1.40165e-06	4.12383e-08	7.51637e-07	0.000132271	2.68019e-08
ADAM17;788;	4.47216e-07	0.0972358	0.0172891	0.874355	0.00012357	0.000176683	3.3026e-06	7.38135e-05	2.8928e-07	0.00279201	6.60852e-07	0.000305001	6.34723e-06	9.48223e-08	2.68035e-06	0.00763553	6.88565e-08
RANBP3;58;	6.51509e-07	0.986116	0.001625	0.00113472	5.60968e-05	0.00892376	3.21829e-06	0.00168913	3.03719e-07	0.00021037	2.88302e-06	3.04435e-05	8.63363e-06	1.92896e-07	2.01953e-06	0.000196421	1.38963e-07
ADAM17;807;	3.91252e-07	0.0388892	0.00665273	0.945479	7.04342e-05	9.17009e-05	2.33836e-06	5.48296e-05	2.29226e-07	0.00373274	4.72044e-07	0.00019529	4.02215e-06	7.73752e-08	2.23662e-06	0.00482467	5.39601e-08
CHCHD6;33;	0.00235658	0.00106823	0.00316901	0.00294915	0.00946572	0.00104886	0.310095	0.000606047	0.588909	0.00321548	0.00234703	0.0294298	0.019761	0.00197045	0.0100831	0.0068207	0.00670458
PLVAP;4;	0.000151439	7.07822e-05	0.0001104	0.00010486	0.000153781	2.20145e-05	2.89541e-05	4.88567e-05	0.0048415	0.000133376	1.76275e-05	0.00014679	0.00016078	7.30831e-05	0.993697	0.000133828	0.000104745
IRS1;307;	0.00315628	0.0558298	0.00329476	0.0152592	0.000524176	0.0221279	0.000632049	0.582757	8.34434e-05	0.310177	0.00139095	0.000791521	0.000183511	0.000292641	0.000294378	0.00311982	8.53836e-05
BOK;8;	0.000158345	2.46909e-06	2.76994e-06	2.51931e-06	4.5414e-06	3.9e-06	7.46218e-05	5.46525e-06	0.00513446	4.29023e-06	0.000102793	5.40514e-06	1.54956e-05	0.00307986	2.71532e-05	3.0776e-06	0.991373
BSAC;6;	1.30105e-07	0.0188054	0.00375558	0.969336	2.75469e-05	2.43818e-05	5.62083e-07	1.54781e-05	8.0444e-08	0.00400696	1.3097e-07	6.67951e-05	1.19921e-06	2.38318e-08	1.08278e-06	0.00395833	1.64448e-08
NDR1;366;	8.42143e-06	0.64106	0.220839	0.0376128	0.00523961	0.0680257	0.000110005	0.00268561	8.28412e-06	0.00274044	4.32841e-05	0.00344905	0.000425631	2.75245e-06	4.56101e-05	0.0177013	2.45824e-06
MTMR14;528;	1.79425e-07	0.0814024	0.755853	0.146663	0.000759235	0.000210245	2.87842e-06	2.92707e-05	2.50026e-07	0.000206811	4.87888e-07	0.00059538	1.87354e-05	5.30861e-08	2.36812e-06	0.0142562	4.90674e-08
KIAA1248;348;	1.587e-06	0.941105	0.00297281	0.00130926	0.000127438	0.0480455	6.83804e-06	0.00576812	7.73467e-07	0.000264947	9.2924e-06	5.64665e-05	2.47573e-05	5.24137e-07	4.99683e-06	0.000301126	3.92705e-07
BAT2D;901;	1.29131e-05	0.0552972	0.656935	0.0414125	0.109143	0.00666658	0.000607075	0.000856798	3.57074e-05	0.00157785	5.18533e-05	0.0653133	0.00613725	5.41799e-06	0.000197526	0.055744	6.46678e-06
KIAA0638;491;	7.5771e-05	1.67008e-05	6.93837e-06	5.06618e-06	5.32142e-06	0.000168986	6.15265e-05	0.000198907	1.16232e-05	8.6206e-06	0.998714	4.26845e-06	1.23886e-05	0.000355249	3.49141e-06	4.18392e-06	0.000346776
D13WSU64E;629;	1.86909e-05	0.877068	0.00267954	0.0100739	0.000120928	0.00727225	2.09328e-05	0.0895797	2.7135e-06	0.0120402	2.32128e-05	0.000153305	2.28529e-05	3.25251e-06	2.01046e-05	0.000898646	1.58461e-06
EIF4EBP2;2;	1.76694e-08	0.000426493	0.994631	0.000466413	0.00138918	1.83663e-05	3.81037e-07	1.30478e-06	5.15898e-08	7.36337e-06	6.28847e-08	0.000264631	7.92559e-06	6.1816e-09	5.19239e-07	0.00278665	6.99954e-09
PPFIA1;554;	0.0015893	0.00749009	0.00107139	0.000978167	0.00035982	0.251563	0.00139202	0.443427	9.86053e-05	0.00212421	0.287304	0.000309253	0.000347291	0.000913987	0.000107185	0.000525824	0.000398759
KIAA1248;350;	5.4768e-07	0.990401	0.00373776	0.00141707	9.29396e-05	0.00312871	2.70344e-06	0.000663613	3.30609e-07	0.000185627	1.99971e-06	4.4172e-05	1.08919e-05	1.63278e-07	2.84979e-06	0.000309848	1.25343e-07
CDKL5;407;	8.26924e-07	0.139157	0.134207	0.691555	0.000652356	0.000161203	4.83539e-06	9.41341e-05	8.34929e-07	0.00269644	9.62123e-07	0.000992101	2.05443e-05	1.87032e-07	1.4824e-05	0.0304419	1.47403e-07
MCG_5513;333;	9.82957e-06	0.0414853	0.00124639	0.000934222	0.000164345	0.907044	5.5008e-05	0.0479601	3.21061e-06	0.000468075	0.000166469	8.81531e-05	7.2722e-05	3.97281e-06	9.79901e-06	0.000285371	2.84442e-06
DMN;1049;	3.37958e-06	0.916306	0.012681	0.0498989	0.000195451	0.000805081	6.76777e-06	0.00110086	1.31146e-06	0.0147	3.25335e-06	0.000295859	1.46877e-05	6.01162e-07	1.84058e-05	0.00396772	3.70259e-07
PXN;119;	0.00077576	0.000915082	0.00357334	0.00277015	0.0131911	0.000491351	0.00445384	0.000348077	0.737457	0.00234116	0.000442097	0.0203122	0.0190927	0.000481187	0.184301	0.00773758	0.00131624
PHF3;655;	1.03244e-05	0.849924	0.00468694	0.0827383	0.000146998	0.00126626	1.37051e-05	0.00651595	2.22908e-06	0.0520631	7.93018e-06	0.000230265	1.90763e-05	1.63197e-06	2.44663e-05	0.00234777	8.59562e-07
CDC42BPA;1545;	1.65838e-05	0.0186709	0.000561802	0.000681776	7.25034e-05	0.785917	4.05585e-05	0.192802	2.79771e-06	0.000680181	0.000265795	5.50807e-05	3.2845e-05	5.47372e-06	7.36834e-06	0.000184276	3.12419e-06
ERBB2IP;829;	0.000597084	0.0396725	0.129424	0.0349012	0.245193	0.0813695	0.0864422	0.00723129	0.00305241	0.016877	0.00590153	0.132242	0.110135	0.000331753	0.00393151	0.102177	0.00052093
ERK3;687;	3.61167e-06	0.439813	0.184622	0.32587	0.00125751	0.00146719	2.18043e-05	0.000555866	2.68066e-06	0.00754455	5.48945e-06	0.00262133	6.02617e-05	8.09125e-07	2.86803e-05	0.0361245	6.11359e-07
ARHGEF11;1324;	0.000208056	1.7474e-06	1.52538e-06	1.54391e-06	2.06655e-06	2.40059e-06	1.86664e-05	5.2809e-06	0.000736538	2.7631e-06	5.515e-05	2.24312e-06	6.24711e-06	0.00994645	1.80053e-05	1.54688e-06	0.98899
CAV;25;	8.85396e-06	0.652024	0.140661	0.167447	0.00410753	0.00597317	0.000108815	0.00212673	8.31385e-06	0.00386082	2.25106e-05	0.00376596	0.000371734	2.70095e-06	6.25812e-05	0.0194454	2.28871e-06
TILZ2;167;	0.00287549	0.00012548	4.30713e-05	4.23546e-05	2.75911e-05	0.0008076	0.000427875	0.00239701	7.61856e-05	0.000100332	0.976778	2.84369e-05	4.85543e-05	0.0128594	2.54142e-05	2.97665e-05	0.00330757
PERI;410;	0.00394345	2.82098e-05	3.12219e-05	3.17741e-05	4.68824e-05	3.32235e-05	0.000398536	5.91627e-05	0.110482	6.43798e-05	0.000456721	6.13579e-05	0.000118386	0.0395708	0.000658618	3.805e-05	0.843977
BCAR1;253;	0.000157755	2.30669e-05	4.74874e-05	4.27014e-05	0.000131858	2.37198e-05	0.00198709	2.07608e-05	0.993057	5.06791e-05	0.000113953	0.000204592	0.000490844	0.000303724	0.000630515	7.34195e-05	0.00264046
ZC3HAV1;344;	1.709e-06	0.742099	0.204592	0.0362272	0.00165783	0.00525579	2.09386e-05	0.00056964	1.72373e-06	0.000729415	6.19069e-06	0.00122246	0.000106579	5.39785e-07	1.26558e-05	0.00749606	4.77499e-07
RP23-306D20.10-001;2305;	0.00525442	0.000190423	0.000111654	9.54225e-05	0.000107619	0.000915659	0.00358982	0.00124949	0.000934765	0.000186277	0.803107	0.000114096	0.000268284	0.0717958	0.000113942	8.81655e-05	0.111877
RPS6KA1;369;	3.26075e-05	0.490564	0.307659	0.106621	0.0185562	0.0177167	0.000342044	0.0060661	4.16463e-05	0.00476841	9.54017e-05	0.012731	0.00229508	1.17248e-05	0.000310558	0.0321778	1.10235e-05
FRS2;137;	1.03681e-05	0.720592	0.00795815	0.174514	0.000218698	0.000676944	1.05955e-05	0.00313288	2.91854e-06	0.0880604	5.98362e-06	0.000308431	2.29874e-05	1.58893e-06	5.41717e-05	0.00442857	8.75033e-07
MAST4;1368;	0.00162387	3.83062e-05	5.19113e-05	4.87004e-05	9.59867e-05	4.71325e-05	0.00117482	6.25035e-05	0.612765	7.8181e-05	0.000578221	0.00012845	0.000312666	0.0104378	0.000862186	6.50067e-05	0.37163
KIF13B;1810;	4.97189e-08	0.997903	0.00117402	0.000331405	1.28449e-05	0.000427927	2.91587e-07	5.29305e-05	3.10057e-08	2.57634e-05	1.75296e-07	7.73713e-06	1.10992e-06	1.41043e-08	2.59585e-07	6.22944e-05	1.08556e-08
IRS1;300;	1.16377e-05	0.860974	0.0499882	0.0108738	0.00289745	0.0594944	4.57213e-05	0.00833235	1.09377e-05	0.00162505	5.95058e-05	0.000725691	0.000471842	4.25882e-06	0.000101056	0.00438041	3.77607e-06
KATNB1;360;	0.00189882	0.000105832	0.000182125	0.000178268	0.000381791	0.000118483	0.0061389	0.000115398	0.964261	0.000319297	0.000756777	0.000638162	0.000898634	0.00310699	0.00231941	0.000296647	0.0182839
ZNRF2;20;	1.51007e-07	0.994191	0.000467394	0.000327897	1.23119e-05	0.00435245	5.79573e-07	0.000531137	6.66568e-08	5.69297e-05	7.03307e-07	6.60081e-06	1.84679e-06	4.3287e-08	4.62413e-07	5.07777e-05	3.07182e-08
PERI;82;	0.00426458	6.17827e-05	7.39774e-05	6.81066e-05	0.000115396	9.62176e-05	0.00225489	0.000123902	0.0771133	0.000126675	0.00201767	0.000164994	0.000320372	0.0355114	0.000590732	8.81344e-05	0.877008
MSK1;380;	9.68127e-06	0.0177616	0.0111627	0.864841	0.000560472	0.000297004	4.17862e-05	0.000360555	5.44978e-06	0.0745623	5.89985e-06	0.00278393	4.61223e-05	1.64147e-06	5.37749e-05	0.0275053	1.08333e-06
ARHGEF12;1328;	1.429e-05	0.000395142	0.00559907	0.00185242	0.232716	0.000190329	0.00267798	5.07768e-05	0.00144977	0.000296981	4.07075e-05	0.134812	0.607326	9.41765e-06	0.00180037	0.0107451	2.38905e-05
MLLT1;284;	0.57604	0.00317093	0.000663388	0.000984847	0.00028358	0.0055832	0.000984776	0.163458	0.000674517	0.00386739	0.0467308	0.000327241	0.00030443	0.186259	0.000732391	0.000481874	0.00945422
ABI1;231;	0.000119878	0.0636627	0.00195263	0.00215494	0.000273276	0.166466	0.000109381	0.759167	1.53356e-05	0.00429277	0.000667278	0.000190784	0.000108065	3.21272e-05	6.07242e-05	0.000710888	1.6108e-05
ARHGEF17;414;	2.71326e-06	0.107294	0.00366622	0.001226	0.000219612	0.882693	2.0956e-05	0.00376925	1.37997e-06	0.000395553	2.92047e-05	0.000114573	4.47353e-05	9.33849e-07	5.76378e-06	0.000514825	7.39008e-07
KIAA0147;1212;	2.64924e-05	0.881866	0.0418707	0.0149557	0.00296829	0.0264198	9.45381e-05	0.0235101	1.97945e-05	0.00199034	8.55117e-05	0.00129244	0.000667549	9.79688e-06	0.000180595	0.00403373	8.08074e-06
BCAR1;305;	2.91482e-07	0.0439002	0.107958	0.809573	0.000394456	0.00017177	4.08184e-06	3.45914e-05	3.09638e-07	0.00113699	5.70744e-07	0.000777058	1.11988e-05	7.15205e-08	2.78543e-06	0.0360348	5.95186e-08
EPB4.1L2;86;	0.00019611	6.29064e-05	0.00015322	0.000110156	0.000400658	3.63421e-05	0.000220476	4.06288e-05	0.93576	0.000129163	5.41512e-05	0.000494904	0.000718724	0.000167801	0.0606712	0.000222345	0.000561151
RTKN;520;	1.33899e-06	0.00113302	8.58598e-05	6.40763e-05	1.37314e-05	0.996372	8.31438e-06	0.00217592	3.84991e-07	5.32492e-05	4.72868e-05	9.32378e-06	6.32476e-06	5.27025e-07	8.03969e-07	2.754e-05	3.71794e-07
EIF4B;422;	9.66301e-08	0.872985	0.0289412	0.0948059	5.84131e-05	8.28663e-05	5.63163e-07	2.50832e-05	7.55513e-08	0.000425238	1.6924e-07	6.1933e-05	2.16843e-06	2.21747e-08	9.72988e-07	0.00261005	1.69288e-08
IRS1;306;	2.85463e-08	0.0013996	0.988585	0.00284391	0.000907124	5.67346e-05	7.96112e-07	2.78205e-06	6.52656e-08	1.67063e-05	1.22608e-07	0.000311275	1.05081e-05	9.85479e-09	4.77669e-07	0.00586517	1.0723e-08
FRS2;135;	3.79033e-06	0.24776	0.0134431	0.654519	0.000245324	0.000320466	8.14964e-06	0.000549599	1.67318e-06	0.0720444	2.58858e-06	0.000485815	1.66054e-05	6.25731e-07	2.7958e-05	0.0105704	3.87142e-07
A2LP;27;	0.0326264	0.0251828	0.00289943	0.00651683	0.000734318	0.0098849	0.000817113	0.884137	0.000396602	0.0237828	0.00342249	0.000981869	0.000454565	0.0039612	0.00149446	0.00190778	0.000799794
MLTK;634;	0.00214496	0.000155007	0.000303324	0.000317283	0.000585207	0.0001148	0.00208611	0.000130853	0.972871	0.000614098	0.000324339	0.00115972	0.00087844	0.00153334	0.0120405	0.000567915	0.00417308
COBLL1;281;	0.00478173	0.00847965	0.00121641	0.00160003	0.000448139	0.0933535	0.0021069	0.599139	0.000192664	0.00397144	0.279291	0.000404214	0.000470113	0.00270375	0.000192318	0.000722451	0.000927051
CABLES1;248;	0.000655393	0.0981583	0.0778034	0.25635	0.0216056	0.0922626	0.0894335	0.0170715	0.000431066	0.147103	0.00289528	0.0643147	0.00573333	0.000192254	0.000660263	0.125172	0.000158206
DUSP16;454;	0.000153513	0.00145756	0.0114697	0.00346523	0.148065	0.000595485	0.00333589	0.000307855	0.0613325	0.00100397	0.000210953	0.0909708	0.479599	0.000117134	0.184968	0.0125974	0.000349492
TJP2;441;	0.00415033	0.00107574	0.00210898	0.00157118	0.00512971	0.00139005	0.0221794	0.000941277	0.880501	0.00224292	0.0059115	0.00556128	0.013477	0.00558209	0.0184534	0.00305016	0.0266737
SIPA1;72;	1.67431e-09	0.000131702	0.99793	0.000750586	3.23568e-05	8.87919e-07	2.41563e-08	1.39014e-07	3.47245e-09	1.70821e-06	3.7237e-09	2.447e-05	2.77505e-07	4.93575e-10	4.70268e-08	0.00112797	4.908e-10
MAST4;1417;	0.00281318	0.00199236	0.000572087	0.000393057	0.000332171	0.0215445	0.00113351	0.0390531	0.000322071	0.000715136	0.921925	0.000228947	0.000545593	0.00486922	0.000226362	0.000293481	0.00303978
AF013969;795;	1.6452e-07	0.0585744	0.0311295	0.901809	0.000125402	0.000111328	1.81591e-06	2.72788e-05	1.45325e-07	0.000582304	3.24849e-07	0.00022578	5.07988e-06	4.00117e-08	1.2845e-06	0.00740579	3.20336e-08
MAP1A;2420;	3.73524e-08	0.0019175	0.0167254	0.968698	5.44881e-05	9.89138e-06	3.53185e-07	2.92095e-06	4.52303e-08	0.000153051	5.71414e-08	0.000138949	1.44336e-06	8.82576e-09	5.2757e-07	0.0122977	7.43983e-09
ARHGAP7;195;	7.83435e-07	0.000111495	2.70588e-06	4.11483e-06	4.12967e-07	0.000160449	2.53639e-07	0.999706	4.41599e-08	8.76507e-06	2.47931e-06	3.43024e-07	2.11264e-07	1.94597e-07	1.64497e-07	1.01937e-06	7.20255e-08
ABH5;362;	1.63755e-05	0.709375	0.00951105	0.00770247	0.000641394	0.218694	0.000109511	0.0495634	6.26498e-06	0.00201199	9.9491e-05	0.000466544	0.000159805	5.40001e-06	2.6776e-05	0.0016065	3.80541e-06
GLNS;322;	0.000443839	0.163239	0.0392232	0.0578199	0.0100048	0.574559	0.0190812	0.0675713	0.000224432	0.0252459	0.00620513	0.00953841	0.00507462	0.000184659	0.000381659	0.0210487	0.000154052
EI24;344;	1.0097e-05	0.000467843	0.012278	0.00277923	0.35639	0.000164212	0.000573597	3.98859e-05	0.000470439	0.000489746	1.97897e-05	0.556793	0.0254126	4.70099e-06	0.00201401	0.0420838	8.98121e-06
MAF1;75;	2.55198e-07	0.0899028	0.615719	0.272786	0.000890291	0.000198662	3.36571e-06	3.84996e-05	3.54083e-07	0.000323313	5.93723e-07	0.00076219	2.25366e-05	7.31593e-08	3.79057e-06	0.0193485	6.64395e-08
PDE3B;588;	5.70069e-08	0.0324677	0.912659	0.0448351	0.000225122	5.34767e-05	6.76286e-07	8.23214e-06	7.58359e-08	9.93534e-05	1.28239e-07	0.000217314	4.12131e-06	1.54316e-08	8.83474e-07	0.00942877	1.37699e-08
UVRAG;521;	8.35412e-08	0.0120212	0.975921	0.00687186	0.0012639	6.67696e-05	1.0781e-06	1.10405e-05	1.78283e-07	3.67872e-05	2.33386e-07	0.000300328	2.25019e-05	2.84496e-08	2.43403e-06	0.0034801	2.95047e-08
ARHGAP23;426;	0.00444541	0.0301567	0.00485663	0.00477625	0.00204724	0.0965098	0.00416268	0.776845	0.00065159	0.0051684	0.0570969	0.00146692	0.00276196	0.0038332	0.000937696	0.00209268	0.00219067
PDAP1;176;	1.19892e-09	3.21647e-05	0.999213	7.82854e-05	0.000222637	1.06356e-06	3.33277e-08	8.63455e-08	3.79376e-09	5.12494e-07	4.18043e-09	4.04254e-05	8.2254e-07	4.30371e-10	3.64065e-08	0.000410698	4.97359e-10
THRAP3;268;	0.0263742	0.000410902	0.000135198	0.000143389	8.46517e-05	0.00187337	0.000969693	0.00898436	0.000315829	0.000373554	0.765123	8.81382e-05	0.000143511	0.174299	0.0001144	9.62484e-05	0.0204702
EEF2K;77;	0.00159368	0.00384091	0.000384796	0.00041929	0.00011537	0.0100322	0.000185667	0.976457	4.64615e-05	0.000998126	0.00463121	0.000102433	9.71806e-05	0.000643473	9.64799e-05	0.000177349	0.00017845
AKT1S1;255;	2.10513e-08	0.999182	0.000364908	0.000272081	4.25584e-06	0.000109136	1.13213e-07	2.57122e-05	1.21401e-08	1.31906e-05	6.56876e-08	2.89837e-06	4.11434e-07	5.81056e-09	1.01526e-07	2.53585e-05	4.33534e-09
DUSP16;453;	5.6015e-05	0.000497889	0.00359351	0.000925431	0.0563425	0.000315824	0.00212317	0.000123835	0.0294979	0.000280691	0.000142161	0.0220691	0.860317	5.38374e-05	0.0201572	0.00330075	0.000203101
PDE3B;577;	0.000401328	0.00663147	0.00038527	0.000572871	8.8853e-05	0.00698034	6.27564e-05	0.982033	1.92973e-05	0.00160717	0.000697389	6.72069e-05	5.48343e-05	0.000104761	7.25243e-05	0.000185103	3.54799e-05
ARHGEF2;169;	0.000530407	0.156948	0.0188656	0.0268323	0.00389748	0.492774	0.00485712	0.262106	0.000156286	0.0122779	0.00651182	0.00371598	0.00254657	0.000229406	0.000304913	0.00728366	0.000162729
ARHGAP6;712;	0.000500571	0.0271331	0.00136398	0.0026725	0.000264498	0.0104204	0.000169759	0.951053	3.66223e-05	0.00441348	0.000634549	0.000235258	0.000149045	0.000129209	0.000156533	0.000616857	5.06932e-05
DENND4A;1282;	1.69061e-09	0.999842	9.14548e-05	4.9238e-05	5.81503e-07	8.33959e-06	9.19256e-09	1.42161e-06	1.12459e-09	1.80476e-06	4.94751e-09	3.41938e-07	3.97518e-08	4.5093e-10	1.10599e-08	4.87167e-06	3.45017e-10
TMCC3;235;	7.75747e-07	0.741307	0.0855853	0.163295	0.000506983	0.000854004	7.19459e-06	0.000222114	6.73868e-07	0.000877813	1.83352e-06	0.000531003	2.8682e-05	2.10539e-07	6.06988e-06	0.00677483	1.71599e-07
CKLFSF4;199;	1.44483e-07	0.0145013	0.951768	0.0175189	0.000857149	0.000145655	2.5725e-06	1.61981e-05	2.25042e-07	0.000127102	3.89764e-07	0.00100118	1.54615e-05	4.25302e-08	2.05981e-06	0.0140436	4.04863e-08
AKT1;473;	0.000401783	0.274052	0.210974	0.0711326	0.0257274	0.230115	0.00199423	0.0281432	0.000304007	0.0435108	0.0015941	0.0274236	0.00418563	0.00011725	0.00136089	0.0788651	9.83455e-05
KIAA1029;535;	0.000154888	0.0115697	0.00146568	0.000919225	0.000422383	0.844316	0.000918058	0.126674	3.27359e-05	0.000978156	0.0112036	0.000303782	0.000346022	8.82854e-05	4.79401e-05	0.000498454	6.0853e-05
LARP4;396;	0.00214061	3.17116e-05	3.76843e-05	3.45619e-05	6.20544e-05	3.56216e-05	0.000449535	6.08639e-05	0.221503	5.84756e-05	0.000399778	7.68682e-05	0.000182447	0.0201154	0.000950685	4.27121e-05	0.753818
CCDC88A;1421;	2.55585e-07	0.0852673	0.899206	0.00740335	0.00196776	0.000673627	2.99401e-06	5.21223e-05	4.55287e-07	0.000108989	9.69358e-07	0.000405881	5.01491e-05	8.77965e-08	4.93847e-06	0.00485528	8.87541e-08
BCAR1;308;	8.66661e-06	0.102572	0.187039	0.46762	0.00697156	0.00280532	0.000129977	0.000611338	1.04138e-05	0.0213867	1.72566e-05	0.00934363	0.000285251	2.18439e-06	8.27842e-05	0.201112	1.86941e-06
SCARF2;692;	1.69285e-07	0.99652	0.00130898	0.00115426	2.04049e-05	0.000545512	7.7398e-07	0.000213707	8.2668e-08	9.33447e-05	4.59959e-07	1.73202e-05	2.21455e-06	4.44191e-08	6.74404e-07	0.000121882	3.1534e-08
AS160;348;	7.41538e-07	0.931399	0.0355959	0.0170966	0.000405167	0.0108449	1.15676e-05	0.000353511	5.71993e-07	0.000710839	3.52454e-06	0.000290499	2.75124e-05	2.16974e-07	3.27178e-06	0.00325639	1.79411e-07
DDX21;218;	0.00182872	0.0122255	0.0470299	0.103476	0.0807076	0.00236836	0.010271	0.00250256	0.0319536	0.0387225	0.00070212	0.235613	0.03965	0.000638311	0.246641	0.144802	0.000867412
NFATC3;345;	6.23518e-07	0.0586502	0.73691	0.110181	0.00221383	0.000945755	1.42399e-05	7.08983e-05	8.38062e-07	0.00111815	1.88045e-06	0.00278022	4.60063e-05	1.73456e-07	6.09414e-06	0.0870606	1.58702e-07
AKT2;34;	0.000102013	0.493973	0.304228	0.0520304	0.0510491	0.0215182	0.000418362	0.0155842	0.000194239	0.00579169	0.000242076	0.0121846	0.00934843	4.27699e-05	0.00337629	0.0298723	4.41446e-05
KIAA1029;1002;	4.31535e-05	0.0526905	0.00329664	0.00165429	0.000588173	0.86276	0.000165982	0.0753363	1.55914e-05	0.0013188	0.000694668	0.000275986	0.000260253	1.80146e-05	5.05371e-05	0.000817409	1.3289e-05
ADCY9;1259;	4.79426e-08	0.999182	0.000254732	0.000235857	4.71637e-06	0.00017597	1.37108e-07	7.88376e-05	2.25943e-08	3.51593e-05	1.29369e-07	2.62005e-06	5.23288e-07	1.21583e-08	2.33737e-07	2.88105e-05	8.45935e-09
MCG_123682;401;	0.00109049	0.00163276	0.00743074	0.00793346	0.0252671	0.000600597	0.00752326	0.000484599	0.400882	0.00642469	0.000376616	0.0774667	0.0198729	0.000477364	0.418004	0.0235598	0.000972929
CORO1B;413;	9.4246e-07	0.911562	0.00621197	0.0693237	8.01555e-05	0.00136361	4.27757e-06	0.000432445	3.771e-07	0.00841152	1.82276e-06	0.000120114	6.27518e-06	1.86373e-07	2.8594e-06	0.00247729	1.20967e-07
FAM13A;321;	0.200017	0.0160309	0.00285048	0.0037393	0.00101467	0.0193382	0.00114429	0.66356	0.00135404	0.0160929	0.0268541	0.00102382	0.000807797	0.0356416	0.00337621	0.00187667	0.00527763
KIAA0701;420;	0.000253934	0.6259	0.0210798	0.0305111	0.00197069	0.0329533	0.000372073	0.260301	5.8176e-05	0.0172624	0.000352776	0.00204063	0.000549159	6.34359e-05	0.000410912	0.00588526	3.58153e-05
RIN2;495;	9.27408e-06	0.864151	0.00942441	0.00463288	0.000473905	0.0985534	2.28909e-05	0.0193336	4.15979e-06	0.00165539	4.51551e-05	0.000213653	9.07149e-05	2.7886e-06	3.10108e-05	0.00135353	2.0076e-06
SECISBP2;229;	0.00370469	0.0044563	0.00376876	0.00300985	0.00412581	0.0169539	0.818957	0.00895581	0.0040035	0.00313932	0.0959308	0.00570771	0.00938475	0.00530621	0.000914399	0.00296077	0.00872074
CCM2;402;	4.3426e-05	0.474839	0.00282711	0.00582247	0.000202707	0.0291621	4.90756e-05	0.476043	5.98949e-06	0.00969245	7.95525e-05	0.000196019	4.80364e-05	8.64636e-06	3.63866e-05	0.00093946	4.18526e-06
DVL3;700;	4.1651e-05	0.0357246	0.324965	0.0542246	0.0942887	0.0225788	0.00630516	0.0014284	9.84245e-05	0.00545285	0.000229972	0.308432	0.00777635	1.63127e-05	0.000247103	0.138171	1.92115e-05
100043914;89;	0.00120839	0.0287791	0.00107574	0.00534534	0.000140232	0.00493104	0.000103754	0.861943	2.26643e-05	0.0948421	0.000264336	0.000216487	4.71746e-05	9.10829e-05	0.000116081	0.000850041	2.35996e-05
APBB2;341;	4.35664e-05	0.285927	0.0258061	0.36593	0.00104772	0.0145311	0.000245862	0.00752466	1.22083e-05	0.269743	6.84586e-05	0.00307956	0.000126159	7.63822e-06	5.70165e-05	0.0258447	4.53171e-06
MTMR1;53;	2.63005e-06	0.184902	0.653406	0.0716832	0.00449161	0.00917578	4.38541e-05	0.000379453	3.09995e-06	0.00285156	1.0151e-05	0.00436512	0.000149604	7.48791e-07	1.97964e-05	0.0685154	6.76909e-07
MCG_23367;64;	1.82828e-06	1.20307e-05	5.57646e-05	3.49656e-05	0.000173858	2.28636e-06	4.23939e-06	2.53585e-06	0.000174198	1.69709e-05	6.52814e-07	0.000166812	8.50123e-05	7.98393e-07	0.99918	8.67491e-05	1.36429e-06
MYH10;1974;	0.000485917	0.00452839	0.0245781	0.0223784	0.0856845	0.00110817	0.0027277	0.000790742	0.0270722	0.0108815	0.000296209	0.0852465	0.0343011	0.000196947	0.628474	0.0709217	0.000328242
ECM2;79;	0.00129958	0.000240494	0.000443403	0.000478558	0.00104631	0.00019082	0.00395331	0.000214153	0.963165	0.00051793	0.000643977	0.00133766	0.00355397	0.00198065	0.00998182	0.000673757	0.0102789
KIAA0313;960;	7.92417e-07	0.90339	0.0761727	0.0137846	0.000484999	0.00180753	6.42579e-06	0.000289093	6.6666e-07	0.000496647	2.23934e-06	0.000375795	2.77752e-05	2.23336e-07	6.17149e-06	0.00315398	1.84048e-07
DOCK7;1420;	0.00037403	0.000193289	0.000497226	0.000320273	0.00182534	0.000225021	0.00559272	0.000131224	0.970003	0.000325596	0.000682469	0.00176276	0.0076117	0.000541499	0.00574483	0.000719304	0.00345022
LMN1;404;	2.77043e-07	0.420682	0.228362	0.336854	0.00036935	0.000221164	2.61847e-06	5.4863e-05	2.80503e-07	0.000626413	5.48501e-07	0.000408427	1.15294e-05	7.07841e-08	3.20597e-06	0.0124034	5.85025e-08
ARA55;186;	0.00011204	0.403446	0.0112458	0.00884546	0.000900383	0.263146	0.000173305	0.299811	2.32044e-05	0.00792295	0.000445585	0.000776771	0.0002495	2.93479e-05	0.000115778	0.0027393	1.70599e-05
ENO1;349;	0.000817244	2.50312e-05	2.40598e-05	1.76409e-05	3.66974e-05	3.92047e-05	0.000174128	6.76966e-05	0.0111046	2.74236e-05	0.000721027	3.2004e-05	0.000125509	0.0151176	0.000332561	2.07241e-05	0.971317
BAT2L;1147;	7.79744e-05	0.38106	0.0181011	0.197886	0.000851638	0.0169324	0.000132376	0.0202814	1.6588e-05	0.347585	9.92331e-05	0.00152621	0.000128605	1.24956e-05	0.000101985	0.0152005	6.78471e-06
KIAA0324;1416;	0.000898132	0.000612904	0.00200416	0.00152531	0.00802518	0.000671299	0.137973	0.000329642	0.783764	0.00134079	0.00160071	0.0159736	0.028559	0.000968646	0.00734226	0.00381735	0.00459399
TMEM63B;111;	5.04808e-05	0.139348	0.0158182	0.482267	0.000765578	0.00151378	9.92983e-05	0.00420944	1.3795e-05	0.335192	2.53688e-05	0.00241867	8.98426e-05	7.36714e-06	0.000136735	0.0180407	4.05109e-06
SCARF2;695;	2.13953e-07	0.987319	0.00547572	0.00556474	5.51984e-05	0.000782368	1.47984e-06	0.00015168	1.34092e-07	0.000161317	6.5434e-07	4.79407e-05	4.82304e-06	5.84964e-08	1.02248e-06	0.000433142	4.46993e-08
CPLA2;726;	2.95352e-09	0.999447	0.000213939	0.000307411	9.5709e-07	7.18522e-06	1.5817e-08	1.79105e-06	1.86751e-09	5.65485e-06	6.94475e-09	7.79146e-07	5.79574e-08	7.25822e-10	1.92851e-08	1.46894e-05	5.40149e-10
EEF2K;76;	7.10193e-05	0.0145948	0.000451195	0.000580021	7.14049e-05	0.00841293	2.79678e-05	0.974208	6.56781e-06	0.00112423	0.000142702	5.52146e-05	3.13843e-05	1.78169e-05	3.19189e-05	0.000164821	7.55623e-06
ZC3HAV1;265;	0.0133309	0.00844123	0.0198888	0.0360149	0.0303637	0.00290258	0.028972	0.0033963	0.216053	0.0851353	0.00190315	0.0944801	0.0151145	0.00327238	0.368467	0.0685121	0.00375194
FCHSD2;699;	0.146333	0.015226	0.00304266	0.00481342	0.00138931	0.036537	0.00694347	0.46356	0.00182158	0.0178319	0.215026	0.00139915	0.00149063	0.068139	0.00177633	0.0023294	0.0123414
EPB4.1L1;474;	1.48689e-07	0.00553553	0.0483664	0.890292	0.000281488	8.96385e-05	3.52563e-06	1.21179e-05	1.81377e-07	0.000530388	3.50442e-07	0.00088938	7.84563e-06	3.80866e-08	1.2087e-06	0.0539901	3.34568e-08
AMOTL1;807;	0.00469195	9.09264e-05	8.00682e-05	7.6622e-05	0.000106902	0.000182011	0.00099354	0.000274602	0.012849	0.000142406	0.00765776	0.000106901	0.000318436	0.067967	0.000446735	8.19531e-05	0.903933
KIAA1111;984;	1.61113e-06	0.940212	0.0218496	0.0288514	0.000433051	0.00396813	1.64438e-05	0.000894735	1.09801e-06	0.000887558	5.31298e-06	0.000358212	4.52993e-05	4.74121e-07	7.32583e-06	0.0024671	3.75412e-07
AP1AR;225;	1.38275e-05	0.228433	0.00226662	0.00222908	0.00016741	0.609697	4.17281e-05	0.154738	3.11569e-06	0.0015915	9.43299e-05	0.000133234	4.57118e-05	3.93134e-06	1.22268e-05	0.000526199	2.35091e-06
B9L;994;	0.000383692	0.323826	0.224813	0.0683858	0.0964379	0.105744	0.00569474	0.0347447	0.000705652	0.0149375	0.00178526	0.0318964	0.0341059	0.000188769	0.00354598	0.0525935	0.000211213
ACLY;455;	1.68149e-08	0.998815	0.000637038	0.000271001	5.6587e-06	0.000202715	1.32525e-07	1.60454e-05	1.09608e-08	1.27138e-05	6.50833e-08	3.49549e-06	4.48833e-07	4.78008e-09	8.23143e-08	3.58907e-05	3.73425e-09
FKHR2;310;	3.2359e-06	0.765881	0.176744	0.0223465	0.00275247	0.0209979	4.66255e-05	0.00131317	3.2829e-06	0.000861781	1.54915e-05	0.0016886	0.00022798	1.11116e-06	2.01284e-05	0.00709636	1.01036e-06
FRAP;2473;	1.24459e-07	0.0677657	0.917483	0.00840152	0.00101183	0.000482913	2.31202e-06	2.56463e-05	2.00183e-07	7.51812e-05	5.19321e-07	0.000295907	2.34464e-05	4.17606e-08	1.704e-06	0.00442996	4.15803e-08
LIPE;694;	0.000250676	1.16598e-06	1.11243e-06	1.0908e-06	1.50842e-06	1.79566e-06	2.0763e-05	3.24212e-06	0.000793666	2.31615e-06	5.21102e-05	1.91226e-06	3.90423e-06	0.0102497	1.11641e-05	1.23112e-06	0.988603
JMJD1B;799;	6.17294e-05	0.002961	0.0278407	0.0883387	0.0398204	0.000455005	0.0014577	0.00021878	0.00047843	0.0208062	4.74773e-05	0.311075	0.00315057	1.67014e-05	0.00334102	0.499911	1.9621e-05
GARNL3;449;	0.000525808	0.0245581	0.00193464	0.00182315	0.000357697	0.0838984	0.000219296	0.879289	4.45842e-05	0.00328398	0.0024507	0.000334667	0.000192834	0.00015462	0.000128861	0.000735589	6.79973e-05
EIF4EBP1;44;	3.84778e-06	0.876769	0.0126947	0.0917785	0.000313615	0.00468143	2.99864e-05	0.0019581	1.62266e-06	0.00712505	8.92933e-06	0.00045057	3.43294e-05	8.88673e-07	9.83771e-06	0.00413867	6.00305e-07
WDR81;1570;	1.46245e-08	0.000576799	0.00132873	0.996655	1.10811e-05	1.9535e-06	1.09186e-07	1.09025e-06	1.57518e-08	6.89515e-05	1.67677e-08	2.68613e-05	3.98558e-07	3.28694e-09	2.24018e-07	0.00132851	2.64161e-09
MNCB-3527;736;	9.02051e-05	0.519321	0.0797579	0.275522	0.007533	0.0213193	0.000827176	0.0157831	5.91193e-05	0.0338906	0.000191394	0.007723	0.00126901	2.55553e-05	0.000348047	0.0363201	1.94367e-05
SOS1;1123;	1.80305e-06	0.913637	0.0405852	0.0232661	0.000460093	0.0144372	1.88489e-05	0.000842258	1.08931e-06	0.00162405	6.88862e-06	0.000546706	3.57984e-05	4.78198e-07	6.29824e-06	0.00452975	3.6782e-07
TENS1;752;	2.66973e-05	0.0151794	0.000361415	0.000409937	4.71302e-05	0.0192365	1.86208e-05	0.963875	2.92285e-06	0.000537004	0.000115124	3.59293e-05	2.14263e-05	7.60243e-06	1.22856e-05	0.000109478	3.61181e-06
LRRFIP2;324;	0.000439103	7.39523e-07	5.52255e-07	5.79942e-07	6.12956e-07	1.1158e-06	5.38107e-06	2.97624e-06	0.000103292	1.35088e-06	3.72467e-05	7.20579e-07	1.41431e-06	0.16101	5.27368e-06	5.56907e-07	0.83839
KIAA1029;765;	0.00325493	0.0682031	0.0539003	0.0375375	0.0433437	0.219545	0.244386	0.0709057	0.00456311	0.0148292	0.0686698	0.0426539	0.0911358	0.0029688	0.00322037	0.0266992	0.00418324
KIAA0991;30;	5.78851e-05	0.00838853	0.122192	0.0738561	0.0570284	0.000582988	0.000239287	0.00036618	0.000306348	0.0170635	3.31718e-05	0.183327	0.00204664	1.39841e-05	0.0203911	0.514092	1.47041e-05
BAT2;1104;	0.000494757	0.562604	0.0340707	0.0658651	0.00328311	0.0335279	0.000638422	0.116089	0.000105052	0.159075	0.000426701	0.00420649	0.000588118	8.73602e-05	0.000823123	0.0180693	4.60015e-05
KIAA4119;1009;	0.0482847	0.0342894	0.00752984	0.00674987	0.00350458	0.045851	0.00514509	0.710567	0.00333531	0.0116586	0.0544421	0.00297398	0.00403003	0.0377434	0.00624327	0.00370983	0.0139423
DUSP16;450;	0.000322595	0.00123388	0.0068557	0.00242738	0.0611951	0.00101189	0.020582	0.000416106	0.266712	0.00100782	0.000788622	0.0598925	0.538977	0.000340476	0.0289689	0.00778915	0.00147906
NEK3;317;	2.81526e-07	0.993322	0.00269991	0.00281929	3.75822e-05	0.000172858	6.46872e-07	0.00015737	1.55695e-07	0.000402111	4.18529e-07	2.4537e-05	2.78284e-06	6.29201e-08	2.63278e-06	0.000357255	4.35119e-08
KIF13A;1481;	0.00192716	0.107272	0.0254689	0.0103564	0.0117354	0.31471	0.00385026	0.455958	0.00130427	0.00575685	0.027002	0.00496979	0.0165746	0.00171802	0.00329174	0.00635737	0.00174761
PERI;126;	0.0152872	0.000743171	0.000975662	0.00119828	0.00167602	0.000821033	0.0187739	0.00106781	0.688965	0.00186	0.00681681	0.00228171	0.00487877	0.0376472	0.00927805	0.00140847	0.206321
PTPN4;403;	8.92905e-09	0.004346	0.990759	0.00340652	9.66242e-05	1.29156e-05	1.36151e-07	1.34645e-06	1.51274e-08	8.61632e-06	2.63298e-08	4.05217e-05	1.43374e-06	2.75388e-09	1.66082e-07	0.00132651	2.67878e-09
LPIN2;283;	8.40155e-05	0.0157833	0.00143173	0.00195177	0.000252974	0.916958	0.000413221	0.0563142	1.31048e-05	0.00343209	0.00218644	0.000247232	0.000118151	2.6237e-05	2.32027e-05	0.000749613	1.51559e-05
HBO1;207;	3.30301e-07	0.00502515	0.716724	0.119004	0.00346026	0.000110612	8.59751e-06	1.86019e-05	6.86753e-07	0.000305453	7.25127e-07	0.0119978	4.86829e-05	9.74391e-08	5.85943e-06	0.143289	9.76095e-08
FRYL;1960;	1.22664e-07	0.93677	0.0395098	0.0207715	0.000103398	0.000518619	1.14954e-06	4.33954e-05	1.03724e-07	0.000223512	3.88065e-07	7.57737e-05	4.61878e-06	3.27715e-08	8.88714e-07	0.00197679	2.68605e-08
SOS1;1147;	1.42183e-08	0.000112068	0.95511	0.000491172	0.0362492	5.87981e-06	5.14061e-07	6.43369e-07	6.95482e-08	4.29977e-06	4.55152e-08	0.00169209	2.54066e-05	5.47995e-09	7.30723e-07	0.00630744	6.97101e-09
TJP2;988;	9.15089e-05	0.000139089	0.000326861	0.000209593	0.000691222	4.86262e-05	7.13683e-05	6.23783e-05	0.00830529	0.000216937	2.83583e-05	0.000512417	0.000643763	4.88264e-05	0.988106	0.000407384	9.00764e-05
B9L;116;	0.00930898	0.0223891	0.0312349	0.108173	0.0258112	0.00334277	0.0070479	0.0080425	0.0266548	0.135254	0.00113439	0.0522188	0.0116887	0.00204629	0.480026	0.0739245	0.00170203
ERF;20;	3.01553e-05	0.214596	0.0219817	0.273042	0.000840803	0.00111891	4.43181e-05	0.00253251	1.07634e-05	0.460845	1.5164e-05	0.00157378	7.06576e-05	4.42029e-06	0.00020069	0.0230908	2.56843e-06
ANKS1;659;	0.319662	0.000474947	0.000465226	0.000672306	0.000532077	0.000456904	0.0068781	0.000989811	0.147246	0.00230645	0.00396022	0.00100038	0.000770712	0.300251	0.00598297	0.000726331	0.207624
AS160;681;	0.000238064	0.0012981	0.00763584	0.00313563	0.0833314	0.00118302	0.165684	0.000371755	0.0614371	0.00128979	0.000807078	0.100817	0.552375	0.000220256	0.00800974	0.0113636	0.000802898
MCG_122520;100;	0.000322772	0.00120129	0.00645191	0.0032127	0.0358466	0.000497952	0.00223122	0.000313787	0.153596	0.00201775	0.000232657	0.0342145	0.0333325	0.000185271	0.713887	0.0120048	0.000451457
3BP1;553;	1.74636e-07	0.00903145	0.0304285	0.93872	0.000161875	3.81735e-05	1.25766e-06	1.46254e-05	1.93143e-07	0.000757563	2.35273e-07	0.00036068	5.00117e-06	3.97176e-08	2.51491e-06	0.0204779	3.22762e-08
5730494N06RIK;24;	1.77473e-05	5.38271e-05	0.000210225	0.000197625	0.000591467	1.1977e-05	3.84746e-05	1.37752e-05	0.0023429	0.000139768	4.70034e-06	0.000814805	0.000327616	7.08982e-06	0.994749	0.000466931	1.18521e-05
KIAA0599;736;	0.0319498	0.000243856	0.000259859	0.000289151	0.000368035	0.000270356	0.002398	0.000485844	0.350021	0.000692404	0.00293458	0.000467015	0.000767777	0.11768	0.00573422	0.000344771	0.485094
KIAA1562;782;	0.00358103	0.00453423	0.000575734	0.000588793	0.000195992	0.0440754	0.000544941	0.84086	9.38629e-05	0.00163243	0.100135	0.000168459	0.000188885	0.00188055	0.000121729	0.000294733	0.000527419
PCNT;2824;	0.0234715	0.0153441	0.0316019	0.0483413	0.0478024	0.0124547	0.13356	0.00939792	0.26843	0.0604648	0.0173638	0.107551	0.0587397	0.0117791	0.0641413	0.0703518	0.0192043
DOCK7;432;	1.26728e-06	0.731599	0.202607	0.0447303	0.00202851	0.00521712	1.66728e-05	0.000364865	1.47834e-06	0.000965548	5.15378e-06	0.000745738	0.000100387	3.99473e-07	1.18997e-05	0.0116039	3.63854e-07
FBXO38;601;	0.00378574	0.00292859	0.00764975	0.00764211	0.0215379	0.00203586	0.0289745	0.00149471	0.724102	0.00821306	0.00286027	0.027161	0.0395513	0.0027099	0.0963942	0.0155992	0.00735966
KIAA1296;629;	0.0172103	0.000255023	0.000328768	0.000333758	0.000482625	0.000183066	0.00155182	0.000372518	0.867018	0.000683537	0.000741772	0.000763801	0.000823829	0.023882	0.0246779	0.000431287	0.0602599
ERBB2IP;1324;	5.52237e-06	0.902252	0.00264534	0.00190981	0.000147233	0.0367887	1.01752e-05	0.055067	1.87358e-06	0.0006482	2.28329e-05	7.37334e-05	3.61399e-05	1.67818e-06	1.40356e-05	0.000374255	1.10528e-06
TNS1;1477;	0.0145573	0.00240857	0.00380179	0.0055406	0.00478836	0.000762477	0.0035992	0.00179781	0.217426	0.00798521	0.000792029	0.0101074	0.00481408	0.00539399	0.703801	0.00609898	0.0063251
KIAA0638;548;	9.73456e-07	0.970757	0.00190732	0.00106181	6.81811e-05	0.0227442	3.72732e-06	0.00285177	4.24327e-07	0.000309541	4.55548e-06	3.51105e-05	1.03887e-05	2.79572e-07	2.90421e-06	0.000241734	1.9748e-07
ZNRF2;18;	2.22305e-06	0.722311	0.0061656	0.00258196	0.000256367	0.262603	2.13051e-05	0.00475077	1.16254e-06	0.000440493	1.73809e-05	0.000143174	4.56886e-05	7.53046e-07	5.40002e-06	0.000653594	5.87563e-07
LRRFIP2;325;	0.00196716	1.55606e-06	1.12995e-06	1.26136e-06	1.19434e-06	2.17575e-06	9.94663e-06	6.34892e-06	0.000196343	3.30081e-06	6.05745e-05	1.47787e-06	2.45173e-06	0.698358	1.19077e-05	1.19084e-06	0.299374
KIAA0982;22;	0.00157604	0.000679354	0.000217725	0.000172519	0.000139712	0.00640399	0.00154479	0.0122549	0.000169209	0.000278756	0.96919	0.000119709	0.000271712	0.00414104	7.5209e-05	0.000120632	0.00264457
AHNAK;576;	0.000403308	0.0461438	0.166236	0.0189498	0.258952	0.157483	0.0247638	0.00881569	0.00198635	0.00673052	0.00578255	0.101839	0.145912	0.000260557	0.00311499	0.0521906	0.000435674
C1GALT1;70;	0.0046939	0.00287382	0.008193	0.0146252	0.0147324	0.000822798	0.00996809	0.00109732	0.262189	0.0189691	0.000555688	0.0597542	0.00930431	0.00139028	0.56318	0.0257553	0.00189559
GOLGA3;979;	0.000321184	0.0951424	0.0727988	0.0629503	0.0208582	0.55735	0.0539205	0.0203086	0.000265595	0.0225592	0.00482853	0.0355917	0.00747625	0.000131577	0.000347009	0.0450233	0.000126403
IRS2;604;	2.74696e-06	0.0123474	0.683847	0.018342	0.133676	0.00667682	0.000428182	0.000162611	8.7286e-06	0.000554695	2.15558e-05	0.0678595	0.00308067	1.17515e-06	2.797e-05	0.0729609	1.50474e-06
EEF2K;365;	3.27086e-05	0.600072	0.00194739	0.0091223	0.000110103	0.00987321	2.34644e-05	0.354377	3.50334e-06	0.0234076	3.79911e-05	0.000124345	2.39539e-05	5.19447e-06	2.52071e-05	0.000811812	2.30562e-06
MCG_1636;51;	7.29322e-07	0.00161457	0.0832632	0.121257	0.00816685	7.73285e-05	3.50297e-05	1.78805e-05	2.09526e-06	0.000772242	1.25931e-06	0.0871105	0.000112354	2.11018e-07	1.59785e-05	0.697552	2.2231e-07
VAP33;164;	0.0043163	0.00628144	0.00341184	0.00345754	0.00224223	0.0530562	0.484897	0.0204982	0.00106894	0.00530993	0.3989	0.0035765	0.00307777	0.00364285	0.000378694	0.00275986	0.00312453
TMTC2;541;	1.20454e-05	0.0018184	0.0397183	0.0503694	0.0583865	0.000294258	0.000335506	8.44023e-05	9.26331e-05	0.00378045	1.75489e-05	0.245384	0.00243751	3.81983e-06	0.000666724	0.596594	4.8759e-06
PEA15;116;	1.46229e-06	4.14979e-06	1.55984e-05	1.16535e-05	4.07313e-05	9.60894e-07	2.15378e-06	1.14425e-06	0.000199961	8.71544e-06	3.77058e-07	4.86114e-05	2.3036e-05	6.03197e-07	0.999612	2.79442e-05	1.02047e-06
IWS1;666;	3.06637e-07	0.0012305	0.00571777	0.959167	0.000216581	2.75177e-05	3.16872e-06	1.13604e-05	4.24425e-07	0.00120902	3.86479e-07	0.000712559	9.48787e-06	7.11306e-08	4.12113e-06	0.03169	6.0826e-08
ULK1;620;	4.06951e-08	0.000536665	0.000854814	0.992105	1.39938e-05	4.46777e-06	2.41332e-07	2.13344e-06	3.60876e-08	0.00125035	4.27702e-08	3.63956e-05	5.63636e-07	7.85861e-09	4.57854e-07	0.00519479	5.93419e-09
NELFA;277;	1.66174e-07	0.00450148	0.00563359	0.980509	8.0719e-05	2.48167e-05	8.60982e-07	1.25199e-05	1.69009e-07	0.00105206	2.06451e-07	0.000114395	3.63745e-06	3.65328e-08	2.4648e-06	0.00806373	2.89556e-08
ARHGAP5;1125;	1.7301e-06	0.0103995	0.00576127	0.960348	0.000244122	9.16995e-05	8.33163e-06	9.45784e-05	1.32487e-06	0.0111497	1.43366e-06	0.000526175	1.78227e-05	3.44248e-07	1.73683e-05	0.011336	2.49266e-07
MAST4;1776;	1.21254e-07	0.030718	0.00476962	0.957115	2.86472e-05	3.30468e-05	5.31906e-07	1.66709e-05	7.56085e-08	0.00321383	1.43031e-07	5.59973e-05	1.2679e-06	2.2965e-08	9.80362e-07	0.00404614	1.6108e-08
NTE;324;	2.56623e-08	0.0033581	0.0138216	0.977134	4.33793e-05	1.38564e-05	3.31672e-07	2.85626e-06	3.00621e-08	9.35912e-05	5.22184e-08	7.1212e-05	1.27164e-06	6.5033e-09	2.81732e-07	0.00545921	5.56971e-09
D15MIT260;305;	2.07158e-06	0.0141707	0.00657637	0.941679	0.000227794	9.27667e-05	4.78753e-06	0.000115409	1.51576e-06	0.0235679	1.41814e-06	0.000381036	1.56294e-05	3.76256e-07	3.07358e-05	0.0131317	2.61969e-07
FAM193A;648;	6.81144e-08	0.00111216	0.00317707	0.979308	5.00673e-05	1.27715e-05	6.49681e-07	3.95799e-06	7.56536e-08	0.000766491	9.94165e-08	0.000102507	1.76723e-06	1.50509e-08	7.88473e-07	0.015463	1.23074e-08
LRRC5;252;	1.89976e-06	0.141067	0.100832	0.723093	0.000928815	0.000212704	5.45204e-06	0.000193782	1.97956e-06	0.00436176	1.83591e-06	0.000886151	4.02225e-05	4.23487e-07	5.81183e-05	0.0283148	3.31319e-07
PRKWNK4;675;	2.00901e-05	0.109354	0.415272	0.130668	0.0440138	0.114395	0.00113663	0.00182004	3.51955e-05	0.00688867	0.000188199	0.024251	0.00377048	7.62238e-06	0.000108682	0.148063	8.33506e-06
KIAA0430;65;	1.15485e-09	1.39653e-05	0.000186486	0.998365	1.95573e-06	1.11465e-07	1.01944e-08	4.96061e-08	1.76438e-09	6.65001e-06	1.2926e-09	5.93704e-06	4.64799e-08	2.6356e-10	2.76458e-08	0.0014193	2.27357e-10
PRKAG2;109;	2.99088e-05	0.581107	0.0200098	0.280902	0.000682493	0.00947448	0.000103881	0.0100385	8.04813e-06	0.0840088	4.26929e-05	0.00148551	9.19187e-05	5.49189e-06	4.80981e-05	0.0119582	3.21304e-06
NFIX;265;	2.39119e-08	0.000143661	0.00121391	0.965174	2.20866e-05	2.90804e-06	2.99984e-07	8.70048e-07	3.03353e-08	0.000287736	3.12224e-08	0.000116992	6.50159e-07	5.14711e-09	2.81654e-07	0.0330369	4.31259e-09
AKAP13;1475;	4.95085e-06	0.296812	0.174306	0.414141	0.00171119	0.00358807	2.92244e-05	0.00065008	3.83267e-06	0.0213028	9.81433e-06	0.0025271	8.08486e-05	1.09297e-06	3.47881e-05	0.084797	8.39017e-07
CIC;1080;	6.66035e-08	0.00056493	0.00902963	0.951091	0.000135574	9.76527e-06	1.11779e-06	2.91993e-06	1.04871e-07	0.000190869	1.00365e-07	0.000697294	3.6464e-06	1.65889e-08	9.59459e-07	0.0382721	1.49348e-08
TILZ2;271;	4.44446e-07	0.069331	0.00829366	0.903721	7.65248e-05	8.15916e-05	1.3183e-06	5.9188e-05	2.70169e-07	0.0110624	4.50534e-07	0.00011671	3.86193e-06	8.18007e-08	4.38034e-06	0.00724708	5.62006e-08
SYDE2;1203;	2.42558e-07	0.983561	0.00161632	0.0128508	1.75254e-05	0.000171934	6.48192e-07	0.000142088	9.31517e-08	0.0012087	3.47349e-07	2.34907e-05	1.42369e-06	4.6842e-08	9.99859e-07	0.000404221	2.96156e-08
KIAA1432;995;	1.84994e-09	2.97556e-05	9.32877e-05	0.99911	1.17641e-06	2.18312e-07	1.51936e-08	9.5949e-08	1.95526e-09	3.54406e-05	2.03716e-09	3.86321e-06	3.73672e-08	3.79246e-10	2.4053e-08	0.000726317	2.98678e-10
KIAA0066;536;	3.73721e-09	1.94243e-05	0.00255771	0.0223561	3.68554e-05	4.46929e-07	6.15997e-08	1.0936e-07	9.2872e-09	1.17526e-05	5.55764e-09	0.000135441	3.75607e-07	9.57097e-10	1.21627e-07	0.974882	9.42777e-10
DENND1A;536;	2.41009e-10	6.63443e-07	0.000127132	0.000522873	3.72048e-06	1.65877e-08	3.77831e-09	5.10779e-09	7.57361e-10	5.84598e-07	2.9019e-10	2.85227e-05	2.72141e-08	6.13962e-11	1.29675e-08	0.999316	6.22441e-11
CARF;124;	7.10403e-09	2.96967e-05	0.0219148	0.00203059	0.000412337	1.62405e-06	3.01292e-07	2.0899e-07	2.27654e-08	8.55736e-06	1.60628e-08	0.00400574	1.79021e-06	2.10883e-09	1.78755e-07	0.971594	2.30763e-09
KIAA0981;23;	8.47773e-08	0.000393941	0.00216814	0.974629	4.69039e-05	6.36704e-06	6.40926e-07	2.9056e-06	1.00748e-07	0.000758005	8.63619e-08	0.000229321	1.71906e-06	1.74613e-08	1.19267e-06	0.0217617	1.41435e-08
JMJD1B;290;	9.83622e-06	0.440597	0.0533479	0.455604	0.00158733	0.0110725	0.00012568	0.00245079	5.96564e-06	0.0116056	2.9498e-05	0.00235148	0.000179502	2.58413e-06	3.04939e-05	0.0209974	1.9699e-06
SOLO;995;	4.70553e-07	0.000920405	0.00978895	0.778521	0.000483325	3.65204e-05	9.01096e-06	1.14921e-05	7.45002e-07	0.00186911	6.2222e-07	0.00413952	1.72633e-05	1.09356e-07	5.65447e-06	0.204195	9.78295e-08
FAM13A;287;	3.93091e-08	0.00607087	0.00261512	0.988296	1.65086e-05	1.02307e-05	1.99211e-07	4.6212e-06	3.20037e-08	0.000549026	5.05362e-08	2.59655e-05	6.53938e-07	8.1352e-09	4.36889e-07	0.0024107	6.09251e-09
NDR1;330;	1.58154e-05	0.91662	0.0121745	0.0466224	0.000437686	0.0017689	2.29051e-05	0.00814488	5.356e-06	0.0102352	1.36494e-05	0.000493036	5.94734e-05	3.17088e-06	7.93869e-05	0.00330126	1.89753e-06
PDE3B;312;	1.03452e-05	0.0857924	0.00381973	0.07021	0.000142754	0.00193129	2.68762e-05	0.00187835	2.14551e-06	0.831011	1.03995e-05	0.000355381	1.55261e-05	1.44876e-06	1.36823e-05	0.00477757	7.71582e-07
STX12;139;	8.25439e-08	0.00125273	0.826117	0.0631748	0.00272267	2.30117e-05	2.22269e-06	4.26059e-06	2.18475e-07	6.71629e-05	1.79387e-07	0.00510419	2.26306e-05	2.57481e-08	2.24535e-06	0.101506	2.72706e-08
BCDIN3;126;	2.58579e-09	3.65244e-05	0.000771539	0.991813	6.15337e-06	4.52785e-07	3.98073e-08	1.23533e-07	3.91498e-09	1.34219e-05	3.90001e-09	2.62961e-05	1.32605e-07	6.21266e-10	3.94177e-08	0.00733203	5.50341e-10
AHNAK;4890;	6.75407e-09	4.26246e-05	0.000604579	0.986335	9.89718e-06	6.63795e-07	7.91149e-08	2.37877e-07	1.02161e-08	4.40021e-05	8.20092e-09	5.01865e-05	2.54792e-07	1.52724e-09	1.16645e-07	0.0129119	1.32682e-09
RAB10;6;	2.8445e-08	4.73894e-05	0.0185056	0.000250719	0.964868	8.24907e-06	2.96489e-06	7.70154e-07	2.25005e-07	4.59151e-06	1.21052e-07	0.0122928	0.000285756	1.28485e-08	1.2791e-06	0.00373181	1.92219e-08
HDGF;107;	1.77244e-09	8.56565e-06	0.000865035	0.0126454	1.08655e-05	1.82546e-07	2.81713e-08	4.92383e-08	3.89641e-09	7.97984e-06	2.29836e-09	8.913e-05	1.19122e-07	4.24053e-10	4.97496e-08	0.986373	3.99824e-10
MFF;112;	3.81657e-08	0.00502076	0.269845	0.689878	0.000168604	1.91509e-05	4.87218e-07	3.57227e-06	5.61522e-08	0.000107648	7.70564e-08	0.000211046	2.92826e-06	1.00267e-08	6.60823e-07	0.0347419	9.07462e-09
PRKWNK4;676;	1.23705e-07	0.00410533	0.653709	0.151511	0.0017278	9.11287e-05	2.866e-06	8.89395e-06	2.55253e-07	0.000193539	3.60852e-07	0.0013634	2.17867e-05	3.70192e-08	2.14535e-06	0.187262	3.73931e-08
PI4KB;411;	2.06269e-08	0.00012306	0.00130959	0.947703	2.68844e-05	2.19204e-06	2.74366e-07	7.13287e-07	2.97661e-08	0.000224377	2.55695e-08	0.000131067	6.68356e-07	4.53674e-09	3.09764e-07	0.050478	3.87961e-09
KIAA1432;991;	8.81492e-07	0.00928098	0.0155689	0.945422	0.00056234	0.000126269	8.73843e-06	5.55682e-05	1.08757e-06	0.00254427	1.29805e-06	0.000856685	2.93415e-05	2.17538e-07	1.09643e-05	0.0255308	1.83508e-07
GRLF1;589;	1.35095e-08	0.000103168	0.00458971	0.369634	4.5537e-05	2.00375e-06	2.06819e-07	4.77638e-07	2.37498e-08	8.82569e-05	1.97502e-08	0.000228839	7.19592e-07	3.17554e-09	2.55442e-07	0.625307	2.88343e-09
LIP1;444;	3.41229e-07	0.00824444	0.135331	0.797647	0.000973042	7.73115e-05	5.53391e-06	2.2907e-05	5.30792e-07	0.000497526	5.82019e-07	0.00269679	2.54161e-05	9.20814e-08	5.40366e-06	0.0544711	8.4293e-08
AS160;624;	1.74208e-07	0.000662236	0.0516394	0.322833	0.00141843	2.0828e-05	3.64318e-06	5.18145e-06	4.45644e-07	0.000260022	2.84457e-07	0.0083811	2.19171e-05	4.79366e-08	4.39369e-06	0.614749	4.85354e-08
TPR;2184;	6.03277e-06	0.543616	0.204202	0.173131	0.00324474	0.0331757	8.49581e-05	0.00153076	5.31156e-06	0.00476521	2.80811e-05	0.00309155	0.000251447	1.78287e-06	2.75416e-05	0.0328361	1.53097e-06
PDE3B;311;	1.54696e-07	0.0490151	0.930931	0.0119116	0.00168874	0.000508815	3.21804e-06	2.95237e-05	2.7665e-07	7.78564e-05	6.7489e-07	0.000423331	4.11224e-05	5.4439e-08	2.25365e-06	0.00536593	5.60701e-08
FRS2;132;	7.27816e-06	0.924585	0.00606896	0.0353554	0.000149967	0.000897724	7.26163e-06	0.00367072	1.9356e-06	0.0267271	5.13016e-06	0.000203371	1.56583e-05	1.15343e-06	3.11799e-05	0.00227167	6.32793e-07
SOS1;1120;	5.17106e-07	0.130593	0.21056	0.587587	0.000532275	0.000515761	4.86279e-06	7.00028e-05	4.95098e-07	0.00301545	1.12747e-06	0.000719753	1.56531e-05	1.21424e-07	4.74915e-06	0.06638	9.8914e-08
ENO1;351;	9.81487e-05	1.31416e-06	1.18322e-06	9.60296e-07	1.6549e-06	2.18608e-06	1.16122e-05	4.04454e-06	0.000491983	1.70199e-06	6.20927e-05	1.61122e-06	5.10711e-06	0.00408829	1.32389e-05	1.08107e-06	0.995214
KIAA0295;413;	6.54012e-08	0.00180458	0.00451434	0.988046	4.02236e-05	9.40622e-06	4.26406e-07	4.60493e-06	6.76403e-08	0.000308039	7.85533e-08	0.000100122	1.58166e-06	1.44508e-08	9.00814e-07	0.00517001	1.15589e-08
PRKAG2;86;	0.0374276	0.0419596	0.00547232	0.0100431	0.00120542	0.0296048	0.00191231	0.78508	0.00045411	0.0679975	0.00691726	0.00205332	0.000563165	0.00332855	0.00129904	0.00393157	0.000750454
IRS1;577;	1.1882e-07	0.00427377	0.693745	0.183882	0.00205255	3.97192e-05	1.83812e-06	7.94373e-06	2.75607e-07	0.00016241	2.49683e-07	0.00104456	2.1888e-05	3.52454e-08	3.81761e-06	0.114763	3.55424e-08
AF013969;2890;	6.16533e-07	0.00668568	0.0157401	0.949311	0.000475629	5.11068e-05	4.9006e-06	3.2814e-05	8.20898e-07	0.00184938	6.60807e-07	0.000827145	1.94274e-05	1.45431e-07	1.26243e-05	0.0249878	1.2158e-07
KIAA1999;1478;	1.58373e-08	0.000246881	0.986819	0.000774776	0.00746164	1.51349e-05	7.392e-07	1.02587e-06	5.8417e-08	5.19337e-06	6.75968e-08	0.000749785	2.34764e-05	6.2054e-09	4.33815e-07	0.00390141	7.66724e-09
GKAP1;98;	1.71129e-07	0.000765849	0.023204	0.646724	0.000353969	9.34071e-06	1.12872e-06	4.68697e-06	3.26755e-07	0.000659832	1.52677e-07	0.00148624	6.71503e-06	3.79188e-08	7.71722e-06	0.326776	3.36324e-08
HBP1;390;	6.69198e-08	0.0184219	0.817499	0.14224	0.000344458	6.05088e-05	8.42688e-07	8.2483e-06	9.92882e-08	0.000125068	1.6542e-07	0.00024681	6.33785e-06	1.86765e-08	1.12021e-06	0.0210449	1.72532e-08
ARF1GAP;246;	7.31159e-07	0.122619	0.0942767	0.752751	0.000520746	0.000438959	7.22106e-06	0.000107738	6.67456e-07	0.00226572	1.39285e-06	0.000956747	2.0835e-05	1.76241e-07	5.98837e-06	0.0260261	1.41185e-07
AHNAK;136;	8.86506e-09	5.33759e-05	0.0022487	0.818169	3.00534e-05	8.46375e-07	1.12549e-07	2.794e-07	1.70385e-08	4.39896e-05	1.09579e-08	0.000149136	5.05627e-07	2.09556e-09	2.29622e-07	0.179303	1.91904e-09
NOL5A;546;	5.7619e-08	0.000862362	0.00109851	0.99248	2.02995e-05	5.41644e-06	2.94527e-07	3.21582e-06	5.37668e-08	0.00114497	5.67148e-08	4.06569e-05	8.56359e-07	1.13942e-08	8.15405e-07	0.00434274	8.64768e-09
MAP1A;2400;	2.744e-07	0.00270531	0.0732319	0.439768	0.000981046	6.6759e-05	7.05043e-06	1.23413e-05	4.59247e-07	0.000950293	5.04134e-07	0.00478262	1.74015e-05	6.9514e-08	3.61193e-06	0.477472	6.39993e-08
PCM1;423;	6.57358e-08	0.00611915	0.00232501	0.988113	2.21866e-05	8.6215e-06	2.84427e-07	6.47884e-06	5.28787e-08	0.000932594	6.408e-08	3.60755e-05	9.21863e-07	1.3088e-08	9.35159e-07	0.00243429	9.59237e-09
PRKAG2;110;	3.09517e-08	0.000189964	0.10792	0.0325901	0.00128119	6.71338e-06	8.91416e-07	1.0697e-06	9.46914e-08	3.61537e-05	6.76062e-08	0.00322917	8.47722e-06	9.32859e-09	9.08087e-07	0.854736	1.01289e-08
DAB2IP;974;	0.000151283	0.783141	0.0309324	0.0475488	0.00173493	0.0200333	0.000153852	0.0672044	3.76541e-05	0.0365288	0.000162954	0.00196338	0.000311081	2.97376e-05	0.000394456	0.00965507	1.69106e-05
PHF3;658;	7.56804e-09	0.000333063	0.00207053	0.994814	8.45647e-06	8.10252e-07	4.18192e-08	4.76019e-07	9.21925e-09	5.22493e-05	7.33209e-09	1.93134e-05	2.04434e-07	1.61997e-09	1.99465e-07	0.00270072	1.30768e-09
D6WSU116E;833;	1.36133e-08	7.80581e-05	0.000162358	0.997522	3.78669e-06	9.7639e-07	9.07747e-08	5.28884e-07	1.21171e-08	0.000457321	1.25058e-08	1.6637e-05	1.66014e-07	2.54734e-09	1.35556e-07	0.00175768	1.90865e-09
HDGFRP2;459;	2.06149e-10	3.91768e-07	0.000156494	7.40198e-05	1.44569e-05	1.76837e-08	5.32506e-09	3.95181e-09	8.99814e-10	2.49721e-07	3.22663e-10	0.00013759	5.3638e-08	5.92985e-11	1.15729e-08	0.999617	6.64283e-11
KIAA1711;1377;	2.88476e-07	0.000129289	0.0121866	0.00273524	0.0935702	2.78569e-05	4.28392e-05	3.64666e-06	2.45832e-06	8.01906e-05	8.51554e-07	0.741032	0.000474412	1.107e-07	1.02757e-05	0.149703	1.57502e-07
AHNAK;2381;	9.10044e-07	0.0192472	0.0078074	0.96059	0.000202596	0.000173905	6.7172e-06	9.2263e-05	6.94704e-07	0.00347412	1.348e-06	0.000362187	1.52682e-05	2.06563e-07	6.05976e-06	0.00801863	1.56908e-07
PI4KB;410;	1.80259e-09	2.44034e-05	0.000337832	0.991502	2.72706e-06	2.60721e-07	1.92272e-08	8.0122e-08	2.44114e-09	2.08164e-05	2.33357e-09	1.01505e-05	6.03605e-08	3.95827e-10	2.92458e-08	0.00810202	3.35122e-10
D8ERTD457E;421;	1.48171e-08	0.000219009	0.000218527	0.996877	3.20094e-06	1.43468e-06	8.24004e-08	8.10819e-07	1.0521e-08	0.00128031	1.33779e-08	1.21307e-05	1.35714e-07	2.61021e-09	1.25549e-07	0.0013871	1.85051e-09
DOCK11;23;	2.81853e-05	0.0791513	0.0026487	0.00353949	0.000243391	0.861293	9.98264e-05	0.0452826	5.65291e-06	0.00605449	0.000236329	0.000220132	6.29206e-05	6.99474e-06	1.79351e-05	0.00110508	4.09583e-06
KIAA1748;585;	1.75095e-07	0.0858639	0.449496	0.426565	0.000324635	0.000104611	1.28883e-06	2.28336e-05	2.00835e-07	0.0006814	3.16322e-07	0.000327073	7.20606e-06	4.23339e-08	2.87587e-06	0.0366021	3.55401e-08
PB1;39;	5.21203e-08	0.000261181	0.0067384	0.801643	0.000179053	6.93745e-06	1.11135e-06	1.74658e-06	1.01106e-07	0.00018347	8.35448e-08	0.000828434	3.79069e-06	1.32595e-08	8.92209e-07	0.190152	1.25162e-08
KIAA1334;249;	2.30937e-08	5.13761e-05	0.00183399	0.0972012	6.98778e-05	1.23436e-06	3.54462e-07	4.65454e-07	5.01406e-08	0.000128177	2.30554e-08	0.00093682	1.07911e-06	5.20139e-09	6.77863e-07	0.899775	4.7801e-09
IWS1;668;	2.23545e-09	1.31835e-05	0.0112721	0.00198118	7.79612e-05	4.63225e-07	6.52496e-08	7.1392e-08	6.35065e-09	3.59911e-06	4.48386e-09	0.000455149	4.26221e-07	6.33006e-10	6.156e-08	0.986196	6.66768e-10
RLIM;163;	0.000359745	0.17023	0.0117337	0.00917778	0.00186852	0.471012	0.000741288	0.313619	7.82413e-05	0.0121717	0.0024844	0.00130446	0.000727162	0.00011333	0.000279505	0.00403032	6.92043e-05
GYS;728;	2.25038e-09	1.4723e-05	0.0498226	0.00106964	0.000233459	4.85927e-07	5.65363e-08	7.38188e-08	7.72502e-09	2.70798e-06	4.68306e-09	0.000401977	6.72347e-07	6.71121e-10	9.26237e-08	0.948453	7.37813e-10
ARFGAP3;460;	5.62485e-07	0.64945	0.109256	0.227037	0.000381972	0.000219247	2.14108e-06	0.000108282	5.33609e-07	0.00161916	8.06149e-07	0.000273942	1.41516e-05	1.31256e-07	1.07014e-05	0.0116251	1.03027e-07
RAPGEF6;1214;	9.21356e-08	0.00220206	0.907784	0.0246876	0.00127166	4.98565e-05	2.41033e-06	5.87391e-06	1.85218e-07	9.1639e-05	2.35092e-07	0.00278462	1.45711e-05	2.73376e-08	1.57522e-06	0.0611032	2.75553e-08
PATL1;184;	1.23724e-07	0.00868098	0.047961	0.928196	0.000184589	2.84177e-05	1.20182e-06	1.10391e-05	1.51419e-07	0.000304645	1.78682e-07	0.000416398	5.30705e-06	3.04063e-08	1.92891e-06	0.0142078	2.57323e-08
UVRAG;492;	2.89289e-07	0.19349	0.0632792	0.730383	0.000235799	0.000147645	1.75239e-06	5.11934e-05	2.79899e-07	0.00104114	4.90754e-07	0.000223864	8.78946e-06	6.95018e-08	3.78632e-06	0.011133	5.56077e-08
KIAA0190;223;	9.30221e-10	3.78164e-05	0.000802082	0.996959	2.08386e-06	2.11971e-07	9.76058e-09	5.9405e-08	1.27074e-09	5.7656e-06	1.38219e-09	5.26989e-06	4.2059e-08	2.18201e-10	1.60696e-08	0.00218723	1.8802e-10
TMEM63B;114;	1.95088e-06	0.0037249	0.00637249	0.931962	0.000342317	0.000101512	1.91737e-05	6.00265e-05	1.70616e-06	0.017942	1.78445e-06	0.00206398	2.09587e-05	3.79341e-07	1.31918e-05	0.0373712	2.84708e-07
PRKD2;198;	1.2852e-08	9.16266e-05	0.0784435	0.0107666	0.000987507	3.47665e-06	4.73127e-07	4.68525e-07	4.13276e-08	1.58829e-05	3.07397e-08	0.00173985	4.26708e-06	3.95767e-09	3.68448e-07	0.907946	4.357e-09
ARAF;186;	4.25157e-09	0.000155153	0.000306463	0.998082	2.15582e-06	6.87194e-07	2.63678e-08	2.84915e-07	3.83156e-09	0.000122781	4.78388e-09	5.92555e-06	6.87526e-08	8.35068e-10	5.07355e-08	0.001324	6.34433e-10
STIM2;771;	3.12755e-06	0.690242	0.00690112	0.210344	0.000124183	0.00102071	6.64246e-06	0.00107265	1.00229e-06	0.0855131	3.51377e-06	0.000193417	1.08476e-05	5.20237e-07	1.03896e-05	0.00455245	3.08017e-07
KIAA0663;289;	7.90621e-08	0.00139622	0.00130031	0.991791	2.01283e-05	1.02067e-05	7.01786e-07	5.1593e-06	5.70977e-08	0.00156852	8.55317e-08	8.9154e-05	9.34021e-07	1.52636e-08	5.3196e-07	0.00381665	1.11146e-08
KIAA1708;855;	9.15521e-07	0.00278652	0.00488976	0.964618	0.000194638	3.28327e-05	3.03193e-06	2.99564e-05	9.49819e-07	0.00702726	6.41252e-07	0.000465826	1.09057e-05	1.75763e-07	1.89028e-05	0.0199197	1.3344e-07
PLEKHM1;435;	4.97426e-07	0.00201113	0.00889572	0.909155	0.000176051	2.82313e-05	3.29766e-06	1.54761e-05	4.90217e-07	0.00631955	4.07532e-07	0.00127313	6.4232e-06	9.29835e-08	6.3449e-06	0.0721076	7.12861e-08
TLN;467;	2.18933e-07	0.104505	0.622052	0.246232	0.000428676	0.000126096	1.89307e-06	3.01596e-05	2.5211e-07	0.000531868	3.91068e-07	0.000570306	9.71404e-06	5.45085e-08	3.32639e-06	0.0255085	4.60022e-08
RAB11FIP2;388;	3.03703e-07	0.000493095	0.0332162	0.051821	0.00418206	2.50181e-05	1.32162e-05	6.17226e-06	9.88072e-07	0.00034544	4.70596e-07	0.0911112	4.62333e-05	8.59261e-08	8.10641e-06	0.81873	9.13296e-08
D8ERTD233E;19;	4.45735e-07	0.00190099	0.00133716	0.892169	3.69066e-05	1.91098e-05	1.82492e-06	1.71486e-05	2.44628e-07	0.0959826	2.75414e-07	0.000191108	2.04566e-06	6.79822e-08	2.9041e-06	0.00833781	4.4314e-08
IBTK;1111;	1.11252e-05	0.0191932	0.00083308	0.0224831	5.11475e-05	0.000249154	7.26082e-06	0.00133355	1.71999e-06	0.954586	4.3647e-06	9.05832e-05	7.25929e-06	1.26092e-06	2.03205e-05	0.00112661	5.87078e-07
MLTK;649;	0.00249359	5.74451e-06	4.50491e-06	4.43639e-06	5.14522e-06	7.57583e-06	3.0545e-05	2.08515e-05	0.00121137	1.00794e-05	0.000151119	5.94015e-06	1.13691e-05	0.197408	6.65581e-05	4.45385e-06	0.798559
KIAA1418;130;	2.3539e-07	0.000982032	0.293994	0.0993377	0.00732417	2.23079e-05	4.39776e-06	6.81407e-06	8.10309e-07	0.000188003	3.40703e-07	0.0327414	5.27563e-05	6.92395e-08	1.26218e-05	0.565332	7.41685e-08
LRRC41;276;	5.41981e-08	0.000924572	0.000881673	0.994228	1.734e-05	8.30846e-06	5.00665e-07	3.65977e-06	4.47066e-08	0.00092252	6.74797e-08	5.14308e-05	8.22511e-07	1.11102e-08	4.06269e-07	0.00296057	8.37681e-09
EDD;636;	6.51123e-08	0.00013186	0.00117238	0.922627	4.60608e-05	2.86629e-06	6.94071e-07	1.38706e-06	9.34703e-08	0.000832214	5.61991e-08	0.000419246	1.40876e-06	1.31132e-08	1.1266e-06	0.0747632	1.09218e-08
GORASP2;225;	1.27961e-06	0.674296	0.29663	0.00964366	0.00266501	0.0101158	1.68575e-05	0.000485061	1.63566e-06	0.000349416	6.25233e-06	0.000873798	0.000149238	4.55311e-07	1.25867e-05	0.00475223	4.37637e-07
PI4KB;502;	2.02564e-06	0.0019137	0.000500821	0.0450775	2.8896e-05	5.65216e-05	4.0939e-06	7.33784e-05	5.8263e-07	0.950433	1.1128e-06	9.64716e-05	3.07061e-06	2.59972e-07	4.81361e-06	0.00180405	1.4549e-07
LPIN1;867;	2.383e-09	7.91487e-06	0.00703753	0.00104086	0.000119428	2.24764e-07	4.73609e-08	5.61185e-08	8.59051e-09	2.96064e-06	3.39925e-09	0.00123742	4.60291e-07	6.60901e-10	1.36323e-07	0.990553	7.07088e-10
KIAA0399;1519;	1.38465e-09	1.49735e-05	0.00496433	0.0168297	1.65957e-05	2.13844e-07	2.35478e-08	5.09554e-08	3.10435e-09	4.81538e-06	2.05562e-09	7.09607e-05	1.31659e-07	3.50618e-10	4.23596e-08	0.978098	3.37096e-10
MIO;505;	3.04171e-08	0.000752433	0.00619239	0.9581	4.62257e-05	4.76679e-06	2.65609e-07	1.66808e-06	4.05409e-08	0.000309244	3.82563e-08	9.47133e-05	9.99752e-07	6.74117e-09	5.98943e-07	0.0344961	5.64699e-09
USP24;1282;	1.02295e-06	0.0251016	0.184607	0.66823	0.00132873	0.000133205	9.26654e-06	6.11984e-05	1.2891e-06	0.00286613	1.16937e-06	0.0039806	3.30801e-05	2.35109e-07	1.9949e-05	0.113625	1.96551e-07
PDXDC1;691;	7.62841e-08	0.00208364	0.00461814	0.984584	5.48822e-05	1.45998e-05	6.88671e-07	5.39932e-06	8.07885e-08	0.000471965	1.09369e-07	0.000108272	2.1195e-06	1.7356e-08	9.06058e-07	0.00805526	1.41541e-08
SNT2B2;204;	1.34605e-07	0.00087426	0.00158297	0.984891	3.97586e-05	5.71035e-06	6.17985e-07	5.00575e-06	1.30626e-07	0.0030737	8.95923e-08	0.00013238	1.54404e-06	2.4612e-08	2.59002e-06	0.00939035	1.82299e-08
DAB2IP;995;	1.24129e-08	0.000162929	0.00776157	0.940887	4.09659e-05	1.25515e-06	1.26481e-07	5.04745e-07	2.16258e-08	4.93443e-05	1.41418e-08	0.000159947	6.62589e-07	2.92177e-09	3.7236e-07	0.0509352	2.61008e-09
FCHSD2;705;	2.225e-07	0.000879007	0.760928	0.00478073	0.101494	7.14207e-05	1.27126e-05	7.94528e-06	1.00172e-06	6.22728e-05	6.99831e-07	0.0718936	0.000261038	8.4032e-08	7.5411e-06	0.0595999	1.06099e-07
D8ERTD233E;20;	1.393e-06	0.090705	0.00575001	0.739974	8.89837e-05	0.000271527	4.8777e-06	0.000201105	5.39401e-07	0.154931	1.37807e-06	0.000225656	5.91578e-06	2.25073e-07	5.32267e-06	0.0078333	1.39291e-07
ABP1;291;	7.55011e-09	0.000275488	0.959637	0.00722532	0.000130887	2.08766e-06	9.7346e-08	4.39603e-07	1.63171e-08	1.24964e-05	1.29745e-08	0.000175141	9.12379e-07	2.04774e-09	2.68467e-07	0.0325401	1.99104e-09
CNBP;49;	2.65831e-08	0.00121368	0.129779	0.762305	0.000112564	5.68622e-06	3.01199e-07	1.62601e-06	4.14585e-08	0.00010502	3.76594e-08	0.000328979	1.51713e-06	6.40889e-09	6.12145e-07	0.106147	5.67658e-09
ATG2B;1003;	8.43893e-10	3.7014e-05	0.996672	0.000585135	4.91883e-05	5.974e-07	2.33634e-08	6.0033e-08	2.08026e-09	8.72089e-07	2.3979e-09	3.0679e-05	2.56612e-07	2.66104e-10	2.00996e-08	0.00262437	2.81456e-10
KIAA0438;392;	3.64228e-07	0.00274414	0.00950236	0.964476	0.000325631	5.52703e-05	6.20186e-06	1.91219e-05	4.81008e-07	0.000876707	5.96283e-07	0.000893622	1.58425e-05	9.29206e-08	3.73342e-06	0.0210795	8.13162e-08
KIAA0599;1157;	7.80163e-07	0.30045	0.0324011	0.640335	0.000227312	0.000218125	2.95703e-06	0.000121272	5.47855e-07	0.00989697	9.40164e-07	0.000268671	9.75812e-06	1.56133e-07	8.94542e-06	0.0160582	1.12389e-07
KIAA0685;672;	1.18537e-07	0.000858037	0.141514	0.224238	0.00151842	1.51176e-05	1.39411e-06	4.20586e-06	3.23233e-07	0.000186864	1.80143e-07	0.00225335	1.62672e-05	3.24716e-08	5.51019e-06	0.629387	3.28246e-08
CCDC131;356;	0.000272264	0.114162	0.0735106	0.229619	0.00948957	0.0617091	0.0072613	0.0102279	0.000131383	0.325237	0.000726408	0.033494	0.00128453	5.81551e-05	0.000332215	0.132443	4.13622e-05
MA3;76;	4.6956e-05	0.000683006	0.000122442	0.00165801	1.57111e-05	5.53842e-05	8.71472e-06	0.000374499	2.22488e-06	0.996692	4.28663e-06	5.17617e-05	3.20398e-06	2.58761e-06	1.60976e-05	0.000262496	8.80809e-07
DLGAP4;714;	4.09582e-09	9.81426e-05	0.995641	0.000616482	0.000245726	1.89136e-06	9.74461e-08	2.49083e-07	1.10183e-08	2.6502e-06	1.0272e-08	0.000204798	1.28784e-06	1.31139e-09	1.22772e-07	0.00318728	1.41288e-09
RPS6KB1;427;	2.08989e-08	0.000306134	0.0413456	0.680938	0.000151003	4.18053e-06	3.31752e-07	9.56643e-07	4.16519e-08	5.83179e-05	3.48965e-08	0.000480095	1.96366e-06	5.44194e-09	4.83434e-07	0.276713	5.17902e-09
KIAA1230;40;	1.71547e-08	0.000302358	0.000494488	0.997143	7.375e-06	1.93481e-06	9.74065e-08	1.02376e-06	1.67414e-08	0.000251442	1.82854e-08	1.68999e-05	2.9643e-07	3.49683e-09	2.29183e-07	0.0017813	2.69536e-09
6330577E15RIK;125;	2.50329e-05	0.0057207	0.00113319	0.0457412	0.000114629	0.000159748	1.93787e-05	0.000584773	5.41751e-06	0.943331	6.6309e-06	0.000270992	1.73788e-05	2.80621e-06	6.72363e-05	0.00279842	1.39745e-06
KIAA0676;1099;	1.92048e-08	0.00016842	0.00855218	0.461468	9.50346e-05	2.86952e-06	3.16255e-07	7.16068e-07	3.74424e-08	9.38148e-05	2.87707e-08	0.000333357	1.33182e-06	4.7275e-09	4.31206e-07	0.529284	4.39989e-09
PLEKHM1;436;	1.8148e-06	0.00861299	0.0224275	0.775802	0.000459494	0.000110873	6.60141e-06	6.30463e-05	1.66088e-06	0.0455088	1.42005e-06	0.00153151	1.73524e-05	3.1932e-07	2.83649e-05	0.145426	2.36255e-07
RPS6KB1;444;	4.67409e-05	0.0716381	0.0875769	0.632923	0.00638135	0.00906896	0.000580965	0.00229701	3.8796e-05	0.0454358	0.00010406	0.0185867	0.000732744	1.15503e-05	0.000166662	0.124402	9.37167e-06
KIAA0981;69;	2.93768e-08	0.000331451	0.922134	0.00266458	0.00526691	1.70994e-05	9.399e-07	1.41988e-06	1.00248e-07	2.01739e-05	9.53554e-08	0.00130397	1.58088e-05	9.91786e-09	9.20578e-07	0.0682425	1.14516e-08
BCL9;102;	0.000332793	0.0301086	0.00854307	0.0936782	0.00126266	0.00118324	0.000187943	0.00453909	8.67898e-05	0.838992	7.10416e-05	0.00232973	0.000212881	3.91878e-05	0.0015699	0.0168424	2.01471e-05
PARP3;8;	3.22642e-06	0.00184802	0.0104663	0.512807	0.00094899	0.00012245	5.09559e-05	4.56075e-05	4.11474e-06	0.0357033	3.1086e-06	0.0130048	4.46207e-05	6.25626e-07	2.64876e-05	0.42492	5.14847e-07
D6WSU116E;832;	2.50438e-05	0.00386449	0.0479437	0.0447328	0.138567	0.00114604	0.00831332	0.000244468	0.000186378	0.00291048	7.20868e-05	0.588513	0.0184942	1.07541e-05	0.000417127	0.144543	1.56003e-05
PRKAG2;90;	8.27788e-08	0.0172673	0.0591444	0.908601	0.000127173	5.05255e-05	9.11717e-07	1.02952e-05	9.20749e-08	0.000306745	1.63758e-07	0.000205778	3.57051e-06	2.05338e-08	9.17722e-07	0.0142815	1.7277e-08
CRTC3;391;	7.108e-08	9.07949e-05	0.00839118	0.00978516	0.00155186	4.7405e-06	1.4472e-06	1.2044e-06	3.00288e-07	8.81743e-05	1.04647e-07	0.00448888	1.31754e-05	2.00296e-08	4.14422e-06	0.975579	2.21606e-08
PTRF;14;	0.000119937	0.148517	0.0250435	0.00725147	0.00513163	0.71496	0.00059425	0.0846329	8.90659e-05	0.00209795	0.00192901	0.00198167	0.00341069	6.71408e-05	0.000307786	0.00380138	6.529e-05
CTAGE5;669;	3.34591e-09	2.81038e-05	0.000156113	0.997771	2.7251e-06	3.55123e-07	3.24165e-08	1.38985e-07	4.12523e-09	3.83381e-05	3.96523e-09	9.83319e-06	8.80611e-08	7.20106e-10	4.6563e-08	0.00199301	5.94225e-10
CAST;309;	9.05418e-07	0.00156677	0.00509829	0.830299	0.000216536	3.52644e-05	7.54969e-06	1.97377e-05	8.63366e-07	0.0400044	6.63295e-07	0.00176042	8.64793e-06	1.57951e-07	9.39945e-06	0.120971	1.18332e-07
GORASP2;418;	6.30582e-06	0.265668	0.0150269	0.435122	0.000356933	0.00246732	2.65318e-05	0.00112222	2.40156e-06	0.26175	9.03469e-06	0.000645851	2.86484e-05	1.10253e-06	1.84034e-05	0.0177475	6.94895e-07
LPIN1;323;	1.4933e-06	0.0770865	0.290864	0.505457	0.00132444	0.000292866	9.8023e-06	0.000118917	1.58597e-06	0.00576026	1.7796e-06	0.0032398	3.43988e-05	3.25648e-07	2.43882e-05	0.115783	2.59779e-07
DSN;24;	0.0363548	0.0373159	0.00406388	0.0154259	0.000909565	0.0182565	0.00232364	0.735258	0.000344603	0.134707	0.00500701	0.00165825	0.00045373	0.0027489	0.000854071	0.00375036	0.000567594
KRIP1;489;	6.22536e-06	0.0076588	0.00529738	0.461333	0.000337277	0.000293042	2.84783e-05	0.000187781	3.50999e-06	0.490751	5.20892e-06	0.00106672	2.70812e-05	1.01104e-06	2.76574e-05	0.0329751	6.76626e-07
ARAF;255;	3.21144e-05	0.392178	0.0489293	0.497009	0.00227518	0.00321194	0.000132625	0.00511428	1.79406e-05	0.0248343	3.49984e-05	0.00367943	0.000283548	7.36776e-06	0.000174999	0.0220799	5.10567e-06
CRTC2;434;	6.68734e-07	0.000708685	0.110782	0.00662929	0.121128	0.000182755	8.14983e-05	1.36768e-05	3.50212e-06	0.000231422	2.57706e-06	0.411756	0.00058184	2.46113e-07	1.46064e-05	0.347883	3.23149e-07
NUP153;339;	1.6551e-07	0.000767956	0.111303	0.0633118	0.00125341	2.05545e-05	2.10155e-06	4.95437e-06	3.98542e-07	0.000284116	2.44934e-07	0.00511508	1.47461e-05	4.26416e-08	5.56237e-06	0.817915	4.1997e-08
AKAP12;273;	9.38458e-07	0.00482448	0.0106522	0.955046	0.000325391	9.36736e-05	1.08782e-05	4.45457e-05	9.164e-07	0.00304398	1.14597e-06	0.0016881	1.84086e-05	2.08616e-07	7.18195e-06	0.0242418	1.66231e-07
PRKCBP1;449;	3.77302e-05	0.111391	0.0553917	0.724772	0.00460044	0.00150648	0.000102809	0.0020752	3.69686e-05	0.0404533	3.19894e-05	0.0042779	0.000494006	8.6929e-06	0.000738137	0.0540747	6.68636e-06
CAST;303;	4.24241e-08	0.00033341	0.0101585	0.456721	0.000123329	5.59095e-06	4.87417e-07	1.51681e-06	7.50965e-08	0.000288677	5.81857e-08	0.000348072	2.08791e-06	9.86691e-09	9.8858e-07	0.532017	8.89804e-09
DDX17;522;	6.40088e-08	0.000277533	0.000625578	0.994618	2.07316e-05	4.29851e-06	5.43726e-07	2.4472e-06	6.45671e-08	0.000582854	6.37434e-08	8.93783e-05	1.06264e-06	1.31721e-08	6.46771e-07	0.00377658	1.0299e-08
DMN;599;	2.50551e-07	0.00111678	0.40563	0.0265478	0.018361	7.94613e-05	1.70146e-05	8.65239e-06	8.23444e-07	0.000163314	7.25208e-07	0.0703512	0.000109409	8.31456e-08	5.19782e-06	0.477608	9.5589e-08
KIAA0440;288;	3.11085e-06	0.852677	0.0381893	0.0662634	0.00064317	0.0221144	3.16833e-05	0.00114592	1.79214e-06	0.00743384	1.20141e-05	0.000636908	4.95763e-05	7.6979e-07	1.01985e-05	0.0107865	5.7826e-07
EIF4G1;1081;	8.99828e-06	4.53072e-08	3.57488e-08	3.30088e-08	4.32629e-08	8.5582e-08	5.79243e-07	1.77176e-07	5.95434e-06	6.68383e-08	4.77269e-06	4.8544e-08	1.18278e-07	0.00190317	2.24668e-07	3.37505e-08	0.998076
KIAA1113;1117;	7.45357e-08	9.6674e-05	0.00361901	0.0409919	0.000269439	4.55785e-06	1.63091e-06	1.30193e-06	1.88101e-07	0.000230976	9.138e-08	0.00531481	4.53169e-06	1.79372e-08	1.74149e-06	0.949463	1.73885e-08
GYS;722;	3.54334e-08	0.000414504	0.00197642	0.968978	2.09368e-05	3.97728e-06	2.86838e-07	1.5562e-06	3.58785e-08	0.00100567	3.67115e-08	0.000105643	5.82864e-07	6.85444e-09	4.32314e-07	0.0274922	5.31859e-09
ADD1;12;	1.37996e-08	7.24282e-05	0.00015933	0.997118	3.75803e-06	6.79263e-07	6.73385e-08	4.73499e-07	1.28459e-08	0.000627621	1.01898e-08	1.48618e-05	1.51356e-07	2.47226e-09	2.01858e-07	0.00200257	1.83142e-09
FAM122A;59;	1.48516e-06	0.0061652	0.0121017	0.833199	0.000309566	0.000186851	1.42666e-05	5.87494e-05	1.11435e-06	0.0465403	1.77756e-06	0.0018379	1.44536e-05	2.73495e-07	8.02815e-06	0.0995587	2.01834e-07
PKN2;121;	1.15124e-08	7.66837e-05	0.43356	0.00212345	0.00211969	3.73068e-06	3.90538e-07	4.09472e-07	4.10001e-08	1.00896e-05	2.97462e-08	0.00288883	4.81522e-06	3.64383e-09	3.86804e-07	0.559211	4.14454e-09
D15MIT260;311;	3.753e-06	0.131093	0.0138421	0.799715	0.000336227	0.00030929	7.33374e-06	0.000445311	2.17051e-06	0.0410425	2.95735e-06	0.00040994	2.44552e-05	6.84261e-07	4.35416e-05	0.0127211	4.54846e-07
AC091465.1-006;1650;	0.0155088	0.0726931	0.0220068	0.0679681	0.00723173	0.161973	0.0620903	0.150979	0.00156134	0.337855	0.0462474	0.0139022	0.0037485	0.00320492	0.00164472	0.0298713	0.00151341
FRS2;155;	0.000153269	0.483214	0.0115733	0.0535271	0.000642132	0.00594545	5.77755e-05	0.048584	2.25427e-05	0.387671	7.25271e-05	0.00077394	9.88372e-05	1.91765e-05	0.00035983	0.00727583	8.91817e-06
IRS2;388;	1.36052e-06	0.964089	0.00405994	0.0271469	8.97392e-05	0.000552861	4.24406e-06	0.00088388	5.67123e-07	0.00206813	1.89431e-06	0.00010155	9.56123e-06	2.95618e-07	5.93258e-06	0.000984343	1.9091e-07
C2F;16;	8.37366e-07	0.0128055	0.0415606	0.894584	0.000683305	0.000100292	3.96048e-06	5.04066e-05	1.12712e-06	0.00245894	1.01591e-06	0.000794755	2.66062e-05	1.95998e-07	2.09073e-05	0.0469075	1.65271e-07
TENC1;1003;	1.87348e-07	0.000808118	0.00430573	0.919372	0.000108154	1.74146e-05	1.53692e-06	6.29135e-06	2.25519e-07	0.00253291	2.15234e-07	0.000419706	3.79684e-06	3.85303e-08	2.41839e-06	0.0724214	3.14297e-08
TNS1;574;	1.43049e-06	0.000430854	0.0131883	0.011329	0.015037	7.08295e-05	0.000150327	1.5927e-05	8.10678e-06	0.000384982	2.75982e-06	0.868766	0.000458696	4.89621e-07	3.21163e-05	0.0901221	6.15169e-07
PHC3;324;	2.75076e-09	1.6322e-05	0.00506479	0.00718484	3.90608e-05	4.40074e-07	6.49684e-08	8.59173e-08	6.69934e-09	6.52675e-06	4.65692e-09	0.0003084	3.26051e-07	7.26348e-10	7.0044e-08	0.987379	7.26504e-10
FAT4;4704;	0.00243187	0.00595404	0.00242508	0.0023474	0.00130239	0.11158	0.0206713	0.0309271	0.000498603	0.00378494	0.809648	0.00148279	0.00166287	0.00188796	0.000243025	0.0017115	0.00144154
STK10;950;	9.60814e-08	0.000602276	0.00111957	0.976875	2.16632e-05	4.82708e-06	3.95342e-07	3.44097e-06	7.96671e-08	0.00872521	6.56004e-08	8.88629e-05	8.15644e-07	1.61537e-08	1.35965e-06	0.0125559	1.15553e-08
STIM2;735;	2.15632e-05	1.25695e-07	9.05485e-08	8.42558e-08	1.05595e-07	2.33651e-07	1.05579e-06	5.65856e-07	1.0846e-05	1.63916e-07	1.23018e-05	1.09052e-07	2.95268e-07	0.00648952	5.84322e-07	8.06609e-08	0.993462
TBC1D10B;673;	1.9689e-06	1.39725e-08	1.22236e-08	1.11346e-08	1.63033e-08	2.55966e-08	2.47452e-07	4.61367e-08	3.95795e-06	2.14498e-08	1.23648e-06	1.84205e-08	4.82501e-08	0.000201846	8.63556e-08	1.2042e-08	0.99979
MAP3K3;166;	0.000256038	0.334383	0.0388902	0.0456948	0.00572435	0.43269	0.00438857	0.0925552	9.80537e-05	0.0208414	0.00185821	0.00589901	0.00192847	8.82265e-05	0.000258053	0.0143815	6.46522e-05
CRTC3;396;	5.5731e-08	8.72975e-05	0.00869415	0.0123586	0.00143333	4.06828e-06	1.14835e-06	1.04019e-06	2.33394e-07	7.1536e-05	8.39429e-08	0.00335906	1.13613e-05	1.58976e-08	3.2422e-06	0.973975	1.75581e-08
FAM63A;103;	2.31743e-09	2.56421e-05	0.000817862	0.984587	7.34579e-06	2.61299e-07	3.055e-08	9.20367e-08	4.01462e-09	1.16108e-05	2.91087e-09	2.9187e-05	1.29013e-07	5.5173e-10	5.4705e-08	0.0145209	4.95595e-10
AP3D;755;	5.55149e-05	0.0359783	0.0686056	0.565947	0.00708476	0.000948908	0.00024615	0.000981495	6.00474e-05	0.104637	3.11411e-05	0.0226061	0.000495404	1.07017e-05	0.00108702	0.191217	8.22855e-06
CRK;74;	4.8854e-07	0.00101907	0.00695443	0.772404	0.000294775	3.68357e-05	9.28855e-06	1.20153e-05	6.05869e-07	0.00513441	5.74336e-07	0.00313424	1.04601e-05	1.02052e-07	4.44098e-06	0.210984	8.50561e-08
DVL3;695;	3.88283e-05	0.0575254	0.400673	0.046488	0.187144	0.0718264	0.00692069	0.00240119	0.000113474	0.00273082	0.000433246	0.11627	0.0400061	2.00727e-05	0.000250987	0.0671298	2.73292e-05
KIAA0305;120;	0.111553	5.28211e-05	4.12188e-05	4.99001e-05	4.20024e-05	6.90296e-05	0.000454037	0.000176831	0.00586127	0.000169828	0.00125973	6.36242e-05	6.62917e-05	0.706928	0.000378631	5.06796e-05	0.172783
FASN;980;	5.21803e-07	0.000693588	0.0125358	0.107191	0.00116429	5.35402e-05	1.49563e-05	1.04916e-05	1.11226e-06	0.00187844	8.88674e-07	0.00739511	2.90359e-05	1.28983e-07	7.23208e-06	0.869024	1.24653e-07
D8ERTD82E;131;	6.08292e-07	0.00747812	0.107331	0.69176	0.00141521	0.000173514	1.7812e-05	3.28038e-05	8.72762e-07	0.00140276	1.21793e-06	0.00684103	3.71461e-05	1.58623e-07	6.09745e-06	0.183501	1.44437e-07
MAP1A;1955;	8.34089e-07	0.00118928	0.0883774	0.0235215	0.00840861	0.000148279	2.63661e-05	1.80767e-05	2.53405e-06	0.000748183	1.96254e-06	0.0488878	0.000116352	2.40913e-07	1.62924e-05	0.828536	2.62361e-07
ATXN1L;282;	5.90014e-08	0.000281208	0.00634372	0.899844	0.000168118	6.30613e-06	1.19861e-06	1.93678e-06	1.10408e-07	0.00017377	8.47979e-08	0.00100145	3.95089e-06	1.48849e-08	1.03757e-06	0.0921735	1.38938e-08
TRRAP;2075;	9.78774e-07	0.00286239	0.0516249	0.315055	0.00221664	0.000212225	2.92696e-05	3.14253e-05	1.75905e-06	0.0024103	2.11968e-06	0.0133677	6.13326e-05	2.54494e-07	9.85482e-06	0.612114	2.42573e-07
RPS6KA1;380;	2.56745e-05	0.0165508	0.0130373	0.704665	0.000932303	0.00022116	2.98507e-05	0.000481238	1.69446e-05	0.219964	7.88948e-06	0.00253356	8.0135e-05	3.75943e-06	0.000604245	0.0408443	2.42033e-06
CBX5;92;	3.92706e-09	3.86061e-05	0.988149	0.000384463	0.0008653	1.07857e-06	7.73834e-08	1.63976e-07	1.47062e-08	2.24864e-06	8.8547e-09	0.000374335	1.84652e-06	1.27716e-09	2.17743e-07	0.0101828	1.4573e-09
CTIF;299;	2.34981e-09	9.86868e-06	0.0157791	0.000550745	0.000224025	4.46804e-07	7.50507e-08	6.57578e-08	8.32823e-09	2.67023e-06	4.80861e-09	0.00131646	6.43824e-07	6.94803e-10	8.47519e-08	0.982116	7.67871e-10
RAPTOR;721;	0.000183038	0.370737	0.00460383	0.0409663	0.000319411	0.00714171	6.50502e-05	0.2115	1.57186e-05	0.360572	9.30708e-05	0.000412295	6.80031e-05	2.19052e-05	0.000146717	0.00314532	8.84277e-06
CBP80;7;	3.83654e-07	0.000892346	0.0189047	0.609161	0.000926493	3.93857e-05	9.52336e-06	1.00645e-05	7.65345e-07	0.000869686	6.09757e-07	0.00801245	2.60048e-05	9.85027e-08	5.54179e-06	0.361141	9.43816e-08
PFKFB3;507;	1.36188e-07	0.000202876	0.0299637	0.0222851	0.00600135	7.73971e-06	3.8043e-06	2.43451e-06	6.18782e-07	0.000113142	1.77991e-07	0.0747877	3.3981e-05	3.99127e-08	8.95152e-06	0.866588	4.46657e-08
EML3;199;	5.78543e-09	0.000103113	0.0126189	0.735335	3.80423e-05	1.03585e-06	8.26211e-08	2.62464e-07	1.10093e-08	2.46043e-05	8.78665e-09	0.000102393	4.55262e-07	1.44454e-09	1.48438e-07	0.251776	1.34439e-09
MYCBP2;3162;	1.08657e-07	0.0653454	0.868824	0.0502443	0.000369946	0.000177993	1.22712e-06	1.73871e-05	1.39853e-07	0.000196104	2.97439e-07	0.000260811	7.86195e-06	2.98446e-08	1.46386e-06	0.0145533	2.67942e-08
KIAA0305;888;	7.46362e-07	0.000506398	0.0509555	0.0121217	0.302366	6.76907e-05	5.33889e-05	1.14303e-05	6.24011e-06	0.000226134	1.87923e-06	0.264791	0.00124754	2.83841e-07	4.16372e-05	0.367602	3.92374e-07
ASPSCR1;279;	2.07675e-07	0.0649189	0.0119743	0.915195	7.38789e-05	5.22992e-05	7.92908e-07	3.02168e-05	1.61186e-07	0.00189696	2.54648e-07	8.7315e-05	3.2484e-06	4.32503e-08	2.6891e-06	0.00576339	3.20012e-08
RAB12;63;	1.87397e-05	0.550288	0.00195738	0.00323408	0.000116203	0.0146043	1.5685e-05	0.426513	3.07129e-06	0.00259372	3.5511e-05	9.67029e-05	2.93051e-05	4.13548e-06	2.35157e-05	0.000464289	2.11656e-06
KIAA0399;1518;	6.72574e-08	0.0013776	0.587329	0.138591	0.000893226	1.67974e-05	1.46125e-06	3.45271e-06	1.39746e-07	0.000112627	1.21365e-07	0.00310672	8.35541e-06	1.84834e-08	1.57707e-06	0.268557	1.80466e-08
HERC1;1406;	9.99334e-08	0.00394715	0.132921	0.76589	0.000255634	1.83936e-05	9.6471e-07	6.10974e-06	1.41259e-07	0.000380681	1.32222e-07	0.000702023	4.50523e-06	2.348e-08	2.18466e-06	0.0958714	2.03164e-08
MYO18A;740;	0.000253537	3.9662e-05	7.02534e-05	4.83193e-05	0.000167846	3.90679e-05	0.000243419	4.21081e-05	0.987952	5.87727e-05	0.000160764	0.000149198	0.000587878	0.000570687	0.00440294	8.00884e-05	0.00513388
ESE1;313;	2.1009e-08	0.000266225	0.972893	0.00300143	0.00238964	7.71711e-06	7.02151e-07	1.04779e-06	6.65143e-08	1.12809e-05	5.46658e-08	0.00234149	1.02486e-05	7.06071e-09	6.52027e-07	0.0190764	7.97272e-09
FAM63A;382;	0.000286708	0.0126182	0.000784668	0.000995705	0.000153945	0.01138	8.25157e-05	0.970978	2.30247e-05	0.00133973	0.000622654	0.000134396	9.63621e-05	9.01688e-05	8.43447e-05	0.000292994	3.70929e-05
PEX14;234;	3.80715e-07	0.000119593	0.0065571	0.00143583	0.0581393	2.71827e-05	8.99464e-05	4.35236e-06	3.53481e-06	6.08965e-05	1.07182e-06	0.909525	0.000748019	1.56807e-07	1.27584e-05	0.0232744	2.32421e-07
WDR91;255;	2.96227e-08	0.00245184	0.988452	0.00314648	0.00103026	3.55175e-05	6.89043e-07	3.0938e-06	6.87374e-08	1.86481e-05	1.0098e-07	0.000225559	1.00189e-05	1.00608e-08	6.83796e-07	0.00462483	1.07394e-08
ULK1;549;	1.00233e-06	0.460455	0.268996	0.245406	0.00148796	0.000438939	6.43789e-06	0.000173061	1.24398e-06	0.00139012	1.76864e-06	0.000778137	5.14319e-05	2.70179e-07	2.11822e-05	0.0207914	2.31642e-07
PPAPDC2;24;	6.11118e-07	0.00778287	0.0584474	0.852747	0.000802762	0.00019411	1.09825e-05	3.78647e-05	7.88348e-07	0.00131971	1.2722e-06	0.00268469	3.04135e-05	1.57739e-07	5.5145e-06	0.075934	1.40291e-07
BIRC6;3586;	4.95161e-08	0.000354528	0.465734	0.0111378	0.00350076	1.37377e-05	1.79582e-06	1.85362e-06	1.53799e-07	4.67844e-05	1.13468e-07	0.0131725	1.41041e-05	1.51648e-08	1.37386e-06	0.50602	1.65399e-08
KIAA1741;1022;	3.06562e-08	0.000517535	0.942336	0.0135713	0.00147607	1.30257e-05	9.02635e-07	1.70274e-06	8.30788e-08	2.20327e-05	8.10633e-08	0.00186197	1.07474e-05	9.91634e-09	7.56631e-07	0.0401873	1.07785e-08
FBXO30;383;	1.01747e-09	1.73981e-05	0.000507468	0.996068	3.01683e-06	1.46484e-07	1.18575e-08	4.88214e-08	1.67137e-09	4.66865e-06	1.37688e-09	9.07834e-06	5.72973e-08	2.45374e-10	2.24761e-08	0.00339038	2.19018e-10
AF013969;632;	4.74593e-08	0.000192977	0.00491302	0.852541	0.000110692	4.36373e-06	8.26819e-07	1.40493e-06	8.49635e-08	0.000178743	6.11789e-08	0.00102645	2.48396e-06	1.13426e-08	8.37316e-07	0.141027	1.03478e-08
ATG2A;774;	5.66663e-08	6.168e-05	0.0121175	0.00625777	0.00392998	2.82095e-06	1.5779e-06	8.5154e-07	3.00691e-07	4.17468e-05	7.36829e-08	0.0775859	1.71003e-05	1.67844e-08	4.65761e-06	0.899978	1.94336e-08
CARP1;694;	0.000666371	0.000355193	0.00115958	0.000993192	0.00394921	0.000240124	0.0108883	0.000171143	0.939946	0.00113661	0.000335531	0.009472	0.0060599	0.000454362	0.0201926	0.00261113	0.00136885
NOL5A;545;	2.96757e-06	0.0782908	0.198412	0.618964	0.00169954	0.000447339	1.59195e-05	0.000215368	2.9989e-06	0.00754131	3.49348e-06	0.00352912	6.3999e-05	6.55755e-07	4.72233e-05	0.0907625	5.24163e-07
JMJD1B;292;	5.06713e-06	0.0937432	0.125102	0.591148	0.00295465	0.00494743	0.0001319	0.000469076	4.64668e-06	0.0196078	1.46087e-05	0.00665463	0.000140545	1.25475e-06	2.32694e-05	0.155051	1.03964e-06
PHKA2;1033;	6.02332e-05	1.59841e-07	1.12255e-07	1.12225e-07	1.23483e-07	3.14187e-07	1.664e-06	7.55736e-07	1.13976e-05	2.52478e-07	2.25527e-05	1.40228e-07	3.0572e-07	0.0533353	6.06186e-07	1.06822e-07	0.946566
RP23-33L3.2-009;96;	4.55311e-08	0.000187472	0.23513	0.0038277	0.00730862	1.51714e-05	2.30154e-06	1.42232e-06	1.68098e-07	3.47429e-05	1.30265e-07	0.0206097	2.00086e-05	1.47163e-08	1.20931e-06	0.732861	1.70909e-08
DCP1A;246;	1.11631e-07	0.000843382	0.771365	0.0247135	0.00440317	1.28087e-05	1.50533e-06	3.88634e-06	3.63247e-07	8.69125e-05	1.60862e-07	0.00655256	2.36467e-05	3.25304e-08	8.09044e-06	0.191985	3.44355e-08
MYO9A;1425;	1.38474e-08	0.00319674	0.985787	0.00665813	0.000144413	2.21656e-05	2.80737e-07	1.74627e-06	2.2793e-08	1.65667e-05	4.35658e-08	9.70419e-05	2.04065e-06	4.17535e-09	2.04101e-07	0.00407336	4.05679e-09
NOL5A;554;	1.30116e-07	0.000337166	0.203704	0.00489488	0.0208263	3.07893e-05	5.44928e-06	3.39711e-06	5.54343e-07	8.25763e-05	3.37007e-07	0.0524377	5.57459e-05	4.2104e-08	4.4115e-06	0.717616	4.97587e-08
LIPE;555;	0.000260348	2.30695e-06	2.37736e-06	2.21558e-06	3.55884e-06	3.37864e-06	3.92813e-05	5.67229e-06	0.00361063	4.22957e-06	7.7448e-05	4.20711e-06	1.02866e-05	0.00640607	3.06373e-05	2.60957e-06	0.989535
GAB1;420;	4.33276e-07	0.0348113	0.23799	0.636973	0.000887836	9.06233e-05	2.64237e-06	3.50024e-05	6.12018e-07	0.00158386	5.84259e-07	0.000729965	1.8712e-05	1.03706e-07	1.3206e-05	0.0868615	8.89624e-08
PTRF;310;	4.85333e-08	0.00305918	0.98626	0.00375476	0.00208159	6.87171e-05	1.54182e-06	5.27667e-06	1.18184e-07	2.08146e-05	1.90329e-07	0.000509852	2.45048e-05	1.76866e-08	9.53165e-07	0.00421209	1.95674e-08
C78339;31;	3.99505e-07	0.31911	0.111333	0.551641	0.000335379	0.000120436	1.87384e-06	6.21892e-05	3.95291e-07	0.00153321	5.31006e-07	0.000289573	1.0755e-05	9.1954e-08	7.88665e-06	0.0155527	7.26423e-08
FMIP;328;	2.14578e-08	0.000236609	0.00290367	0.975578	4.13384e-05	3.9669e-06	4.46579e-07	1.01445e-06	3.09635e-08	9.98805e-05	3.49876e-08	0.000190406	1.076e-06	5.24679e-09	2.56258e-07	0.0209433	4.65089e-09
RTKN;108;	2.1942e-09	6.22327e-05	0.000378661	0.998045	2.06485e-06	2.86161e-07	1.5118e-08	1.24607e-07	2.48937e-09	2.50204e-05	2.42852e-09	5.8294e-06	5.43855e-08	4.6141e-10	3.88464e-08	0.00148043	3.71568e-10
CHD2;1727;	1.73616e-08	0.000104266	0.0100013	0.0295612	9.81035e-05	3.26662e-06	3.60409e-07	5.77015e-07	3.42775e-08	6.55386e-05	2.96735e-08	0.000721567	1.21779e-06	4.29584e-09	3.11894e-07	0.959442	4.07231e-09
PDAP1;178;	7.59213e-07	0.00454994	0.743672	0.0110853	0.145202	0.000623808	3.61596e-05	3.76506e-05	3.08492e-06	0.000238753	3.59203e-06	0.0117352	0.000922074	3.0018e-07	2.06805e-05	0.0818692	3.80771e-07
KIAA0663;740;	2.44874e-05	0.041177	0.191221	0.525843	0.0367267	0.00247295	0.000467942	0.000936775	6.04733e-05	0.00688998	5.08005e-05	0.0409668	0.0036127	8.45683e-06	0.000429751	0.149103	8.98783e-06
D6WSU116E;867;	0.00013343	0.0419856	0.279437	0.0998887	0.121942	0.0254649	0.00380314	0.00289069	0.000408271	0.012938	0.00060548	0.17739	0.0187344	5.251e-05	0.00118891	0.213072	6.42071e-05
RAPTOR;719;	3.02651e-06	0.0687239	0.147122	0.673454	0.00429277	0.00197921	6.93875e-05	0.000284658	3.99536e-06	0.00463557	8.90982e-06	0.00420317	0.000209429	8.76338e-07	2.57087e-05	0.0949825	8.04292e-07
WDR33;999;	2.60163e-08	4.16137e-05	0.00245743	0.0123911	0.000103648	1.71473e-06	4.72523e-07	4.73684e-07	6.20953e-08	8.27627e-05	3.11554e-08	0.0023302	1.47816e-06	6.11133e-09	6.69035e-07	0.982588	5.86804e-09
KIAA1601;148;	7.82893e-08	0.000692769	0.0930942	0.323887	0.00127459	1.45656e-05	1.57269e-06	3.1146e-06	2.05178e-07	0.000133985	1.47781e-07	0.00182033	1.37779e-05	2.24354e-08	2.38398e-06	0.579061	2.30426e-08
RP23-458A23.5-001;125;	3.16043e-05	0.557237	0.110426	0.08231	0.00520337	0.172947	0.000222981	0.00766068	2.23614e-05	0.0224518	0.000157688	0.00341191	0.000559956	8.74893e-06	0.000118764	0.0372234	7.03465e-06
RHBDF2;293;	8.71989e-07	0.0038348	0.342608	0.103145	0.00487081	0.000108293	1.11022e-05	2.79383e-05	1.99333e-06	0.000992502	1.26687e-06	0.0255276	6.96923e-05	2.27812e-07	2.58605e-05	0.518774	2.22253e-07
EXTL3;354;	0.0590039	0.0179967	0.0132725	0.00803626	0.0146065	0.015194	0.00840776	0.044536	0.159867	0.010705	0.0301609	0.00924793	0.0278456	0.102877	0.304295	0.00825262	0.165695
BIRC2;153;	4.34271e-08	0.000660679	0.201259	0.100534	0.0007854	1.21337e-05	8.02292e-07	2.02642e-06	1.03964e-07	9.03923e-05	8.90771e-08	0.000850624	6.72159e-06	1.21812e-08	1.24121e-06	0.695796	1.23012e-08
PRKCBP1;456;	3.43146e-08	0.000106761	0.000587735	0.989917	1.97547e-05	1.24404e-06	2.10062e-07	8.90739e-07	4.74031e-08	0.000339685	2.48006e-08	8.86718e-05	6.76385e-07	6.85839e-09	9.06373e-07	0.00893616	5.55725e-09
AHNAK;2985;	7.79587e-08	0.000687485	0.00041651	0.990844	9.36352e-06	4.92944e-06	2.92252e-07	4.08859e-06	4.92094e-08	0.0061202	5.86606e-08	3.06295e-05	5.17796e-07	1.31056e-08	6.41724e-07	0.00188072	8.90555e-09
ABPL;2237;	1.95403e-05	0.035205	0.000423363	0.000634194	4.03485e-05	0.00587928	1.15947e-05	0.956696	2.02736e-06	0.000860221	3.4539e-05	3.75845e-05	1.3561e-05	4.30561e-06	1.16591e-05	0.000125226	1.91893e-06
SOS1;1255;	7.27665e-08	0.000497781	0.269068	0.0331177	0.00135578	1.51778e-05	1.59052e-06	2.60892e-06	1.86099e-07	9.27526e-05	1.38477e-07	0.00769613	1.09489e-05	2.0387e-08	1.91476e-06	0.688139	2.09408e-08
YTHDC1;118;	3.65556e-07	0.00395463	0.555282	0.0498808	0.00241735	0.000120991	5.9391e-06	1.69774e-05	7.05951e-07	0.000566535	7.46748e-07	0.00699115	3.0569e-05	9.70534e-08	7.02572e-06	0.380724	9.37493e-08
RRAGC;2;	1.84097e-09	6.94132e-06	0.00498069	0.00174615	0.000106369	1.89344e-07	3.45289e-08	4.6385e-08	6.90267e-09	2.38613e-06	2.83061e-09	0.000319089	4.41484e-07	5.25655e-10	1.12702e-07	0.992838	5.7083e-10
KIAA1310;511;	0.00022083	1.45033e-07	9.71576e-08	1.10299e-07	9.75319e-08	2.42454e-07	1.23357e-06	7.04687e-07	8.8116e-06	2.95469e-07	1.18326e-05	1.23171e-07	2.01841e-07	0.952436	6.02789e-07	9.98756e-08	0.0473187
ATG2A;1603;	9.32652e-06	0.0360712	0.271077	0.509162	0.013992	0.00107532	9.6532e-05	0.000419899	1.8073e-05	0.00432765	1.55744e-05	0.0219204	0.000788342	2.77229e-06	0.000196073	0.140826	2.71121e-06
BARA;65;	5.80203e-08	0.000158587	0.001336	0.951507	5.41675e-05	3.26654e-06	5.82678e-07	1.47979e-06	9.16492e-08	0.000500269	5.79301e-08	0.000249623	1.68168e-06	1.2525e-08	1.15169e-06	0.0461856	1.07469e-08
CBP80;21;	1.04765e-07	0.000863849	0.0263763	0.816532	0.000295746	1.16913e-05	9.77072e-07	4.06737e-06	1.94479e-07	0.000323569	1.3409e-07	0.00084578	5.91684e-06	2.54154e-08	2.91271e-06	0.154737	2.31596e-08
PERI;81;	0.000947736	2.28159e-06	1.94883e-06	2.11267e-06	2.40315e-06	3.64145e-06	3.85944e-05	7.31438e-06	0.000665396	5.09698e-06	0.00013241	3.10368e-06	5.62934e-06	0.0633726	1.56217e-05	2.21568e-06	0.934792
PCM1;419;	7.43407e-08	0.00024941	0.0139932	0.363908	0.000335048	4.10712e-06	9.49039e-07	1.78778e-06	1.73889e-07	0.000210666	7.30525e-08	0.00341897	4.65159e-06	1.77038e-08	3.0143e-06	0.61787	1.65933e-08
GKAP1;97;	4.85346e-07	0.00273367	0.197179	0.284309	0.0021768	3.07337e-05	4.02726e-06	1.46516e-05	1.08363e-06	0.000860163	4.64412e-07	0.0102498	2.88432e-05	1.16655e-07	2.70397e-05	0.502384	1.08207e-07
AHNAK;217;	1.1773e-09	2.71519e-06	0.000439047	0.0010981	1.94968e-05	1.24224e-07	3.0865e-08	2.55959e-08	3.65153e-09	2.33516e-06	1.9202e-09	0.000220399	1.66413e-07	3.17216e-10	3.55753e-08	0.998218	3.32061e-10
RRBP1;187;	0.00288708	0.000118653	0.00013264	9.62852e-05	0.000214974	0.000158735	0.000667975	0.000254412	0.129013	0.00013783	0.00183576	0.00019489	0.000745519	0.0269359	0.00286823	0.000119606	0.833619
KIAA0195;804;	1.02727e-07	0.000544201	0.842143	0.00553029	0.0292367	2.80599e-05	4.80848e-06	3.77053e-06	4.13253e-07	4.14092e-05	2.71754e-07	0.0416066	7.62471e-05	3.61164e-08	3.61659e-06	0.0807804	4.32736e-08
BRAF;135;	8.70891e-10	2.7999e-05	0.000322908	0.998729	1.34949e-06	1.07699e-07	6.10781e-09	4.92428e-08	1.16562e-09	6.26669e-06	9.64934e-10	3.1419e-06	2.98167e-08	1.92901e-10	2.13694e-08	0.000908858	1.61123e-10
UBAP2L;884;	0.0410734	0.0389589	0.00703276	0.0142799	0.00216748	0.113911	0.0275181	0.574596	0.000835887	0.0669868	0.0902431	0.00383979	0.00144143	0.0080674	0.000865623	0.00596819	0.00221415
KLC1;521;	0.00152627	0.0870617	0.00423573	0.024612	0.000545507	0.0279355	0.000434967	0.630117	6.1848e-05	0.217317	0.00108463	0.000814932	0.000192055	0.000177154	0.000235935	0.00358846	5.96106e-05
UTRN;3295;	3.19676e-08	0.00186856	0.992565	0.00155155	0.000550244	1.73471e-05	3.3437e-07	2.81897e-06	7.18852e-08	1.85241e-05	7.3715e-08	0.000186344	5.7079e-06	9.90555e-09	1.21001e-06	0.00323258	1.01018e-08
LNPEP;51;	1.65911e-08	0.000107767	0.0317857	0.054248	0.000346466	3.50296e-06	5.31821e-07	5.83779e-07	4.34177e-08	2.78399e-05	3.39421e-08	0.00207262	3.01233e-06	4.73962e-09	3.67104e-07	0.911404	4.91697e-09
GAB2;142;	3.8945e-08	0.00061749	0.759481	0.0514512	0.00129453	6.90056e-06	5.60824e-07	1.78159e-06	1.09964e-07	4.62724e-05	6.37836e-08	0.00144057	7.67211e-06	1.12354e-08	1.95239e-06	0.185649	1.15515e-08
TNS1;575;	7.2719e-09	0.000302722	0.0146374	0.956726	2.14549e-05	1.14228e-06	5.91027e-08	4.17155e-07	1.09382e-08	4.11836e-05	8.84052e-09	5.00835e-05	3.28088e-07	1.66867e-09	2.03454e-07	0.0282194	1.44073e-09
KIAA1310;515;	0.000176198	5.14371e-08	3.29761e-08	3.94762e-08	3.11859e-08	8.12055e-08	3.70446e-07	2.62543e-07	2.40507e-06	1.17116e-07	3.31661e-06	4.11936e-08	5.82636e-08	0.996721	2.06389e-07	3.4742e-08	0.00309608
WHIP;75;	5.73874e-07	0.000840272	0.00199697	0.956197	0.000117077	1.76517e-05	3.32653e-06	1.2828e-05	6.0314e-07	0.0123611	3.99425e-07	0.000530217	6.04758e-06	1.04989e-07	7.7118e-06	0.0279076	7.95964e-08
ANAPC2;143;	1.65579e-08	0.0001353	0.0765474	0.088992	0.00038522	1.82525e-06	2.34279e-07	5.55756e-07	4.75844e-08	2.79906e-05	2.28347e-08	0.000991004	2.55464e-06	4.49877e-09	8.94074e-07	0.832915	4.56398e-09
RANBP2;1101;	0.000661285	0.0302736	0.0018005	0.00406779	0.000373567	0.0654436	0.000430435	0.881157	4.79968e-05	0.010793	0.00299321	0.000331782	0.000209793	0.000170916	0.000119287	0.00105629	7.00656e-05
BW;414;	1.92826e-07	0.00339906	0.464528	0.206338	0.0016043	2.17407e-05	1.72122e-06	8.54595e-06	4.24879e-07	0.000393561	2.28144e-07	0.00228792	1.56676e-05	4.88207e-08	1.10145e-05	0.32139	4.58758e-08
D7ERTD458E;384;	0.0534708	0.000156808	0.000147239	0.000154757	0.000179875	0.000148731	0.000690903	0.000383934	0.127287	0.000379158	0.00127493	0.000231459	0.00033268	0.274608	0.00574518	0.000170063	0.534638
SENP7;12;	1.22318e-09	2.94978e-05	4.44938e-05	0.999715	5.25402e-07	1.92735e-07	1.02866e-08	8.06277e-08	1.06812e-09	2.45367e-05	1.48979e-09	1.66157e-06	2.09491e-08	2.49199e-10	1.10695e-08	0.000183997	1.90465e-10
MA3;457;	3.54581e-06	0.000155102	3.25369e-05	0.000650251	3.47947e-06	9.07305e-06	1.1853e-06	3.93693e-05	3.13284e-07	0.999004	5.07829e-07	1.18792e-05	5.81783e-07	2.47474e-07	2.74942e-06	8.51184e-05	9.89137e-08
PXN;106;	9.67058e-07	0.00346103	0.371604	0.0109868	0.551726	0.000479459	5.26691e-05	4.34029e-05	5.52955e-06	0.000164959	4.64829e-06	0.0174382	0.00493627	4.40878e-07	3.5588e-05	0.0390591	6.19359e-07
MCG_23121;320;	0.0128352	0.0327468	0.00719165	0.0453274	0.0016446	0.00865146	0.00394643	0.0528924	0.000443339	0.813624	0.00172658	0.00431059	0.000587234	0.000971695	0.00131336	0.011478	0.000309572
FGFR1;460;	8.75064e-06	0.0147156	0.285261	0.00906578	0.548515	0.0154778	0.000467003	0.000477838	5.06233e-05	0.000555468	0.000100347	0.0213243	0.0774175	4.97524e-06	0.000184277	0.0263661	7.92718e-06
MDM2;185;	1.18249e-06	0.00305064	0.32837	0.011933	0.58982	0.000256044	3.72758e-05	4.32263e-05	7.9826e-06	0.000173637	3.86965e-06	0.0230916	0.00507391	5.26176e-07	8.18392e-05	0.0380545	7.3765e-07
KIAA0305;884;	5.22969e-09	2.3035e-05	0.00316794	0.0351633	5.54639e-05	5.37181e-07	8.38808e-08	1.43868e-07	1.38446e-08	1.38744e-05	7.41599e-09	0.000244816	5.67438e-07	1.35292e-09	1.88706e-07	0.96133	1.34616e-09
MKIAA0177;1266;	1.32432e-08	0.000272815	0.000833564	0.993707	8.18493e-06	1.29945e-06	6.95936e-08	6.89401e-07	1.41366e-08	0.000291281	1.26222e-08	1.87112e-05	2.38736e-07	2.61706e-09	2.57517e-07	0.00486611	2.0359e-09
MSK2;682;	0.00114698	0.053002	0.00357363	0.0317016	0.000455009	0.00340794	0.000137482	0.0714496	6.0482e-05	0.829321	0.000196795	0.000666039	0.000121279	9.50804e-05	0.000601866	0.00403058	3.25152e-05
D1BWG0491E;1511;	6.61743e-08	0.000289823	0.0020525	0.972827	5.11378e-05	3.96594e-06	4.38859e-07	2.06275e-06	9.37936e-08	0.000484477	6.26246e-08	0.000171583	1.68582e-06	1.4031e-08	1.50549e-06	0.0241133	1.17348e-08
D15MIT260;314;	0.00673355	0.194916	0.0182439	0.0602426	0.00262348	0.00900703	0.000373773	0.266537	0.00048032	0.407351	0.000653804	0.00311866	0.000708945	0.000608988	0.0144481	0.0137384	0.00021483
AATYK2;1359;	3.39736e-07	0.0030857	0.162227	0.651687	0.00150818	3.41572e-05	3.35887e-06	1.37583e-05	7.09723e-07	0.000485639	4.25162e-07	0.00420431	2.75534e-05	8.83713e-08	1.24477e-05	0.176709	8.35873e-08
MATR3;188;	7.90349e-09	9.78615e-06	0.000633566	0.0028118	6.74277e-05	5.09888e-07	1.77692e-07	1.29448e-07	2.55598e-08	1.9757e-05	1.05883e-08	0.000749582	7.59373e-07	2.0109e-09	2.72374e-07	0.995706	2.0678e-09
CBX5;93;	2.61e-07	0.000532694	0.227185	0.00476878	0.32568	7.80186e-05	2.98056e-05	7.01984e-06	1.44022e-06	7.78722e-05	9.50269e-07	0.293486	0.000477313	1.01609e-07	7.72468e-06	0.147667	1.35453e-07
IRS1;632;	4.77853e-08	0.00479224	0.232313	0.718748	0.000153109	1.25675e-05	4.1789e-07	3.82862e-06	6.83398e-08	0.000165369	6.93262e-08	0.000278359	2.48932e-06	1.15758e-08	1.09923e-06	0.0435291	1.00592e-08
MCG_51138;58;	0.979341	0.000604977	0.000142368	0.000392316	4.85768e-05	0.000416628	0.0001527	0.00748754	9.86095e-05	0.0063415	0.000688823	9.05942e-05	2.93036e-05	0.00355782	0.00017785	0.000171527	0.000258185
BAD;134;	1.18523e-05	0.385212	0.00371165	0.00241579	0.000246198	0.544131	3.51773e-05	0.0615652	3.41456e-06	0.00163486	7.94091e-05	0.000150613	5.82752e-05	3.45235e-06	1.68313e-05	0.000722594	2.23542e-06
MIO;566;	0.000402418	0.00335096	0.0156604	0.0195811	0.0324482	0.00219956	0.441425	0.000741576	0.00346509	0.0109491	0.000672474	0.396261	0.0142956	0.000162833	0.00188389	0.05626	0.000240942
ARHGEF12;190;	1.30723e-06	0.0111382	0.00305987	0.9111	8.47435e-05	4.33547e-05	2.7185e-06	7.31476e-05	6.8234e-07	0.0674323	6.66988e-07	0.00021295	5.5464e-06	2.02335e-07	1.41556e-05	0.00682961	1.28203e-07
D6WSU116E;873;	0.000106416	0.122791	0.293404	0.0468624	0.0916559	0.309416	0.00211432	0.00814204	0.000241298	0.00701398	0.00138395	0.0262578	0.0250584	5.14554e-05	0.000755215	0.0646808	6.45596e-05
RNFT1;79;	1.57886e-08	0.000718673	0.902305	0.0244452	0.000287136	8.67669e-06	3.75378e-07	1.07717e-06	3.1535e-08	2.82043e-05	3.75693e-08	0.000397827	2.36134e-06	4.50466e-09	3.13546e-07	0.0718046	4.4486e-09
ADAT1;207;	2.05581e-06	0.0020334	0.00304233	0.841202	0.000178361	4.45819e-05	6.84691e-06	4.04964e-05	1.60141e-06	0.118797	1.13313e-06	0.000744718	1.12587e-05	3.26875e-07	2.2918e-05	0.0338703	2.28322e-07
NOL1;59;	5.74101e-05	0.00854431	0.00806892	0.101933	0.00101745	0.00141491	0.000266752	0.000729239	2.60659e-05	0.828339	4.74444e-05	0.00440715	0.000119122	8.50421e-06	0.000116575	0.0448983	5.49318e-06
USP45;521;	1.54731e-08	0.000127818	0.852954	0.00265277	0.00317162	4.73556e-06	5.9554e-07	6.03911e-07	5.38841e-08	1.12037e-05	3.82101e-08	0.00515494	7.11908e-06	5.00453e-09	5.22423e-07	0.135914	5.68297e-09
OBPH1;93;	8.72944e-09	1.62419e-05	0.00613372	0.00173936	0.000518311	7.89108e-07	2.13415e-07	1.72827e-07	3.7629e-08	8.52387e-06	1.39656e-08	0.00568414	2.22959e-06	2.54058e-09	4.62685e-07	0.985896	2.85058e-09
CCT2;260;	6.07795e-09	2.79658e-05	0.0765703	0.00196466	0.00168933	1.42325e-06	2.4827e-07	1.85319e-07	2.4631e-08	5.007e-06	1.49328e-08	0.00372259	3.38154e-06	1.96711e-09	2.22412e-07	0.916015	2.29708e-09
KIAA1151;810;	0.00031951	0.00131412	0.00807601	0.00358265	0.073168	0.000621156	0.00625603	0.000339218	0.361346	0.00177012	0.000324656	0.0692078	0.134405	0.000225102	0.324362	0.014002	0.000680503
AKAP9;1475;	9.09127e-08	0.000724671	0.864504	0.00615849	0.0326411	3.67997e-05	4.1292e-06	3.9686e-06	3.57872e-07	4.53843e-05	2.78747e-07	0.00802699	7.5466e-05	3.23993e-08	3.15108e-06	0.0877752	3.8801e-08
AMOTL1;912;	0.0143028	0.000677463	0.000872474	0.000709372	0.00139825	0.00139474	0.0354682	0.00125543	0.183463	0.00114468	0.0319887	0.00200342	0.00412126	0.0642752	0.00300974	0.000981264	0.652934
KIAA1741;131;	5.25766e-08	0.00292858	0.603082	0.2601	0.000476624	1.31775e-05	5.75806e-07	3.4612e-06	1.01015e-07	0.000133645	8.42936e-08	0.000443227	4.95266e-06	1.38052e-08	1.80243e-06	0.132812	1.29308e-08
RANBP2;2088;	6.16125e-06	0.704604	0.112414	0.147643	0.00185224	0.00162964	1.79255e-05	0.00116005	5.40202e-06	0.00774279	8.2285e-06	0.00132998	0.000108228	1.45877e-06	0.000102496	0.0213738	1.1161e-06
D6WSU116E;798;	0.000102367	0.174239	0.0327956	0.325805	0.00237724	0.00650344	0.000535947	0.00699521	3.50681e-05	0.401278	9.42874e-05	0.00604389	0.000285721	1.7682e-05	0.000223676	0.0426578	1.07586e-05
D9ERTD809E;1261;	5.41888e-05	0.282858	0.0291047	0.027385	0.0027089	0.605825	0.000586703	0.0357186	2.72221e-05	0.00510593	0.00054462	0.00227014	0.000882247	2.00755e-05	8.10215e-05	0.00681094	1.60836e-05
ATRX;84;	2.57018e-05	0.0816761	0.016523	0.575524	0.000758621	0.00445254	0.000169086	0.00225868	8.56297e-06	0.287499	3.60359e-05	0.00259767	8.7827e-05	4.46883e-06	4.04672e-05	0.0283354	2.76976e-06
CCDC88A;1803;	0.000112176	2.19572e-06	2.41367e-06	2.10765e-06	4.02432e-06	3.53853e-06	5.38134e-05	5.00485e-06	0.00412659	3.43747e-06	9.29038e-05	4.40209e-06	1.45746e-05	0.00233708	2.46832e-05	2.55799e-06	0.993208
KIAA0268;1719;	1.815e-07	0.000969448	0.00351592	0.941716	7.8867e-05	1.31134e-05	1.77225e-06	6.24688e-06	1.81577e-07	0.00453723	1.65946e-07	0.000518083	2.59122e-06	3.45609e-08	2.00165e-06	0.0486382	2.65929e-08
KIAA0623;772;	4.87128e-07	0.00357275	0.181724	0.268219	0.0029834	8.63824e-05	1.47071e-05	1.91056e-05	9.66447e-07	0.000867249	8.33175e-07	0.0206973	4.35958e-05	1.30239e-07	8.37379e-06	0.521761	1.25319e-07
MLTK;687;	8.41326e-05	2.52394e-07	2.05892e-07	2.10251e-07	2.51478e-07	3.59087e-07	2.24986e-06	8.76318e-07	7.5012e-05	4.4445e-07	9.85089e-06	2.91857e-07	6.38929e-07	0.0132378	2.39968e-06	2.09949e-07	0.986585
FAM102A;252;	1.64881e-05	0.252098	0.0903503	0.0747449	0.00517573	0.5292	0.000608157	0.00385312	1.33418e-05	0.00847462	0.000160918	0.00458109	0.000647908	5.39921e-06	3.98498e-05	0.0300257	4.78415e-06
UBAP2L;441;	6.02367e-10	1.53349e-05	0.000447412	0.997734	1.7803e-06	8.41876e-08	6.07826e-09	3.15523e-08	9.59505e-10	3.01702e-06	7.58446e-10	4.5944e-06	3.1455e-08	1.42836e-10	1.51739e-08	0.00179345	1.25564e-10
PRKAG2;122;	7.70994e-05	0.0156984	0.00286866	0.029136	0.000257459	0.00229716	0.000190904	0.00292005	1.02809e-05	0.940024	5.10449e-05	0.000980263	4.13013e-05	8.88999e-06	4.0829e-05	0.00539369	4.24175e-06
BIRC6;4844;	4.8627e-06	0.0141421	0.199616	0.180957	0.0225578	0.00133118	0.00026799	0.000171742	1.08725e-05	0.00517575	1.31303e-05	0.0466271	0.00057349	1.45928e-06	5.8182e-05	0.52849	1.50462e-06
AF013969;236;	2.47005e-08	9.63572e-05	0.0078832	0.059068	0.000161691	2.94321e-06	6.18102e-07	6.85126e-07	5.5233e-08	7.22529e-05	3.6863e-08	0.00237658	1.9976e-06	6.22788e-09	5.09345e-07	0.930335	6.01486e-09
AKAP2;1012;	8.01732e-08	6.73821e-05	0.0017698	0.0362544	0.000202361	3.35213e-06	1.50561e-06	1.10904e-06	2.10086e-07	0.000332642	8.52961e-08	0.00297861	3.98385e-06	1.84961e-08	2.18094e-06	0.958382	1.78038e-08
TENC1;120;	2.103e-06	0.969606	0.00115519	0.000965018	4.77428e-05	0.00917635	3.11146e-06	0.0183471	6.02624e-07	0.00046915	6.09737e-06	2.88257e-05	9.02438e-06	5.31714e-07	5.2179e-06	0.000177812	3.24944e-07
NHSL2;1055;	1.4816e-05	0.154316	0.0340958	0.600617	0.00107372	0.00052963	1.98559e-05	0.001012	9.00864e-06	0.168127	7.62429e-06	0.00146302	6.90128e-05	2.43047e-06	0.000311216	0.0383299	1.57549e-06
CIC;1338;	1.57155e-06	0.0012761	0.0128476	0.523702	0.000834822	3.14596e-05	1.0037e-05	2.14139e-05	2.68167e-06	0.00991767	9.0793e-07	0.0111844	2.56274e-05	2.97515e-07	5.18658e-05	0.440091	2.46782e-07
OCT-1;411;	2.40172e-08	0.00104514	0.00357464	0.985369	2.07428e-05	7.56127e-06	3.24238e-07	1.82088e-06	2.33655e-08	0.000281762	3.80679e-08	7.70239e-05	6.05156e-07	5.25559e-09	2.04067e-07	0.0096207	4.20878e-09
TENC1;892;	2.62103e-08	6.24873e-05	0.0334045	0.0021597	0.00202014	4.98823e-06	1.08164e-06	6.23744e-07	9.96294e-08	2.28571e-05	6.07019e-08	0.0177319	7.94878e-06	7.99802e-09	7.81528e-07	0.944583	9.13731e-09
KIAA0623;781;	5.81731e-07	0.00851636	0.438711	0.224174	0.00366115	0.000156527	1.56935e-05	3.03911e-05	1.06526e-06	0.000922268	1.10705e-06	0.0135981	5.36493e-05	1.58746e-07	9.55589e-06	0.310148	1.51514e-07
AF013969;637;	5.43257e-08	0.000106767	0.141126	0.00247432	0.111458	1.08764e-05	3.53112e-06	1.26472e-06	3.21262e-07	2.16332e-05	1.54471e-07	0.34011	7.76514e-05	1.96947e-08	2.30274e-06	0.404607	2.56313e-08
CAST;467;	1.70916e-08	6.77428e-06	0.000621179	0.000291647	0.00139717	8.82499e-07	1.63149e-06	1.79457e-07	1.22869e-07	7.02548e-06	3.11941e-08	0.969046	9.13961e-06	5.66716e-09	7.14618e-07	0.028617	7.32855e-09
PHF2;650;	6.65659e-05	0.00685084	0.00141993	0.0344316	0.000147637	0.000418838	3.95468e-05	0.00136733	9.57578e-06	0.951531	1.91712e-05	0.00040228	2.69986e-05	6.75353e-06	7.41572e-05	0.00318441	3.11395e-06
CCDC130;300;	6.6822e-07	0.000866446	0.0105413	0.472366	0.000480045	2.25149e-05	4.65027e-06	1.13944e-05	1.10385e-06	0.00507281	5.13977e-07	0.00373919	1.38536e-05	1.32543e-07	1.82912e-05	0.506861	1.12531e-07
KIAA4135;60;	1.44348e-08	1.79555e-05	0.0067835	7.0129e-05	0.988492	4.13216e-06	9.80016e-07	3.55097e-07	1.36723e-07	1.86423e-06	6.53436e-08	0.00321002	0.000201674	6.71987e-09	8.35409e-07	0.00121674	1.05039e-08
PHKA2;1030;	0.000377883	7.97935e-07	5.24341e-07	5.71473e-07	5.56047e-07	1.42653e-06	7.56678e-06	3.98566e-06	4.25529e-05	1.32512e-06	8.43701e-05	6.29255e-07	1.33454e-06	0.397308	2.88255e-06	5.07755e-07	0.602165
CDYL;153;	4.72106e-06	0.0099651	0.350294	0.230555	0.0887166	0.000359268	9.54133e-05	0.000133011	2.0337e-05	0.00146738	7.92875e-06	0.0682257	0.00211098	1.64886e-06	0.000289853	0.247751	1.93053e-06
NCOR1;510;	1.94487e-08	1.72137e-05	0.0076816	0.000466205	0.0538412	1.78499e-06	1.16561e-06	3.01522e-07	1.60866e-07	6.54431e-06	4.26743e-08	0.842214	2.99796e-05	7.01879e-09	1.38564e-06	0.0957382	9.49028e-09
CIC;2275;	1.08284e-07	0.0122421	0.195237	0.755322	0.000308315	2.08259e-05	7.38932e-07	8.93963e-06	1.60206e-07	0.000334277	1.38835e-07	0.000325449	5.55006e-06	2.63579e-08	3.54076e-06	0.0361905	2.282e-08
FRS2;138;	7.36323e-07	0.0108256	0.0482706	0.867367	0.000989291	0.000291594	2.13794e-05	5.13267e-05	9.28009e-07	0.00173461	1.69017e-06	0.00318702	3.85476e-05	1.9523e-07	5.44888e-06	0.0672137	1.73229e-07
COBLL1;738;	3.75334e-08	0.000134797	0.000667549	0.983011	2.0756e-05	2.46278e-06	3.19304e-07	1.12128e-06	4.64924e-08	0.000588787	3.74565e-08	8.96554e-05	7.51199e-07	7.6327e-09	5.42683e-07	0.0154817	6.20365e-09
IRS2;635;	2.77534e-07	0.981655	0.00345478	0.0135008	3.42006e-05	9.83262e-05	6.347e-07	0.000125617	1.44975e-07	0.000568147	3.35451e-07	3.39268e-05	2.52929e-06	5.85905e-08	2.40917e-06	0.000523078	3.95671e-08
DEPDC5;1079;	3.34857e-05	9.56804e-08	7.11137e-08	7.16451e-08	8.13151e-08	1.57878e-07	7.5978e-07	3.98824e-07	1.2314e-05	1.53236e-07	6.68992e-06	9.03253e-08	2.0758e-07	0.0153669	5.84839e-07	6.86714e-08	0.984578
NUMA1;1974;	4.07927e-08	4.2437e-05	0.00317426	0.00784495	0.000783188	2.2156e-06	1.03003e-06	6.2087e-07	1.7588e-07	5.70078e-05	5.48816e-08	0.00525825	6.91746e-06	1.13008e-08	2.17876e-06	0.982827	1.24012e-08
WIZ;1016;	6.20895e-08	0.000547644	0.0413962	0.584016	0.00036025	1.11227e-05	1.55628e-06	2.47904e-06	1.18951e-07	0.000155248	1.04868e-07	0.00289143	5.44163e-06	1.61935e-08	1.05514e-06	0.370611	1.54106e-08
ATG2B;1741;	7.5061e-09	1.98284e-06	0.000177784	2.74995e-05	0.00118058	4.05183e-07	7.58973e-07	7.08028e-08	7.56824e-08	1.38925e-06	1.6328e-08	0.997383	7.6605e-06	2.7944e-09	3.63556e-07	0.00121887	3.99632e-09
BASP1;31;	3.38095e-05	0.0683319	0.0135284	0.421045	0.000630308	0.00079519	4.84658e-05	0.00173668	1.09726e-05	0.470921	1.55511e-05	0.00167165	6.53594e-05	4.73834e-06	0.000155956	0.0210026	2.71356e-06
BSAC;520;	1.14e-08	0.000119884	0.977424	0.00112413	0.00134467	2.35866e-06	1.59535e-07	4.72258e-07	4.12521e-08	7.15813e-06	2.16106e-08	0.000529557	3.88685e-06	3.56035e-09	8.39818e-07	0.0194426	3.94658e-09
NFIX;260;	2.60812e-06	0.341467	0.126078	0.466696	0.000753422	0.000545337	8.24468e-06	0.000312635	1.90615e-06	0.0168294	2.80653e-06	0.001141	3.04926e-05	5.12252e-07	3.52991e-05	0.0460948	3.71438e-07
DVL3;697;	2.4603e-05	0.0602762	0.391499	0.125256	0.124436	0.0300202	0.00471853	0.00145465	6.20784e-05	0.00465029	0.000182186	0.0984572	0.0120264	1.05751e-05	0.000163897	0.146748	1.28157e-05
PCBP1;264;	1.09855e-09	3.40637e-06	0.00474563	0.000310352	0.000145323	1.10821e-07	2.24965e-08	2.53078e-08	4.75929e-09	1.14325e-06	1.70677e-09	0.000525068	3.22826e-07	3.2038e-10	8.16048e-08	0.994269	3.58277e-10
NFIC;264;	3.32338e-08	0.00123908	0.00288162	0.990762	2.28147e-05	4.5562e-06	2.41483e-07	2.27164e-06	3.36794e-08	0.000285235	3.72977e-08	5.54104e-05	7.44327e-07	7.08116e-09	4.89777e-07	0.00474496	5.58992e-09
MYCBP2;2943;	1.47632e-05	0.537019	0.0260539	0.378854	0.000803028	0.00108724	3.09095e-05	0.00271418	6.81697e-06	0.0391561	1.06966e-05	0.00119858	7.44611e-05	2.76786e-06	0.000112032	0.0128596	1.74597e-06
SIPP1;600;	1.48743e-06	0.00205115	0.0200043	0.339998	0.00169393	0.000121674	4.84513e-05	3.1379e-05	2.50072e-06	0.006974	2.11446e-06	0.0164335	5.27832e-05	3.46085e-07	1.56133e-05	0.612569	3.13383e-07
NDRP;1746;	3.20442e-06	0.0145019	0.315179	0.151557	0.0321637	0.00118874	9.88239e-05	0.000134978	8.68014e-06	0.00276699	9.9417e-06	0.0171352	0.000680663	1.03216e-06	6.11571e-05	0.464508	1.12263e-06
ARHGEF11;557;	8.28479e-07	0.145443	0.0737981	0.750599	0.000452698	0.000123718	2.68402e-06	9.30904e-05	8.08191e-07	0.00418897	8.37157e-07	0.000429431	1.59179e-05	1.76703e-07	2.17677e-05	0.0248285	1.35536e-07
C130039O16RIK;456;	8.21643e-06	0.0322307	0.00681641	0.862463	0.000303766	0.000393996	2.0896e-05	0.000570103	3.58073e-06	0.0849078	6.06452e-06	0.000706815	3.25455e-05	1.39738e-06	3.74505e-05	0.0114965	8.79909e-07
KIAA1311;1020;	5.16558e-08	0.000355189	0.174011	0.0493762	0.0012658	4.52062e-06	5.90694e-07	1.58347e-06	1.58932e-07	7.63493e-05	6.31084e-08	0.00232	7.36033e-06	1.38503e-08	4.17833e-06	0.772577	1.4072e-08
KIAA0992;901;	3.85894e-09	3.35751e-05	0.013971	0.00790278	7.56169e-05	8.54526e-07	1.04963e-07	1.41893e-07	9.38136e-09	9.22526e-06	7.27771e-09	0.000376763	5.18912e-07	1.04516e-09	9.22922e-08	0.977629	1.0498e-09
CIC;2283;	1.32903e-08	0.000448729	0.0627915	0.816633	7.02772e-05	2.29012e-06	1.23767e-07	7.17182e-07	2.35048e-08	5.33449e-05	1.79301e-08	0.000133547	8.66526e-07	3.22874e-09	4.31329e-07	0.119865	2.91941e-09
KIAA1708;571;	3.81292e-05	0.00793984	0.0323706	0.445222	0.00763137	0.00126912	0.000932823	0.000416581	6.10637e-05	0.0650773	5.05593e-05	0.0564833	0.000688754	8.78303e-06	0.000232122	0.381569	7.90187e-06
KIAA1708;558;	3.81292e-05	0.00793984	0.0323706	0.445222	0.00763137	0.00126912	0.000932823	0.000416581	6.10637e-05	0.0650773	5.05593e-05	0.0564833	0.000688754	8.78303e-06	0.000232122	0.381569	7.90187e-06
EIF4EBP1;64;	5.99135e-09	0.000173554	0.00639581	0.979969	2.28124e-05	9.5433e-07	7.20241e-08	3.30728e-07	9.88673e-09	2.29948e-05	8.12248e-09	5.48687e-05	3.73823e-07	1.47335e-09	1.4764e-07	0.0133592	1.31915e-09
BAT2L;1154;	0.00200902	0.00041185	0.000578813	0.000380977	0.00137729	0.000582115	0.00828573	0.000622511	0.521504	0.000355175	0.00524352	0.00108686	0.0101172	0.0125467	0.00574579	0.000502979	0.428649
RAPTOR;863;	2.07488e-08	0.00864611	0.00952093	0.979174	2.30415e-05	9.77324e-06	1.90748e-07	2.85956e-06	2.07197e-08	0.000102984	3.56525e-08	3.33528e-05	7.20314e-07	4.94983e-09	2.40467e-07	0.00248561	4.02309e-09
FCHSD2;707;	0.00215313	0.0926746	0.0467415	0.215957	0.0155048	0.0285918	0.0104876	0.0276285	0.00110987	0.437768	0.00244043	0.0230116	0.004635	0.000482875	0.0034582	0.0870247	0.000331159
ARFGEF1;243;	7.70916e-08	0.000188076	0.0827771	0.00642462	0.0153196	1.2983e-05	2.45099e-06	1.87959e-06	3.72498e-07	5.33163e-05	1.82454e-07	0.0102383	4.3741e-05	2.5291e-08	3.86023e-06	0.884933	3.04729e-08
KLC4;566;	0.0111184	1.16493e-05	8.15431e-06	8.79504e-06	8.11341e-06	1.62868e-05	4.88119e-05	5.08048e-05	0.000889224	2.28474e-05	0.00036837	9.97174e-06	1.55688e-05	0.767412	8.20511e-05	8.19445e-06	0.21992
DENND1B;632;	4.87832e-05	0.673302	0.0178408	0.0366183	0.00121284	0.191428	0.00017144	0.0389716	1.58729e-05	0.0313828	0.000207951	0.000899469	0.000226307	1.18779e-05	7.89639e-05	0.00757525	7.66545e-06
DNCLI1;516;	3.31994e-09	5.14319e-06	0.00193343	0.000333944	0.000205409	3.08985e-07	9.04105e-08	5.96713e-08	1.44198e-08	3.44242e-06	5.4964e-09	0.00293981	7.74697e-07	9.52229e-10	1.65976e-07	0.994577	1.07363e-09
VPS26B;302;	2.3889e-08	0.000530492	0.0081638	0.921114	3.86548e-05	5.16465e-06	3.14758e-07	1.28577e-06	2.97751e-08	0.00023458	3.43739e-08	0.000181698	7.86699e-07	5.29388e-09	3.06792e-07	0.0697291	4.44163e-09
FRS2;211;	8.20997e-06	0.905425	0.010561	0.0553976	0.000245691	0.00263528	1.76543e-05	0.00432259	2.41308e-06	0.0173451	9.5169e-06	0.000421321	2.7033e-05	1.49599e-06	2.21544e-05	0.00355671	8.76608e-07
TENS1;957;	7.12825e-07	0.0612566	0.316878	0.577564	0.00128106	0.000208162	7.58291e-06	7.38165e-05	9.13648e-07	0.00102468	1.14846e-06	0.00228567	3.7316e-05	1.86226e-07	1.12384e-05	0.039368	1.614e-07
PLEKHM1;433;	9.30061e-07	0.00756059	0.038448	0.692687	0.000500608	8.39936e-05	4.4719e-06	3.68225e-05	1.02491e-06	0.0141392	8.75599e-07	0.00153077	1.41723e-05	1.7833e-07	1.74465e-05	0.244973	1.39455e-07
PPP4R2;173;	3.99047e-06	0.855542	0.088647	0.0319218	0.00236039	0.0101642	2.24914e-05	0.00157239	4.31451e-06	0.00145111	1.54801e-05	0.000679461	0.000230929	1.31807e-06	4.3344e-05	0.00733829	1.17932e-06
RP23-458A23.5-001;382;	2.74208e-08	3.50396e-05	0.00716307	0.00238755	0.00140308	2.6502e-06	7.78269e-07	4.83348e-07	1.27e-07	2.4632e-05	5.02815e-08	0.00918099	7.58928e-06	8.17321e-09	1.25112e-06	0.979793	9.43748e-09
HTATIP;119;	0.00316253	0.00244428	0.00429851	0.00231265	0.0139011	0.00545201	0.172218	0.00262798	0.444269	0.00188645	0.044174	0.00875213	0.148622	0.0100517	0.010489	0.00383668	0.121502
ARHGAP21;928;	1.41602e-07	0.000869032	0.00172362	0.974582	3.56652e-05	1.56031e-05	1.25578e-06	6.01541e-06	1.11614e-07	0.00557829	1.5486e-07	0.000202731	1.55686e-06	2.62618e-08	9.37008e-07	0.0169831	1.9443e-08
MAPKAPK1B;369;	1.04569e-05	1.75393e-07	1.53048e-07	1.22486e-07	2.13724e-07	3.58108e-07	2.53379e-06	5.89349e-07	3.49429e-05	2.07585e-07	1.88738e-05	2.08755e-07	7.28905e-07	0.000635433	9.75818e-07	1.35501e-07	0.999294
PCBP1;263;	1.98642e-06	0.00670335	0.142696	0.388922	0.00452247	7.4028e-05	1.27774e-05	4.97782e-05	4.34383e-06	0.00374456	1.46795e-06	0.015859	8.04615e-05	4.52642e-07	0.000153709	0.437173	4.0629e-07
OSR1;359;	1.61099e-06	0.0226992	0.00344226	0.920735	8.6797e-05	0.000159317	6.32314e-06	0.000157225	6.61288e-07	0.0468363	1.43079e-06	0.000268322	7.1789e-06	2.70346e-07	5.91358e-06	0.00559164	1.69947e-07
ZC3H14;309;	5.51834e-08	0.000152403	0.0136297	0.0279462	0.000353391	7.30811e-06	1.54595e-06	1.38105e-06	1.26409e-07	0.00012059	9.2699e-08	0.00662811	4.7089e-06	1.41792e-08	1.00137e-06	0.951153	1.40209e-08
ACAC;77;	1.50606e-07	0.00017389	0.0396572	0.000927759	0.853617	5.78067e-05	2.36507e-05	3.72662e-06	1.17045e-06	2.29513e-05	8.15101e-07	0.0883482	0.00132836	6.91493e-08	4.33553e-06	0.0158332	1.05422e-07
CLCC1;434;	2.79933e-08	0.000331569	0.0503133	0.599167	0.000238261	2.91293e-06	3.29893e-07	1.07219e-06	6.2904e-08	7.38445e-05	3.40579e-08	0.000717418	2.47245e-06	7.06979e-09	1.20313e-06	0.349151	6.69524e-09
D2BWG0891E;117;	3.57307e-06	0.0264194	0.0405795	0.890358	0.00134253	0.000374564	3.04893e-05	0.000226176	3.78147e-06	0.00438666	4.57993e-06	0.00353493	9.31082e-05	8.78836e-07	3.63771e-05	0.0326048	7.21644e-07
TMOD3;71;	1.30197e-05	0.0141246	0.142697	0.272859	0.0328968	0.00138905	0.00107508	0.000315788	3.15231e-05	0.00684457	2.8114e-05	0.177495	0.0015656	4.08091e-06	0.000144464	0.348511	4.32163e-06
ALF1;583;	3.78693e-06	0.137002	0.010977	0.754595	0.000289127	0.000645496	1.41602e-05	0.000527431	1.79283e-06	0.082432	4.23531e-06	0.000452431	2.27677e-05	6.94453e-07	1.86898e-05	0.013013	4.54726e-07
DMXL2;1399;	2.52572e-07	0.975551	0.00990867	0.012905	8.58663e-05	0.000181423	8.22778e-07	0.000101379	1.9632e-07	0.000316988	4.59269e-07	4.53263e-05	5.57209e-06	6.36273e-08	3.26096e-06	0.000893616	4.88577e-08
ENH;111;	1.92846e-07	0.0156378	0.271234	0.595655	0.000423091	0.000125664	3.04477e-06	1.74146e-05	2.2969e-07	0.000786387	4.07635e-07	0.00114357	8.92406e-06	4.73402e-08	1.97667e-06	0.114962	4.08347e-08
DOCK7;1382;	8.3926e-07	0.977169	0.00802554	0.00405171	0.000124774	0.00841106	5.69229e-06	0.000751224	4.29972e-07	0.000512468	3.08357e-06	0.000118677	1.20126e-05	2.22495e-07	2.72337e-06	0.000809956	1.6288e-07
STIM2;754;	0.00117307	6.29792e-06	5.84219e-06	6.15384e-06	7.83749e-06	8.32857e-06	6.1468e-05	1.71674e-05	0.00474945	1.2576e-05	0.000173327	9.07397e-06	2.06955e-05	0.0319479	8.71478e-05	6.52125e-06	0.961707
AAK1;844;	2.3923e-06	0.0263385	0.00384788	0.713936	9.65893e-05	0.000222804	7.02675e-06	0.000215758	8.71009e-07	0.247222	1.93194e-06	0.000303792	7.70993e-06	3.65036e-07	8.03956e-06	0.00778735	2.20262e-07
RP23-193A16.5-001;836;	8.20356e-08	0.000109833	0.0748299	0.00188545	0.113825	1.41883e-05	5.12202e-06	1.60461e-06	5.23398e-07	3.22398e-05	2.29478e-07	0.341746	9.66649e-05	2.92831e-08	3.70857e-06	0.46745	3.84919e-08
AF6;557;	1.45725e-06	0.152719	0.0758594	0.705	0.000811267	0.0011167	1.42674e-05	0.000194226	1.25806e-06	0.00958082	3.1755e-06	0.000949066	3.48564e-05	3.40221e-07	1.08168e-05	0.0537026	2.70369e-07
KIAA1457;858;	0.00424324	0.0117237	0.00301138	0.0214505	0.000531634	0.00134085	0.000350478	0.0106342	0.000145598	0.937852	0.00019513	0.00168313	0.000138154	0.000201507	0.00108644	0.00534944	6.26333e-05
CUL4A;10;	1.19721e-05	0.955939	0.00490585	0.014608	0.00017318	0.00147063	1.04088e-05	0.0114765	2.86248e-06	0.00975251	9.20776e-06	0.000186202	2.41094e-05	2.09531e-06	4.5041e-05	0.00138129	1.13286e-06
PEX14;232;	2.45132e-08	8.71103e-05	0.222463	0.00315625	0.0260072	5.40449e-06	1.04635e-06	6.93383e-07	1.23475e-07	1.4281e-05	6.40647e-08	0.015026	2.41766e-05	8.45594e-09	1.17367e-06	0.733213	1.04482e-08
JMY;56;	6.89523e-07	0.00258055	0.340612	0.0817049	0.00760373	0.000116945	1.9392e-05	2.18123e-05	1.75732e-06	0.00055364	1.32605e-06	0.0755996	0.000100361	1.99483e-07	1.46114e-05	0.491068	2.07654e-07
KIAA0599;1154;	3.85139e-06	0.00939591	0.246613	0.148479	0.0543844	0.000769464	0.000217936	0.000120604	1.22489e-05	0.00234616	1.03235e-05	0.0617077	0.00110628	1.28678e-06	7.68735e-05	0.474754	1.4554e-06
TACC1;378;	5.11113e-07	0.0248995	0.0298461	0.92812	0.000286642	5.67734e-05	2.66413e-06	4.29305e-05	5.16178e-07	0.00160537	5.16316e-07	0.000505828	1.15432e-05	1.1349e-07	9.70606e-06	0.0146115	8.91962e-08
IRS2;1266;	1.35433e-08	0.000114905	0.00674902	0.635935	5.44544e-05	1.99793e-06	2.02939e-07	5.01599e-07	2.49025e-08	6.2274e-05	1.99908e-08	0.000267293	8.54483e-07	3.28363e-09	2.78749e-07	0.356813	3.02661e-09
D14ABB1E;339;	3.29735e-06	0.0241891	0.00315866	0.183427	9.7534e-05	0.000283962	9.13873e-06	0.000281104	1.05565e-06	0.781555	2.4731e-06	0.000305182	7.81493e-06	4.70152e-07	9.27845e-06	0.00666787	2.72522e-07
AC091465.1-006;1654;	0.0254749	0.0102071	0.00812773	0.0164842	0.00613778	0.0210623	0.721297	0.0148343	0.00709399	0.0582254	0.0593261	0.0144325	0.0053808	0.00880048	0.00224155	0.014685	0.00618875
KIAA1296;285;	7.99186e-09	0.000106424	0.961324	0.003386	0.00101707	1.75062e-06	1.62655e-07	3.52702e-07	2.71001e-08	6.00884e-06	1.58835e-08	0.000609058	3.1891e-06	2.52665e-09	4.28257e-07	0.033545	2.79023e-09
KIAA1741;1025;	9.28955e-08	0.000303951	0.00480418	0.76387	0.00012017	7.05872e-06	1.03538e-06	2.49992e-06	1.49226e-07	0.000659587	1.03446e-07	0.000858692	2.99579e-06	2.02651e-08	1.68518e-06	0.229368	1.76253e-08
CCNY;21;	0.00172939	0.00123859	0.00303851	0.0014435	0.00884763	0.000924556	0.00525387	0.000803824	0.780917	0.00142884	0.00124995	0.00831344	0.0193523	0.00188238	0.153362	0.00315092	0.00706264
ARHGEF17;329;	4.41887e-08	2.32657e-05	0.00216698	0.0005986	0.00197871	3.39317e-06	4.50017e-06	5.64648e-07	2.38713e-07	1.86977e-05	9.13455e-08	0.957546	1.61602e-05	1.43486e-08	1.20547e-06	0.0376413	1.77817e-08
KIAA0204;777;	0.000206978	2.38053e-05	1.20017e-05	1.12653e-05	1.00641e-05	0.000174058	0.000249645	0.000184191	3.44458e-05	1.98202e-05	0.996771	9.68876e-06	2.51772e-05	0.001063	6.60199e-06	9.10585e-06	0.00118896
KIAA0324;2644;	1.32594e-05	0.00091487	0.000382677	0.00895503	5.33648e-05	5.9842e-05	1.22746e-05	0.00012217	3.292e-06	0.987726	3.45196e-06	0.000153322	7.85983e-06	1.38558e-06	3.09281e-05	0.00155909	7.17065e-07
HSF1;303;	1.68638e-05	1.61642e-07	1.2006e-07	1.04658e-07	1.47159e-07	3.17373e-07	1.46437e-06	6.90415e-07	1.47804e-05	1.92655e-07	1.79433e-05	1.42664e-07	4.44709e-07	0.0026595	7.54102e-07	1.039e-07	0.997286
VIM;39;	2.31089e-06	0.0964622	0.0121851	0.00404455	0.000621476	0.882677	4.83023e-05	0.00131997	1.75003e-06	0.000512885	3.03862e-05	0.000334546	0.000104768	8.50806e-07	5.96264e-06	0.00164691	7.64318e-07
IRS2;385;	6.78062e-06	0.0256626	0.0539383	0.794509	0.00344635	0.00122519	8.06113e-05	0.000348062	8.85707e-06	0.0115699	1.32998e-05	0.005454	0.000238951	1.76991e-06	6.03076e-05	0.103434	1.55376e-06
ADD3;423;	6.42975e-08	0.000842754	0.0551703	0.353846	0.000447141	1.7882e-05	1.47608e-06	2.97341e-06	1.23659e-07	0.000211987	1.297e-07	0.00104335	6.1767e-06	1.70339e-08	1.1328e-06	0.588409	1.63578e-08
PCIF1;150;	7.27005e-08	0.000352875	0.00444421	0.958329	0.000122128	5.32425e-06	1.04664e-06	2.376e-06	1.21754e-07	0.000242082	8.16473e-08	0.000684227	3.3358e-06	1.72949e-08	1.45277e-06	0.035812	1.53958e-08
GBF1;1786;	3.13683e-08	0.000153086	0.698583	0.00338472	0.0302609	7.80169e-06	1.44884e-06	1.02702e-06	1.4441e-07	1.64117e-05	8.07589e-08	0.0273184	2.85288e-05	1.08732e-08	1.36336e-06	0.240243	1.32082e-08
MAP2K2;306;	2.88238e-05	0.597322	0.0265691	0.117931	0.000795337	0.0170709	9.05344e-05	0.0076734	8.14546e-06	0.212904	4.43003e-05	0.00157269	7.84653e-05	4.87435e-06	5.2404e-05	0.0178513	2.86564e-06
THRAP3;860;	0.0038134	0.00147848	0.00338149	0.00222296	0.00925554	0.00189586	0.0687422	0.00112424	0.820307	0.00290278	0.00557403	0.0134643	0.0209198	0.004404	0.0175539	0.00491741	0.018043
ATG2B;379;	6.99034e-07	0.00228717	0.00866194	0.958283	0.000338683	3.68962e-05	6.06283e-06	2.38425e-05	8.89773e-07	0.00183411	6.56281e-07	0.00166474	1.66682e-05	1.56195e-07	1.03565e-05	0.0268338	1.29032e-07
USP45;525;	2.31995e-08	0.000126705	0.68496	0.00299689	0.0203587	7.30374e-06	1.18122e-06	8.01169e-07	1.01297e-07	1.32634e-05	6.66952e-08	0.0135427	2.16582e-05	8.0725e-09	8.58311e-07	0.27797	9.80852e-09
SMCR8;488;	0.00681948	0.000616653	0.000750234	0.000510272	0.00133495	0.000588348	0.00194113	0.000996325	0.743282	0.000711119	0.00266204	0.00107488	0.00384643	0.0228145	0.0482181	0.000682108	0.163152
IPS1;220;	3.16153e-09	1.06516e-05	0.00976128	0.00237595	0.000310983	3.64274e-07	9.08797e-08	7.90444e-08	1.25696e-08	3.1767e-06	5.43105e-09	0.00238228	1.05503e-06	9.48297e-10	1.53566e-07	0.985154	1.06153e-09
SOLO;1472;	7.79473e-08	0.00422405	0.951695	0.02109	0.000788634	2.90211e-05	6.56017e-07	6.12512e-06	1.63402e-07	8.13195e-05	1.5291e-07	0.000368984	1.00006e-05	2.23636e-08	3.02203e-06	0.0217029	2.18996e-08
PANK;114;	4.31623e-08	8.27799e-05	0.0443376	0.00792462	0.00667107	4.07872e-06	1.53863e-06	8.95904e-07	2.10531e-07	2.6809e-05	7.60864e-08	0.113959	2.11213e-05	1.37222e-08	2.30656e-06	0.826968	1.62182e-08
SMCR8;416;	1.06183e-08	0.00010494	0.0370473	0.167873	0.000157327	1.46761e-06	1.57188e-07	3.90911e-07	2.65833e-08	2.39574e-05	1.59013e-08	0.000422677	1.35197e-06	2.82436e-09	4.07869e-07	0.794367	2.79918e-09
HDGF;236;	1.74772e-05	0.00890099	0.00213726	0.087441	0.000155263	0.00019025	2.58906e-05	0.000484146	4.3749e-06	0.894683	5.71244e-06	0.000546869	1.82324e-05	2.07913e-06	4.83479e-05	0.00533779	1.09737e-06
CLCC1;438;	4.3085e-09	0.000247604	0.00085438	0.997336	3.47103e-06	5.12886e-07	2.25818e-08	2.91643e-07	4.55244e-09	5.43519e-05	4.15598e-09	8.08373e-06	8.97529e-08	8.77309e-10	9.13949e-08	0.00149484	6.84173e-10
ARHGEF17;953;	0.17119	0.00830411	0.00412049	0.00484233	0.00272494	0.0191908	0.0353845	0.0520938	0.00922212	0.00984889	0.311235	0.00395148	0.00431409	0.252915	0.00329784	0.00339559	0.10397
APG16L;287;	3.90224e-06	0.0139683	0.014404	0.833011	0.000509409	0.000202797	1.44662e-05	0.000146189	2.89254e-06	0.0795893	3.07693e-06	0.00129176	2.96037e-05	6.88723e-07	4.12967e-05	0.0567807	4.92157e-07
PAIRBP1;329;	0.0841271	0.000633499	0.000505336	0.000454275	0.000560918	0.000630838	0.00118149	0.00189865	0.086399	0.0010536	0.00450571	0.000571052	0.00100013	0.352693	0.0180918	0.000480196	0.445213
EIF4EBP1;35;	1.84769e-06	0.00142144	0.0202263	0.0853151	0.00166313	6.94892e-05	2.51638e-05	2.56589e-05	3.38685e-06	0.00909268	1.62136e-06	0.026431	4.00514e-05	3.76937e-07	3.70431e-05	0.855645	3.30905e-07
BM28;25;	0.000221361	0.0481334	0.119139	0.304559	0.034921	0.0229069	0.00788966	0.00409655	0.000331732	0.0677762	0.000681526	0.106425	0.0056782	6.60204e-05	0.000771115	0.276339	6.37752e-05
KIAA0638;382;	1.14094e-05	0.542449	0.0873016	0.274828	0.00286232	0.0480976	0.000270392	0.00320231	7.85459e-06	0.00956561	5.55412e-05	0.00360189	0.000325927	3.34345e-06	3.15173e-05	0.0273824	2.72348e-06
CLASP1;729;	1.51579e-06	0.00214383	0.00824981	0.877037	0.000593006	7.43373e-05	2.23086e-05	3.54469e-05	1.9252e-06	0.00946931	1.51303e-06	0.00427813	2.85599e-05	3.20723e-07	1.50212e-05	0.0980476	2.63702e-07
CRSP210;588;	8.60131e-05	0.0216323	0.0155577	0.165528	0.00223688	0.00324531	0.000608059	0.00159735	4.48287e-05	0.717645	9.18321e-05	0.00611971	0.000269221	1.47297e-05	0.000205791	0.065107	9.95737e-06
GOLGA5;153;	6.15342e-05	0.00134472	0.0117722	0.00957521	0.0456957	0.000597753	0.0426612	0.000187048	0.000934741	0.00215046	0.000114255	0.82971	0.0164903	2.80778e-05	0.000928583	0.0377013	4.71778e-05
DSIP1;43;	6.56577e-09	0.000194677	0.992166	0.000942443	0.000208256	3.88707e-06	1.10743e-07	4.28808e-07	1.58988e-08	5.71811e-06	1.69215e-08	0.000132785	1.39363e-06	1.99877e-09	1.86895e-07	0.00634417	2.08397e-09
ARHGEF17;611;	8.54728e-08	0.000563072	0.929862	0.00454714	0.00990211	2.42477e-05	2.5057e-06	3.46902e-06	3.07055e-07	3.47017e-05	2.14126e-07	0.0123555	4.39986e-05	2.91057e-08	3.1132e-06	0.042658	3.37817e-08
GTF2F1;389;	1.93278e-07	0.000693987	0.0201823	0.171851	0.000413672	1.54701e-05	2.1413e-06	4.99441e-06	3.46235e-07	0.0010138	2.19318e-07	0.00222434	7.48772e-06	4.30419e-08	4.90545e-06	0.803585	3.86047e-08
CPEB2;254;	2.64034e-06	0.0528535	0.0106207	0.746097	0.000175901	0.000148964	5.351e-06	0.000201907	1.21362e-06	0.173031	1.51686e-06	0.000508682	1.00136e-05	3.95566e-07	2.21715e-05	0.016318	2.45185e-07
CDK16;138;	9.15321e-05	0.00588108	0.00167514	0.00142382	0.000560816	0.956612	0.00311569	0.0123903	3.22192e-05	0.00124426	0.0150003	0.000530713	0.000464248	4.95637e-05	2.99447e-05	0.000856667	4.18331e-05
EPS15;779;	1.38296e-08	3.83948e-05	0.0634006	0.00121768	0.00814197	2.75932e-06	5.82209e-07	3.46986e-07	6.8123e-08	9.15111e-06	3.41908e-08	0.0132197	9.39204e-06	4.57609e-09	6.26402e-07	0.913959	5.55997e-09
TBC1D5;582;	4.68432e-07	0.00814038	0.0654284	0.870087	0.00131384	0.000105109	9.00121e-06	3.02684e-05	7.82203e-07	0.000711022	8.78499e-07	0.00207928	4.09514e-05	1.31628e-07	7.33053e-06	0.0520446	1.23151e-07
BCL9;115;	0.0841316	0.00185843	0.00161361	0.00124354	0.00184697	0.0036738	0.0142414	0.0053546	0.0688581	0.00301276	0.0614563	0.00216615	0.00326655	0.265506	0.00727405	0.00155137	0.472945
SH3D19;274;	4.29901e-07	0.00116976	0.0253787	0.324486	0.00074942	3.69343e-05	4.35087e-06	1.10139e-05	7.98228e-07	0.00169668	5.42639e-07	0.00328379	1.77684e-05	9.89038e-08	9.6156e-06	0.643154	9.00801e-08
STIM2;752;	0.000578093	8.8961e-06	6.8355e-06	6.18954e-06	8.70172e-06	1.4196e-05	4.51624e-05	3.3121e-05	0.0011615	1.04814e-05	0.000397468	7.64294e-06	2.76083e-05	0.0260367	6.9166e-05	5.99394e-06	0.971582
DAL1;428;	0.00294809	0.0012523	0.000384835	0.000312647	0.000227578	0.0113639	0.000874237	0.0206718	0.000280764	0.000624296	0.952206	0.00016603	0.00037828	0.00502504	0.000173944	0.00022624	0.00288377
PIP4K2B;326;	4.35275e-09	5.91652e-05	0.0012374	0.98919	7.54258e-06	3.90974e-07	3.69736e-08	1.81307e-07	6.35773e-09	2.77788e-05	4.3909e-09	3.63891e-05	1.49961e-07	9.52383e-10	1.08376e-07	0.00944066	8.06129e-10
EIF4EBP2;70;	0.00353765	0.306979	0.0609178	0.119687	0.00761931	0.0447925	0.00231272	0.170949	0.000545032	0.219842	0.00185427	0.0161966	0.00194601	0.000563811	0.00336871	0.0386113	0.000277359
ARHGEF2;944;	0.855651	0.0045083	0.00096478	0.0033801	0.000290792	0.00193428	0.000708978	0.0387764	0.000402752	0.0821479	0.00160444	0.000590907	0.000146751	0.00590542	0.00108832	0.00126336	0.000635104
ENH;359;	0.000113237	0.0151289	0.0860754	0.133049	0.0231131	0.00494428	0.00320084	0.00105145	0.000196658	0.054436	0.000190486	0.250623	0.00198084	2.75615e-05	0.000597146	0.425247	2.61858e-05
MYLK;1804;	0.0025312	0.0424839	0.00289216	0.0235573	0.000366678	0.00307011	0.000170211	0.120915	6.41601e-05	0.79907	0.0002242	0.000705859	0.000102573	0.000148778	0.000534898	0.00312099	4.17447e-05
C2CD2;507;	3.82207e-06	5.08474e-08	4.89444e-08	4.44449e-08	7.20411e-08	9.29315e-08	1.30387e-06	1.44888e-07	2.38957e-05	7.49548e-08	4.1805e-06	8.07934e-08	2.52305e-07	0.000193908	3.26594e-07	4.91819e-08	0.999772
KIAA0313;1079;	1.60485e-05	0.352756	0.114751	0.0647637	0.00770745	0.41907	0.000430222	0.00445547	1.6031e-05	0.00549579	0.000160665	0.0037494	0.00107156	5.82448e-06	5.66766e-05	0.0254876	5.4923e-06
ATL1;10;	1.7952e-07	0.000832651	0.00747813	0.70446	0.000180222	2.55238e-05	3.13352e-06	6.02426e-06	2.32529e-07	0.00225443	2.61418e-07	0.00108925	4.99163e-06	3.90165e-08	1.80636e-06	0.283663	3.31109e-08
ATG2A;1607;	0.000276637	0.111128	0.163264	0.422516	0.0577189	0.0120118	0.00244478	0.00829667	0.000586208	0.0286102	0.000514938	0.0444624	0.0173457	0.000103549	0.0039147	0.126697	0.000108127
SVIL;1181;	1.72741e-08	0.00012648	0.0340011	0.158888	0.000216917	1.88465e-06	2.89304e-07	5.63792e-07	4.26618e-08	3.6645e-05	2.34027e-08	0.00132576	1.94848e-06	4.51079e-09	6.30952e-07	0.8054	4.43429e-09
PNN;699;	1.50676e-06	0.00189531	0.0382188	0.353939	0.00209965	6.46375e-05	2.05312e-05	2.72098e-05	2.97248e-06	0.00309175	1.45961e-06	0.0345162	5.72504e-05	3.44879e-07	3.43671e-05	0.566028	3.16081e-07
ARHGAP24;624;	3.14439e-09	9.0718e-05	0.00170484	0.993813	6.81247e-06	5.04338e-07	2.63039e-08	1.80291e-07	4.62734e-09	1.60912e-05	4.13242e-09	1.43527e-05	1.43374e-07	7.37273e-10	7.22248e-08	0.00435341	6.39029e-10
HDAC5;680;	3.85237e-08	3.49377e-05	0.00904517	0.00277384	0.0090531	2.17722e-06	1.52114e-06	5.52167e-07	2.5589e-07	2.08004e-05	5.93721e-08	0.320071	2.23951e-05	1.23564e-08	3.13383e-06	0.658971	1.52937e-08
FOXK2;573;	0.000405239	1.04699e-06	6.47318e-07	6.37202e-07	6.4656e-07	2.10845e-06	5.77789e-06	6.21047e-06	3.50809e-05	1.44098e-06	0.000155301	6.81103e-07	1.52946e-06	0.55085	3.34239e-06	5.68483e-07	0.44853
COBLL1;350;	7.04713e-05	0.458602	0.00510932	0.00815124	0.000454389	0.0893143	7.1068e-05	0.42475	1.35913e-05	0.0110359	0.000207186	0.000294497	0.000123231	1.67183e-05	8.59721e-05	0.00169023	9.05079e-06
CBP80;22;	1.73197e-09	3.66752e-06	0.000881765	0.00100093	5.25728e-05	1.38814e-07	3.29044e-08	3.48652e-08	6.62348e-09	2.58787e-06	2.50154e-09	0.000288043	3.1726e-07	4.77643e-10	9.61928e-08	0.99777	5.1529e-10
MDM2;163;	8.24786e-06	0.000151368	0.00145882	0.0002532	0.0431679	0.000149968	0.00109753	3.0206e-05	0.00134972	6.92449e-05	4.5647e-05	0.0098007	0.940384	7.44854e-06	0.000769278	0.00123184	2.52313e-05
BNIP3L;166;	5.57411e-09	0.000479864	0.997963	0.000558958	0.000172259	4.92877e-06	1.03641e-07	5.67603e-07	1.26652e-08	2.9805e-06	1.63673e-08	5.755e-05	1.66475e-06	1.85657e-09	1.45589e-07	0.000758253	1.95851e-09
EPB4.1L1;543;	3.74494e-08	0.000137306	0.00212725	0.847409	5.57819e-05	2.61532e-06	4.07134e-07	1.00175e-06	6.25128e-08	0.000316362	4.03688e-08	0.000275497	1.3132e-06	8.20852e-09	8.25865e-07	0.149673	7.18954e-09
BORG5;332;	0.0036809	0.174206	0.0829818	0.0525273	0.0391331	0.242867	0.0528143	0.183083	0.0028237	0.0232476	0.0240388	0.0399421	0.0383536	0.00232701	0.00445866	0.0312046	0.00231121
RASL12;190;	3.1882e-08	0.000506887	0.907332	0.00602295	0.000793737	7.51293e-06	4.30407e-07	1.48317e-06	8.12006e-08	3.7641e-05	5.56305e-08	0.00102152	4.55734e-06	8.89293e-09	1.35359e-06	0.0842692	8.98486e-09
BC032281;2208;	1.34244e-07	0.00050193	0.629885	0.0113289	0.0961105	2.7591e-05	6.52449e-06	4.23604e-06	6.66523e-07	4.9781e-05	3.48497e-07	0.0867669	0.000173661	4.91262e-08	5.978e-06	0.175138	6.1579e-08
IFNGR;379;	2.50501e-05	0.0039024	0.000179164	0.000163339	3.41723e-05	0.126163	3.56657e-05	0.868598	2.76759e-06	0.000209716	0.000559201	2.59237e-05	2.20527e-05	1.0226e-05	6.06753e-06	5.78023e-05	5.14823e-06
KIAA1849;566;	0.00136018	0.000187999	0.000303102	0.00019699	0.000721534	0.000326308	0.0078859	0.000265963	0.649846	0.000213124	0.00434141	0.000735699	0.00428251	0.00765751	0.00214874	0.000302142	0.319225
SPAG7;219;	1.97961e-07	0.000110445	0.0056282	0.0199374	0.00228883	8.34548e-06	9.30816e-06	2.35039e-06	8.70103e-07	0.000196662	2.66964e-07	0.144443	3.25868e-05	5.58434e-08	6.69591e-06	0.827335	6.25208e-08
IQSEC1;92;	7.11776e-08	0.00112722	0.274735	0.0431991	0.000861998	2.22516e-05	1.26762e-06	3.35322e-06	1.50784e-07	0.000174606	1.42371e-07	0.00129091	7.58348e-06	1.9015e-08	1.7529e-06	0.678575	1.85974e-08
NIPA;353;	2.71412e-06	0.0242599	0.00288195	0.282109	9.56704e-05	0.000294891	8.6043e-06	0.00025009	9.47723e-07	0.683185	2.42683e-06	0.000234289	8.01142e-06	4.12688e-07	8.06436e-06	0.00665721	2.46957e-07
KIAA0599;1135;	1.42236e-07	0.00054285	0.0188882	0.447384	0.00043987	1.77696e-05	2.59824e-06	4.24347e-06	2.75463e-07	0.000430358	2.22661e-07	0.00281893	9.26589e-06	3.54455e-08	2.47124e-06	0.529458	3.34954e-08
PRKAG2;143;	2.9585e-06	0.00159953	0.000339294	0.0110121	1.967e-05	4.70216e-05	3.34866e-06	9.64681e-05	5.79533e-07	0.985916	1.06527e-06	7.79518e-05	2.21199e-06	3.142e-07	5.25726e-06	0.000875582	1.57206e-07
AHNAK;76;	5.90851e-07	0.00104272	0.444618	0.00966334	0.0972657	8.34278e-05	1.84074e-05	1.3964e-05	3.0483e-06	0.000167162	1.33223e-06	0.253091	0.000396564	2.06959e-07	3.07181e-05	0.193603	2.58108e-07
CIC;1343;	1.1388e-06	0.00114171	0.0183963	0.338374	0.00128447	2.45555e-05	9.01928e-06	1.62178e-05	2.43354e-06	0.00436158	6.97395e-07	0.0170983	2.91886e-05	2.33186e-07	5.78471e-05	0.619202	2.04075e-07
KIAA0462;363;	4.58024e-07	0.0136028	0.922893	0.0238793	0.00511743	0.000115896	2.96925e-06	3.27269e-05	1.15619e-06	0.0002832	8.23618e-07	0.00120688	7.06395e-05	1.38336e-07	3.2136e-05	0.0327604	1.40351e-07
NHE1;609;	3.82458e-05	2.99855e-07	2.71591e-07	2.51437e-07	3.65168e-07	6.11108e-07	8.41329e-06	9.42416e-07	7.21309e-05	4.99963e-07	3.96378e-05	4.36039e-07	1.06697e-06	0.0023219	1.43003e-06	2.80104e-07	0.997513
EIF4EBP1;69;	1.75746e-05	8.99325e-08	6.44112e-08	5.95365e-08	7.39469e-08	1.85536e-07	9.9032e-07	4.16377e-07	6.29442e-06	1.21524e-07	1.39856e-05	7.91946e-08	2.00714e-07	0.00687357	3.319e-07	5.79725e-08	0.993086
FLN29;450;	1.87714e-07	0.000800053	0.698581	0.00709057	0.0439415	9.2292e-05	1.48146e-05	6.93175e-06	7.20688e-07	7.57102e-05	6.90703e-07	0.0970583	0.000154234	6.79875e-08	3.98843e-06	0.152179	8.31927e-08
TOM1;496;	7.96367e-06	0.00530818	0.000487517	0.00605663	3.49292e-05	0.00016636	5.70039e-06	0.000487718	1.28037e-06	0.986536	3.17581e-06	6.98935e-05	4.52486e-06	8.51733e-07	1.31727e-05	0.000815281	4.02151e-07
FAM13A;397;	2.99951e-08	0.000212022	0.829612	0.000509237	0.162477	1.62827e-05	1.15195e-06	1.43491e-06	1.60511e-07	6.6844e-06	1.16174e-07	0.00198431	9.4378e-05	1.24282e-08	1.54327e-06	0.00508312	1.6594e-08
EPB4.9;26;	1.85881e-10	8.49213e-07	0.000547666	0.000325913	8.38814e-06	2.2104e-08	4.39395e-09	5.00769e-09	6.13628e-10	3.19681e-07	2.94508e-10	4.24266e-05	3.70271e-08	5.18196e-11	8.28481e-09	0.999074	5.48541e-11
KIAA1741;429;	1.7797e-05	5.52463e-08	4.08879e-08	4.20759e-08	4.74282e-08	9.14583e-08	5.41126e-07	2.29953e-07	6.91054e-06	8.85056e-08	4.04638e-06	5.3281e-08	1.24365e-07	0.00889453	3.06403e-07	3.97783e-08	0.991075
GRL;161;	5.82023e-08	0.000500671	0.664677	0.0351642	0.00218014	9.16851e-06	9.89655e-07	2.17526e-06	1.7544e-07	5.3952e-05	9.86393e-08	0.00469402	1.31115e-05	1.70828e-08	2.71079e-06	0.292702	1.80798e-08
DENND4C;1686;	0.00047355	0.226767	0.0444673	0.211133	0.0031111	0.00907115	0.000314441	0.0247336	0.000111074	0.430982	0.000216792	0.00670023	0.00047505	6.53764e-05	0.00130556	0.0400377	3.47826e-05
DENND4C;1289;	4.59982e-06	0.0458061	0.0223899	0.902681	0.00072678	0.000266866	1.85426e-05	0.000341516	3.6238e-06	0.00880582	3.78505e-06	0.00157656	5.5886e-05	9.79873e-07	5.40757e-05	0.0172627	7.1779e-07
AKAP11;448;	3.06478e-09	0.000109338	0.000108351	0.999511	1.09329e-06	2.8169e-07	1.53338e-08	2.13275e-07	2.60108e-09	4.90175e-05	2.68404e-09	2.97581e-06	4.31161e-08	5.96186e-10	4.30218e-08	0.000217896	4.40513e-10
MKIAA0035;689;	1.21675e-06	0.00559189	0.654685	0.0250302	0.165856	0.000906326	0.000134778	5.94823e-05	4.72358e-06	0.000285035	6.25193e-06	0.0631266	0.0022081	5.11451e-07	2.08928e-05	0.0820822	6.63012e-07
EPS15L1;695;	1.20545e-09	1.42861e-05	0.996612	0.000141609	0.000506816	3.73708e-07	2.58721e-08	5.49553e-08	4.77872e-09	6.26369e-07	2.91521e-09	0.000107624	7.99144e-07	4.08411e-10	6.94264e-08	0.00261593	4.75755e-10
8030462N17RIK;66;	3.00352e-06	0.0182414	0.0777014	0.638198	0.00250492	0.000241341	1.46102e-05	0.000118808	4.5619e-06	0.0141678	3.11093e-06	0.0030824	7.78854e-05	6.62031e-07	9.67579e-05	0.245543	5.58158e-07
MYO18A;2044;	2.60396e-07	0.00119955	0.0323585	0.583533	0.00123171	2.24493e-05	3.01858e-06	8.04253e-06	6.33105e-07	0.000652701	3.39301e-07	0.00196199	2.20646e-05	6.72703e-08	1.03804e-05	0.378995	6.5044e-08
AF013969;1071;	5.59402e-06	0.0131255	0.0451834	0.842497	0.00418066	0.000432576	9.82041e-05	0.000206579	9.13086e-06	0.00489485	8.15777e-06	0.0109431	0.000293434	1.54859e-06	7.05393e-05	0.0780487	1.42764e-06
PXN;83;	6.58858e-08	0.000897637	0.00356358	0.967583	4.41529e-05	1.53161e-05	8.4265e-07	3.58696e-06	6.63977e-08	0.000932082	1.03703e-07	0.000170667	1.50214e-06	1.41334e-08	5.35972e-07	0.0267872	1.1416e-08
CLINT1;308;	2.35262e-05	0.00706289	0.141835	0.0464086	0.0398285	0.000866196	0.000362352	0.000256718	7.96793e-05	0.00712834	2.88926e-05	0.378514	0.00132114	6.3816e-06	0.000742713	0.375529	6.82364e-06
REPS1;708;	7.49782e-08	0.000700821	0.0163009	0.84406	0.000199222	1.04986e-05	7.57204e-07	3.09537e-06	1.32826e-07	0.000300729	1.07928e-07	0.000420107	4.23287e-06	1.82503e-08	1.78087e-06	0.137997	1.66207e-08
CEP350;1256;	5.68578e-08	0.000169738	0.00099451	0.984341	2.86538e-05	1.95009e-06	3.08408e-07	1.44272e-06	7.47174e-08	0.000559964	3.86595e-08	0.000159452	9.7797e-07	1.10257e-08	1.47386e-06	0.0137405	8.79406e-09
GYS;641;	0.00183943	0.000489176	0.000634282	0.000372685	0.00144696	0.00107603	0.0135448	0.000878754	0.138263	0.000341823	0.0215515	0.00101241	0.0130052	0.0150093	0.00263828	0.000492007	0.787404
KIAA0440;1197;	0.00171728	0.000115811	0.000151044	0.000121726	0.000300386	0.000117171	0.000985392	0.000179263	0.81319	0.000157983	0.000797193	0.000272587	0.00116337	0.00871135	0.00607201	0.000156861	0.165791
COPS1;475;	1.078e-05	0.00495085	0.0230952	0.555902	0.00241031	0.000400484	0.000228571	0.000155115	1.27744e-05	0.0434382	1.09146e-05	0.0445088	0.000143787	2.18259e-06	6.51092e-05	0.324663	1.79526e-06
CIC;2311;	1.69893e-05	0.0148762	0.00608273	0.629582	0.000358589	0.000316882	3.56836e-05	0.000525162	6.55771e-06	0.329238	8.00579e-06	0.00142813	3.83442e-05	2.43295e-06	6.76606e-05	0.0174157	1.45025e-06
KIAA0324;1414;	0.000363591	0.340092	0.132548	0.122529	0.0200566	0.161125	0.00181351	0.0296493	0.00025954	0.0901316	0.00141744	0.0127779	0.00372736	0.000103515	0.00133174	0.0819894	8.41945e-05
HECTD1;1389;	0.000661399	0.00644852	0.00753903	0.0668318	0.00196382	0.00113113	0.00215998	0.00140255	0.000226604	0.852436	0.000144143	0.0181518	0.000341532	7.16819e-05	0.000805636	0.0396432	4.08362e-05
ABPL;2625;	1.02369e-06	0.00320492	0.0428088	0.263131	0.00138918	0.000210583	2.48316e-05	3.21635e-05	1.49944e-06	0.00457979	1.99365e-06	0.0083275	3.95563e-05	2.42903e-07	9.21122e-06	0.676238	2.19279e-07
CRK;125;	3.95152e-08	0.00114658	0.987516	0.000922866	0.00725736	7.05872e-05	1.4502e-06	3.68824e-06	1.284e-07	1.05449e-05	1.95169e-07	0.000530693	4.97406e-05	1.59957e-08	9.677e-07	0.00248906	1.94727e-08
JIP4;258;	5.49096e-05	0.00912146	0.107689	0.0227737	0.264996	0.00524124	0.00695843	0.000783548	0.000426536	0.00217467	0.000261512	0.435788	0.0788878	2.92205e-05	0.000848921	0.0639183	4.72218e-05
TOE1;349;	1.76763e-09	4.70873e-06	0.000376765	0.00366482	1.33831e-05	1.75986e-07	4.52903e-08	4.02044e-08	4.39775e-09	6.24027e-06	2.59922e-09	0.000163047	1.51646e-07	4.4283e-10	4.21414e-08	0.995771	4.36373e-10
NFIA;372;	6.52258e-06	0.00400273	0.0165386	0.453549	0.00144008	0.000200475	8.66081e-05	9.34952e-05	7.23216e-06	0.10441	5.10782e-06	0.016688	6.50302e-05	1.18089e-06	5.68574e-05	0.402849	9.25171e-07
RP23-458A23.5-001;117;	0.00016037	0.0468065	0.00621983	0.00420367	0.00131381	0.861754	0.000463661	0.0672793	5.43077e-05	0.00456093	0.00322741	0.00071823	0.000643634	6.3187e-05	0.000142712	0.00234181	4.64842e-05
JARID1C;317;	2.31714e-05	0.0111844	0.0173573	0.69621	0.00149938	0.000181181	3.20087e-05	0.000311588	2.25127e-05	0.180735	7.17957e-06	0.00428349	0.000103993	3.55845e-06	0.00112526	0.0869174	2.47523e-06
PTMS;191;	4.98969e-08	0.000826182	0.972495	0.00248714	0.00262881	4.94958e-05	1.63439e-06	3.10256e-06	1.32772e-07	2.84754e-05	1.84044e-07	0.00138932	1.83411e-05	1.6799e-08	1.01222e-06	0.020071	1.87291e-08
MCG_23367;46;	7.53364e-05	0.116404	0.00700954	0.00720977	0.00107383	0.767383	0.000533425	0.0915506	2.44975e-05	0.0041603	0.001057	0.000689431	0.000473816	2.86958e-05	6.70913e-05	0.00223936	2.05118e-05
MTMR14;512;	7.35361e-08	0.000767664	0.0239485	0.385874	0.000176227	8.26456e-06	7.97368e-07	2.74035e-06	1.15394e-07	0.000593317	8.35981e-08	0.000833666	2.6646e-06	1.61119e-08	1.73063e-06	0.58779	1.39149e-08
TTC15;234;	0.000120738	0.151685	0.00738687	0.0162269	0.000868155	0.649827	0.00108193	0.154189	2.34752e-05	0.0127182	0.00108619	0.00107377	0.000313978	3.49227e-05	5.36286e-05	0.00328967	2.06955e-05
EIF4B;207;	0.00380136	0.00699756	0.0135269	0.00558905	0.030551	0.00560535	0.00458044	0.0050125	0.262603	0.00438093	0.0054946	0.0139194	0.0812035	0.00436531	0.528992	0.009768	0.0136096
KIAA0440;1417;	0.00190874	0.00063176	0.000978592	0.000656437	0.00238914	0.000651384	0.00357414	0.000763884	0.853547	0.000541453	0.00279118	0.00164773	0.0162774	0.00662794	0.0238804	0.000865384	0.0822674
KIAA0999;668;	2.0916e-05	0.417535	0.216137	0.169993	0.00962935	0.119238	0.000437942	0.00465062	2.05345e-05	0.00749042	0.000133158	0.00829579	0.00117747	7.07973e-06	7.98464e-05	0.0451479	6.46661e-06
A2LP;447;	3.19266e-07	0.000340138	0.0414314	0.0225834	0.0145361	1.37558e-05	6.83739e-06	4.8222e-06	1.6962e-06	0.000216735	3.80565e-07	0.0775396	8.43375e-05	9.41317e-08	3.4296e-05	0.843206	1.07995e-07
8030462N17RIK;143;	6.45285e-07	0.00215081	0.698741	0.0265696	0.0244515	7.76571e-05	1.01311e-05	1.91106e-05	2.46165e-06	0.000268846	1.10731e-06	0.0456324	0.000186975	2.03606e-07	3.88053e-05	0.201849	2.29187e-07
EDG5;332;	1.12571e-06	0.000460509	5.24446e-05	0.0011618	3.61899e-06	1.08735e-05	5.31408e-07	4.31332e-05	1.60084e-07	0.998148	2.90462e-07	8.49118e-06	4.73986e-07	1.03776e-07	2.11517e-06	0.000106504	4.69256e-08
TBC1D5;584;	2.32827e-07	0.000803658	0.021084	0.677056	0.000699949	2.55307e-05	5.45795e-06	6.88937e-06	4.56135e-07	0.000534486	3.59923e-07	0.00520869	1.6949e-05	5.99295e-08	3.80448e-06	0.294553	5.71836e-08
LRRFIP1;267;	0.0503337	0.000270843	0.000264629	0.00032119	0.000351201	0.000339262	0.00607107	0.000615801	0.11499	0.000817135	0.00498035	0.000515416	0.000709123	0.223484	0.00250093	0.000355868	0.593079
GAK;847;	5.59571e-06	0.718695	0.0172583	0.167184	0.000352916	0.00629836	2.73186e-05	0.0017399	2.07892e-06	0.0764948	1.09719e-05	0.000542607	2.96952e-05	1.05974e-06	1.42097e-05	0.0113428	6.77684e-07
ITPR2;937;	0.0114239	7.22966e-06	5.28199e-06	6.56885e-06	5.4527e-06	8.0834e-06	4.4492e-05	2.73099e-05	0.000919228	1.69389e-05	0.000132959	7.47689e-06	1.05413e-05	0.81139	6.62603e-05	5.81361e-06	0.175922
KIAA1055;475;	6.06375e-07	0.0306093	0.013148	0.915763	0.000140063	9.10817e-05	2.24302e-06	5.25548e-05	4.2581e-07	0.018731	6.09378e-07	0.000246463	5.99312e-06	1.11758e-07	6.77352e-06	0.0212018	7.94774e-08
LYSMD1;3;	1.77778e-07	0.000206005	0.0409714	0.000788632	0.832634	7.28289e-05	3.52293e-05	4.50991e-06	1.32536e-06	2.45984e-05	9.85723e-07	0.111745	0.00143965	8.25067e-08	4.73189e-06	0.0120706	1.25855e-07
SNAG1;190;	0.010818	0.00522022	0.00668473	0.0038897	0.0101292	0.00382455	0.00297554	0.00620038	0.28037	0.00445758	0.00582471	0.00635558	0.020179	0.0131527	0.582412	0.00524947	0.0322567
H3A;953;	1.57177e-07	0.00279312	0.00551488	0.983011	0.000104824	2.26155e-05	1.86609e-06	1.06279e-05	1.71269e-07	0.000559809	2.08723e-07	0.000298998	4.60326e-06	3.70124e-08	1.68516e-06	0.00767524	3.02775e-08
KIAA1148;1548;	1.49069e-05	0.0325717	0.165621	0.59752	0.0130138	0.000540533	0.000109565	0.000459517	2.89406e-05	0.00832361	1.2667e-05	0.0344049	0.000639134	3.88078e-06	0.000571385	0.146161	3.51922e-06
RHBDF2;298;	1.70062e-08	6.66161e-05	0.00499837	0.191898	9.34319e-05	1.226e-06	2.14454e-07	4.37029e-07	4.04232e-08	5.74355e-05	1.91941e-08	0.000638963	1.19654e-06	4.10515e-09	6.43207e-07	0.802244	3.89499e-09
CCDC88A;1719;	0.000247368	0.580475	0.0177262	0.0636664	0.00197785	0.0463681	0.000365442	0.242175	6.25464e-05	0.0361374	0.000488599	0.00152272	0.000632235	6.32513e-05	0.000381767	0.00767446	3.66458e-05
CTDP1;830;	1.51556e-06	0.00424209	0.0458123	0.750308	0.00331506	0.000103808	3.09878e-05	4.438e-05	3.13404e-06	0.00219157	1.9195e-06	0.013065	0.000105639	4.01654e-07	3.26046e-05	0.180742	3.81691e-07
MAP3K2;169;	0.000603198	0.0212444	0.0196124	0.215677	0.00509949	0.00306548	0.00108282	0.00352682	0.000374548	0.635722	0.000283552	0.01183	0.00102519	9.67338e-05	0.00238867	0.0783033	6.47903e-05
FKBP133;344;	3.43501e-07	0.829746	0.147108	0.0173551	0.000405498	0.000591323	2.92026e-06	9.8062e-05	3.40507e-07	0.000356763	8.5349e-07	0.000279571	1.48317e-05	9.40424e-08	3.76365e-06	0.00403692	7.89375e-08
BCAS3;488;	1.20096e-07	0.00104519	0.00612553	0.943088	8.74447e-05	8.97514e-06	5.73959e-07	4.6964e-06	1.53961e-07	0.00140611	1.10229e-07	0.000207324	2.4947e-06	2.42981e-08	3.12265e-06	0.0480197	1.9625e-08
DAP;2;	1.26617e-08	8.12921e-05	0.969845	0.000508171	0.0180819	3.16151e-06	2.85329e-07	4.81392e-07	6.40142e-08	4.34752e-06	3.15129e-08	0.001355	1.46885e-05	4.57834e-09	1.00733e-06	0.0101044	5.68649e-09
ACTP;14;	5.06972e-08	0.000364798	0.000726628	0.98881	1.56604e-05	4.32385e-06	3.13616e-07	2.12075e-06	4.60111e-08	0.00215819	4.89539e-08	5.3322e-05	6.29765e-07	9.49281e-09	5.49583e-07	0.0078634	7.13303e-09
EMK;616;	0.000270941	0.549197	0.0316651	0.103888	0.00292401	0.0252317	0.000370435	0.0558115	7.41661e-05	0.20569	0.000303463	0.00265103	0.00052606	5.10901e-05	0.000679506	0.0206365	2.93094e-05
CKLFSF4;194;	3.3455e-08	0.997645	0.000748993	0.00131621	5.22116e-06	5.14059e-05	1.15471e-07	1.94222e-05	1.67956e-08	0.000108269	6.18332e-08	5.07743e-06	3.34869e-07	7.18092e-09	1.90609e-07	0.000100087	4.92739e-09
PCIF1;144;	4.34434e-07	0.000769211	0.015087	0.718487	0.00107289	1.99947e-05	7.46651e-06	9.15408e-06	1.00806e-06	0.000857505	4.526e-07	0.00969226	2.7367e-05	1.08077e-07	1.2199e-05	0.253956	1.02805e-07
ARAF;162;	1.97107e-07	0.000435476	0.344962	0.00437049	0.12577	6.73536e-05	1.49346e-05	5.31089e-06	9.85994e-07	7.20448e-05	7.04934e-07	0.231207	0.000220627	7.23603e-08	5.57927e-06	0.292867	9.32408e-08
DRES9;664;	5.24651e-05	0.0187724	0.0173951	0.385729	0.00200196	0.00271386	0.000447125	0.00109345	3.02991e-05	0.473623	6.58318e-05	0.00709895	0.000233556	9.46105e-06	0.000127367	0.0905998	6.65389e-06
PEX14;275;	2.0411e-07	0.000254623	0.117644	0.00695264	0.0421116	1.64172e-05	4.76422e-06	3.58188e-06	1.24449e-06	8.70159e-05	3.50294e-07	0.176793	0.000109714	6.61946e-08	1.80981e-05	0.656002	8.14873e-08
BPY2IP1;670;	9.38597e-07	0.00751182	0.488683	0.126159	0.0245726	0.000350605	3.50017e-05	4.45018e-05	2.68635e-06	0.000731114	2.74631e-06	0.0134723	0.00031342	3.11024e-07	2.11171e-05	0.338099	3.44029e-07
KCTD3;793;	3.61562e-07	0.000230609	0.0125431	0.0299566	0.00299872	1.11931e-05	9.05108e-06	4.34799e-06	1.46876e-06	0.000355529	3.56079e-07	0.243558	3.8532e-05	9.49098e-08	1.88275e-05	0.710273	1.00748e-07
AHNAK;4342;	6.29208e-06	0.0155334	0.0248085	0.86186	0.00149273	0.00116912	0.000151357	0.000287658	5.62067e-06	0.0169032	1.27885e-05	0.00634657	0.000124306	1.50128e-06	2.43399e-05	0.0712717	1.22585e-06
RANBP3;165;	2.30372e-08	0.000162667	0.132937	0.00675592	0.00144155	5.71113e-06	6.20478e-07	8.11552e-07	7.29178e-08	3.02584e-05	5.05263e-08	0.00168022	5.8526e-06	6.84698e-09	8.0611e-07	0.856978	7.42047e-09
KIAA1927;268;	4.58994e-05	0.000450599	0.00141511	0.00167631	0.00159026	5.10324e-05	4.46419e-05	8.09477e-05	0.000542684	0.0011494	9.66959e-06	0.00228262	0.000369602	1.21436e-05	0.987486	0.00278016	1.31877e-05
AS160;577;	2.8026e-06	0.10689	0.825446	0.0176956	0.0223642	0.0059836	6.18833e-05	0.000461062	5.95592e-06	0.000437018	1.38e-05	0.00558086	0.00115628	1.15373e-06	4.24874e-05	0.0138563	1.29235e-06
PTPN11;546;	2.512e-07	0.00070725	8.20503e-05	3.5812e-05	1.36684e-05	0.998839	4.60528e-06	0.000266142	1.50119e-07	1.04748e-05	1.05747e-05	6.52152e-06	7.23007e-06	1.26015e-07	3.2202e-07	1.61873e-05	1.16218e-07
KIAA0235;82;	3.49491e-06	0.0123965	0.108718	0.673774	0.00392087	0.000158503	3.14392e-05	0.000107153	5.84592e-06	0.00488715	2.96916e-06	0.0195778	0.00012265	8.20819e-07	0.00010572	0.176186	7.16892e-07
SYB3;48;	2.53377e-05	0.036789	0.456381	0.0560068	0.136035	0.00804963	0.000487505	0.000827155	8.2987e-05	0.00663896	9.23802e-05	0.0405398	0.00527403	9.00503e-06	0.00062446	0.252127	1.05993e-05
KIAA1720;30;	4.54669e-07	0.000705321	0.0153715	0.0841013	0.00109021	4.06641e-05	9.34194e-06	9.43514e-06	9.824e-07	0.00164409	6.52676e-07	0.0081719	2.22751e-05	1.08683e-07	8.0036e-06	0.888824	1.02871e-07
NFIA;319;	0.000114112	0.222436	0.0224775	0.325528	0.0014533	0.00187828	6.60403e-05	0.00859648	3.85157e-05	0.392093	4.36284e-05	0.00174445	0.000191265	1.67446e-05	0.0011245	0.0221888	9.34925e-06
EPB4.9;96;	1.12087e-08	0.000247232	0.00717269	0.922475	3.34243e-05	1.71243e-06	1.1087e-07	5.49009e-07	1.79118e-08	7.94396e-05	1.46012e-08	7.10189e-05	5.34457e-07	2.5981e-09	2.84791e-07	0.0699179	2.28018e-09
DOT1;784;	0.00130077	0.30128	0.0263026	0.195108	0.00279135	0.00627092	0.000358789	0.0951518	0.000204475	0.341852	0.000275925	0.00430648	0.000630485	0.000168828	0.00391363	0.0200074	7.59143e-05
TCFEB;180;	2.33564e-06	0.931331	0.0491817	0.00860325	0.00133881	0.00497814	1.43968e-05	0.00139488	2.46505e-06	0.000419627	8.26419e-06	0.000427339	0.000151058	8.34491e-07	2.56759e-05	0.00211893	7.49407e-07
FAM122A;186;	8.55134e-05	0.00897916	0.00796649	0.0787018	0.00100649	0.00167604	0.000387722	0.00094409	3.14285e-05	0.856843	6.27373e-05	0.00536339	0.000126101	1.18072e-05	0.000127273	0.0376798	7.27573e-06
KIAA0819;533;	6.04187e-06	0.00258453	0.0623533	0.10126	0.0177231	0.000177653	8.92161e-05	7.06619e-05	2.38892e-05	0.0037091	6.14843e-06	0.212386	0.000464005	1.60801e-06	0.000284736	0.598858	1.69624e-06
NPM1;217;	0.000346387	0.255668	0.0425781	0.247956	0.00493645	0.117849	0.00640462	0.0399942	9.82357e-05	0.226944	0.00109797	0.0110776	0.0010932	7.80235e-05	0.000247551	0.0435822	4.9105e-05
KIAA1562;890;	4.10536e-05	0.000588154	0.000949816	0.00065699	0.00126423	0.00338403	0.984932	0.000342081	0.000106384	0.000308516	0.00186772	0.00194267	0.00266954	3.46403e-05	3.68082e-05	0.000814868	6.08711e-05
ARHGAP5;765;	9.85505e-07	0.0162892	0.85538	0.037573	0.0177287	0.000651582	3.1913e-05	7.29462e-05	2.41549e-06	0.000443511	3.11493e-06	0.0119099	0.000281165	3.38797e-07	1.80353e-05	0.0596132	3.65344e-07
EEF2K;444;	0.00014786	6.75234e-08	4.36148e-08	5.24476e-08	4.24456e-08	1.00305e-07	4.5825e-07	3.37007e-07	3.73372e-06	1.42212e-07	3.64628e-06	5.39911e-08	8.50859e-08	0.991152	3.09538e-07	4.51399e-08	0.00869118
OPTN;345;	0.000154418	8.90725e-06	1.02774e-05	7.81222e-06	1.93309e-05	1.71563e-05	0.000303693	1.92889e-05	0.00831852	1.01041e-05	0.000553158	1.79836e-05	0.00010059	0.00255603	6.68418e-05	9.71246e-06	0.987826
SASH1;1014;	0.000205398	0.0471626	0.163815	0.231772	0.0502966	0.00376412	0.00226402	0.00276247	0.000443604	0.039697	0.00016795	0.218729	0.00471094	5.51277e-05	0.00389941	0.230203	5.14962e-05
LPIN1;260;	1.05925e-05	0.03107	0.555183	0.0136334	0.263721	0.0412078	0.000684414	0.000696022	3.83921e-05	0.00109012	0.000116999	0.0287321	0.0154313	5.13548e-06	0.000138409	0.0482342	7.105e-06
KLC1;524;	2.42526e-06	0.929042	0.0265689	0.0330484	0.000443462	0.00300487	1.04812e-05	0.000970332	1.50557e-06	0.00239901	5.81379e-06	0.000318221	3.92083e-05	6.12299e-07	1.5134e-05	0.00412929	4.59411e-07
NIPA;393;	1.85868e-08	4.34011e-05	0.0144012	0.0028182	0.000891592	2.22923e-06	3.76828e-07	4.15908e-07	7.43765e-08	2.03611e-05	3.3374e-08	0.00215588	4.41348e-06	5.4054e-09	9.46599e-07	0.979661	6.02317e-09
TENC1;998;	0.00524308	0.00735475	0.0224172	0.0109501	0.0622627	0.00722575	0.117882	0.00408422	0.380525	0.00772941	0.00866969	0.113916	0.148966	0.0051499	0.0569052	0.0241586	0.0165597
TOM1;180;	9.41344e-05	0.393427	0.0903059	0.379042	0.00563416	0.00234368	9.41785e-05	0.00713666	7.08682e-05	0.0660867	4.8408e-05	0.00488936	0.000577996	1.88981e-05	0.00354937	0.0466671	1.29559e-05
GORASP2;222;	6.03821e-08	6.92419e-05	0.0220585	0.00197521	0.00656052	5.92307e-06	2.88787e-06	1.03794e-06	3.00619e-07	3.14484e-05	1.15283e-07	0.668384	2.33344e-05	1.90575e-08	2.48539e-06	0.300885	2.28324e-08
ILK;172;	0.00012829	4.72036e-06	5.14709e-06	3.98445e-06	8.94985e-06	9.31122e-06	0.000134558	1.11554e-05	0.00382014	5.9415e-06	0.000340556	8.6964e-06	3.77066e-05	0.00251523	3.53231e-05	4.97023e-06	0.992925
KIAA0930;322;	1.27428e-06	0.0488659	0.738211	0.120895	0.00302665	0.000803553	1.49758e-05	0.000117221	1.79519e-06	0.00140763	2.92678e-06	0.00479097	7.83963e-05	3.46425e-07	1.67937e-05	0.0817652	3.15113e-07
PEX14;252;	1.6162e-07	3.63606e-05	0.0016785	0.00160671	0.00278236	4.75514e-06	1.13877e-05	1.31488e-06	1.1954e-06	4.88906e-05	2.35218e-07	0.959994	5.49382e-05	5.25681e-08	6.88894e-06	0.0337718	6.74241e-08
HECTD1;1390;	7.90081e-07	0.00221423	0.00443932	0.890667	0.000150993	3.1074e-05	3.56221e-06	2.20834e-05	6.95356e-07	0.0475682	5.21354e-07	0.000679507	6.32183e-06	1.33224e-07	1.04721e-05	0.0542046	9.61065e-08
MA3;78;	0.00572439	0.0122431	0.00459826	0.0312054	0.000940781	0.00205573	0.000937853	0.00962885	0.000274775	0.916589	0.000351074	0.00385174	0.000249735	0.000315939	0.00128678	0.00963847	0.000107835
KIAA0462;362;	2.3828e-09	1.54809e-05	0.0123424	0.00745378	5.69644e-05	2.73823e-07	3.97713e-08	7.25621e-08	6.75089e-09	4.40509e-06	3.36665e-09	0.000333793	3.3585e-07	6.35229e-10	1.07071e-07	0.979792	6.43682e-10
ERF;7;	1.46916e-07	0.00045732	0.00404728	0.906592	0.000103774	5.33907e-06	9.65644e-07	3.50251e-06	2.05263e-07	0.00154109	1.02233e-07	0.000692657	2.80427e-06	2.85935e-08	4.17914e-06	0.0865491	2.32079e-08
TTC39B;29;	3.34177e-05	0.00352872	0.0269759	0.101027	0.00881274	0.000456308	0.000871451	0.000189491	7.23096e-05	0.0461834	2.51362e-05	0.279891	0.000475466	6.85975e-06	0.0003936	0.531051	6.27714e-06
PERI;511;	0.00309748	0.000370963	0.000491087	0.000337015	0.000971679	0.00106639	0.0463792	0.000687726	0.0932424	0.000426686	0.0544486	0.00102128	0.00496059	0.0220531	0.00114659	0.000482043	0.768817
RP23-455B1.3;329;	7.14506e-07	0.00352141	0.327049	0.275054	0.0109229	6.67639e-05	1.37558e-05	2.35894e-05	2.13575e-06	0.000553235	1.0123e-06	0.0351102	0.000130747	2.10331e-07	3.1312e-05	0.347519	2.19163e-07
KIAA0638;387;	0.000523226	0.0119721	0.0191671	0.0136136	0.0276268	0.074656	0.70826	0.00592379	0.00168035	0.00572348	0.0261649	0.0244023	0.0616461	0.00042822	0.000717175	0.016735	0.000759888
SLC30A1;421;	1.0131e-06	0.283902	0.679699	0.0208	0.00455939	0.000940937	8.03295e-06	0.00020798	1.78751e-06	0.000340825	2.78348e-06	0.000916078	0.000161275	3.4587e-07	2.87839e-05	0.00843011	3.41969e-07
BC059842;2135;	7.81977e-06	0.0152677	0.00200547	0.118052	9.26258e-05	0.000360554	1.69921e-05	0.000535865	1.76286e-06	0.859201	4.9624e-06	0.000318092	1.06382e-05	1.02058e-06	1.26288e-05	0.00411071	5.45997e-07
FISH;993;	0.000441366	6.34873e-06	5.34444e-06	4.25542e-06	7.0762e-06	1.08341e-05	3.8712e-05	2.15834e-05	0.00132094	7.62572e-06	0.000299313	6.55086e-06	2.08338e-05	0.0167121	5.76126e-05	4.65914e-06	0.981035
DRES9;1236;	0.000235313	0.526072	0.156396	0.136901	0.0151451	0.0231064	0.000276853	0.024255	0.000203838	0.0473487	0.000324714	0.00706384	0.00235692	6.17508e-05	0.00443184	0.0557727	4.82041e-05
CLIM1;237;	1.78801e-07	0.000965582	0.477961	0.0140594	0.0171033	6.69458e-05	5.02825e-06	6.6059e-06	6.57751e-07	0.000132272	5.31384e-07	0.00670762	7.92728e-05	5.88356e-08	5.97477e-06	0.482905	6.8178e-08
PPP4R2;226;	7.18285e-11	2.51839e-07	4.27911e-05	0.000190037	9.20418e-07	7.49218e-09	1.59901e-09	1.75434e-09	1.92869e-10	2.21479e-07	1.03634e-10	9.43426e-06	7.42633e-09	1.82936e-11	2.22767e-09	0.999756	1.82564e-11
GAPEX5;1017;	2.42718e-07	0.00124058	0.824083	0.00320693	0.117968	0.00018263	1.26662e-05	1.06928e-05	1.0605e-06	6.56331e-05	1.11533e-06	0.0121325	0.000367464	9.62791e-08	7.00429e-06	0.0407205	1.24787e-07
ATG2B;885;	2.03822e-08	0.00197531	0.0128221	0.98007	3.13676e-05	4.57355e-06	1.72255e-07	1.79831e-06	2.45658e-08	7.94464e-05	2.7629e-08	6.77591e-05	7.83426e-07	4.80232e-09	3.51224e-07	0.00494617	4.00093e-09
NFX1;81;	1.71922e-08	6.22358e-05	0.134605	0.00370704	0.00766946	2.18444e-06	4.4792e-07	4.46943e-07	8.42617e-08	1.1985e-05	3.20496e-08	0.0069683	1.02413e-05	5.52331e-09	1.3088e-06	0.846961	6.52705e-09
DCAMKL1;34;	0.000314893	0.161266	0.00420193	0.00978283	0.000509489	0.0254422	9.75873e-05	0.771446	3.62118e-05	0.0236498	0.000391814	0.000375278	0.00017269	6.08896e-05	0.000278567	0.00194675	2.72331e-05
CRAF;662;	4.12837e-08	0.000251082	0.121084	0.0757428	0.000920874	5.30375e-06	7.98308e-07	1.32855e-06	1.17338e-07	5.38769e-05	6.48585e-08	0.00511896	7.02916e-06	1.15529e-08	1.55209e-06	0.796812	1.19371e-08
FAT4;4656;	0.000349775	0.0159558	0.051179	0.106067	0.0416307	0.00853275	0.239776	0.00231351	0.000827379	0.0341009	0.000863055	0.338572	0.0111237	0.000121549	0.000991956	0.147459	0.000136171
GGA2;418;	1.91378e-07	0.00126535	0.00330816	0.98196	9.86903e-05	1.30864e-05	1.05954e-06	8.15688e-06	2.38381e-07	0.00108644	1.89715e-07	0.000185716	4.41766e-06	4.16616e-08	3.89325e-06	0.0120644	3.39786e-08
MYO9A;1220;	0.0309703	0.00126027	0.0012223	0.00156758	0.0011085	0.000416979	0.000596889	0.0015816	0.0445268	0.00448632	0.000474827	0.00156679	0.000891438	0.00667324	0.896944	0.00159292	0.00411966
GIGYF1;24;	1.00549e-06	0.111102	0.0659648	0.790889	0.000489242	0.000277816	4.03311e-06	0.000124162	9.36975e-07	0.00411977	1.41173e-06	0.000509661	2.13919e-05	2.25329e-07	1.49734e-05	0.026479	1.76146e-07
KIAA1927;667;	0.0013596	0.00122446	0.00367018	0.00240763	0.013174	0.000714164	0.0181811	0.000595747	0.804637	0.00211624	0.000785933	0.0204371	0.0254197	0.00113869	0.0950179	0.00551525	0.00360543
PRKAG2;71;	4.2408e-07	0.000252224	0.0145559	0.00491125	0.0118185	4.68353e-05	6.96961e-05	6.35471e-06	1.97253e-06	0.000175444	1.08646e-06	0.838967	0.000151535	1.42368e-07	7.60399e-06	0.129033	1.75264e-07
SLC35E1;363;	7.90252e-08	0.00164802	0.00137275	0.990435	2.12609e-05	1.47377e-05	5.13176e-07	5.75626e-06	6.04992e-08	0.00194813	1.02098e-07	5.19306e-05	1.02922e-06	1.56263e-08	5.91511e-07	0.00450043	1.15903e-08
STIM2;793;	0.00894356	0.000119883	8.09934e-05	7.34778e-05	8.63637e-05	0.000189856	0.000636399	0.000562115	0.00356257	0.000125412	0.00411544	9.28728e-05	0.00022276	0.275451	0.000434134	6.51564e-05	0.705238
SCAM1;389;	1.84481e-06	0.0185046	0.00501856	0.00104497	0.000559552	0.972683	6.18072e-05	0.000809122	1.74213e-06	0.000191889	3.54172e-05	0.000255707	0.000124858	7.99702e-07	4.69421e-06	0.000700263	7.8894e-07
HNRNPA3;116;	0.00300753	0.00869068	0.0204394	0.0191776	0.0298336	0.0151764	0.682449	0.00463705	0.014787	0.0157167	0.0138451	0.0954764	0.035153	0.00180705	0.00377227	0.0330155	0.00301606
GAB2;143;	3.26989e-07	0.00277866	0.707257	0.0822459	0.00765776	4.19324e-05	4.74567e-06	1.27948e-05	9.68967e-07	0.000241993	5.10722e-07	0.00866793	6.87639e-05	9.74709e-08	1.82109e-05	0.191002	1.02614e-07
8030462N17RIK;145;	0.000117501	0.00692342	0.00340827	0.120011	0.000566406	0.000412134	0.000167284	0.000981816	3.64601e-05	0.852084	2.96207e-05	0.00196834	9.74536e-05	1.42525e-05	0.000299619	0.0128744	7.7641e-06
KIAA1715;194;	6.00543e-08	0.000152835	0.0112637	0.112804	0.000535819	4.69835e-06	9.60018e-07	1.38916e-06	1.77833e-07	0.000115754	8.25934e-08	0.00216407	7.09829e-06	1.59397e-08	2.38898e-06	0.872947	1.62579e-08
NFIA;280;	1.05301e-07	0.000130941	0.0166734	0.00991993	0.00428489	1.29895e-05	4.47859e-06	1.98746e-06	4.634e-07	8.5683e-05	2.35939e-07	0.025141	3.52867e-05	3.29151e-08	3.19551e-06	0.943705	3.865e-08
ZFP395;444;	2.9699e-07	0.994937	0.00079134	0.00241384	1.43904e-05	0.00078571	8.85693e-07	0.000467627	9.83901e-08	0.00041453	6.75571e-07	1.56466e-05	1.70341e-06	6.46445e-08	7.51252e-07	0.000155289	4.05968e-08
WNK1;168;	0.0198675	7.86346e-05	7.85188e-05	8.50361e-05	0.000103659	7.89002e-05	0.00084611	0.000182146	0.085132	0.000183945	0.000806213	0.00015036	0.000220517	0.164099	0.00172723	9.28366e-05	0.726268
KIAA4242;92;	0.000324692	0.00155933	0.0104395	0.00443657	0.121391	0.00104647	0.0297484	0.000400746	0.215576	0.00198513	0.000628938	0.12596	0.420814	0.000256795	0.0455831	0.0189758	0.000873443
PCDH1;812;	0.00144947	0.00958939	0.00254933	0.00256969	0.00112199	0.323694	0.0290166	0.076926	0.00023293	0.003698	0.543237	0.00124153	0.00129787	0.0010227	0.000147948	0.00151326	0.000692387
ARHGAP5;1203;	6.26591e-07	0.00440077	0.0477206	0.454927	0.000659726	0.000112176	6.42614e-06	2.5118e-05	8.08602e-07	0.00510819	9.17673e-07	0.00252257	1.67735e-05	1.35972e-07	7.93158e-06	0.48449	1.14902e-07
BCL2L11;73;	6.50911e-08	0.00421438	0.442249	0.465221	0.000307478	2.75878e-05	1.01639e-06	5.0489e-06	9.82038e-08	0.000167651	1.25116e-07	0.000794818	4.76144e-06	1.68759e-08	1.02796e-06	0.0870051	1.53138e-08
HDGFRP2;463;	2.05302e-06	0.0016808	0.141313	0.0227264	0.0738231	0.00014394	6.4614e-05	3.62926e-05	1.1428e-05	0.000468919	3.66562e-06	0.588025	0.000964468	7.14241e-07	0.00010443	0.170629	8.86501e-07
KIAA1095;840;	2.78218e-05	0.0772072	0.12078	0.554477	0.0131967	0.0031939	0.000428381	0.00125448	3.76056e-05	0.033836	4.58042e-05	0.0170417	0.000901895	7.36872e-06	0.000295207	0.177263	6.47562e-06
KIAA1881;387;	0.000606811	2.37481e-06	2.26342e-06	2.36174e-06	3.04817e-06	3.33113e-06	4.74399e-05	6.42489e-06	0.001715	5.05764e-06	8.05982e-05	4.08741e-06	7.6803e-06	0.0218587	2.39819e-05	2.5889e-06	0.975628
NBN;398;	1.39631e-05	0.0658817	0.0654166	0.487322	0.00221702	0.00368777	0.000107312	0.000776581	9.70339e-06	0.181998	2.30167e-05	0.00583117	0.000126338	2.71384e-06	6.39573e-05	0.18652	2.00004e-06
GAB1;266;	0.000362644	0.182721	0.00327869	0.0107079	0.000297094	0.00534195	5.98241e-05	0.748998	2.34842e-05	0.0457487	0.000118576	0.000346582	7.77589e-05	4.39259e-05	0.000278896	0.00157842	1.59628e-05
AFX;230;	2.91598e-06	0.00816935	0.194355	0.171116	0.011772	0.000484292	5.49506e-05	9.28373e-05	6.90731e-06	0.00337182	5.57094e-06	0.0312223	0.000253488	8.06728e-07	5.66465e-05	0.579034	8.05429e-07
AKAP11;423;	0.00412551	0.000110444	0.000118932	9.5633e-05	0.000187617	0.000227992	0.00480024	0.000256151	0.0361093	0.000176955	0.00762308	0.000220273	0.000552745	0.0404505	0.000579656	0.000125217	0.90424
KIAA1115;739;	9.46114e-10	1.59571e-06	0.000150781	0.000965293	9.35987e-06	5.72304e-08	1.72157e-08	1.6868e-08	2.97507e-09	2.56759e-06	1.13558e-09	0.000115693	8.92957e-08	2.36395e-10	4.04602e-08	0.998754	2.3899e-10
PLEKHM1;404;	6.43573e-07	0.000178028	0.00714886	0.00152495	0.0146447	4.18442e-05	0.000100552	7.33649e-06	4.33697e-06	8.91093e-05	1.59203e-06	0.960632	0.000403191	2.47835e-07	1.51243e-05	0.0152076	3.40983e-07
NIPA;406;	3.05815e-05	0.0739158	0.0195617	0.781808	0.000972733	0.00126616	7.87879e-05	0.00197936	1.31114e-05	0.0929319	2.19138e-05	0.00273735	0.000115751	5.36697e-06	0.000123885	0.0244346	3.38332e-06
PLEC1;4477;	0.00190692	1.11993e-05	7.77024e-06	6.99168e-06	8.20909e-06	2.12499e-05	5.69855e-05	5.36877e-05	0.000506242	1.41372e-05	0.000974265	8.55653e-06	2.03975e-05	0.183558	4.63935e-05	6.66632e-06	0.812792
CCNE1;393;	7.39693e-07	0.0192097	0.856296	0.0403628	0.00370918	0.000219378	5.0957e-06	4.92177e-05	1.43719e-06	0.00074608	1.33659e-06	0.00198232	6.12203e-05	2.02412e-07	2.88153e-05	0.0773263	1.93663e-07
VPS54;8;	0.000559074	0.135687	0.0147577	0.0929862	0.0014501	0.00460068	0.000132631	0.0297772	9.61772e-05	0.700315	0.000160097	0.00179329	0.000269245	6.53677e-05	0.00196331	0.0153561	3.06517e-05
FAM129B;699;	1.14421e-07	0.000927349	0.0985243	0.422294	0.00144825	1.99549e-05	2.31397e-06	4.54402e-06	2.89635e-07	0.000185235	2.06385e-07	0.00327903	1.76296e-05	3.24345e-08	3.15132e-06	0.473293	3.28635e-08
ARPP19;137;	9.5625e-06	0.0106934	0.00326385	0.00215643	0.000567007	0.977304	0.000606392	0.00199298	5.60508e-06	0.00103369	0.000256266	0.000542304	0.000171505	3.6963e-06	9.4314e-06	0.00138081	3.24059e-06
KIAA1691;513;	2.34966e-07	0.675205	0.190962	0.125837	0.000285838	0.000338083	2.19524e-06	5.87688e-05	2.27153e-07	0.000392125	5.68706e-07	0.000265077	1.05495e-05	6.24584e-08	2.32332e-06	0.00663912	5.21276e-08
CAV;11;	1.55501e-05	0.0321013	0.220118	0.351461	0.0104453	0.000606922	0.00011169	0.000406765	2.40007e-05	0.0180472	1.18805e-05	0.0590762	0.000345768	3.43548e-06	0.000440035	0.306783	2.90702e-06
ETL1;79;	7.88393e-08	0.000791739	0.932205	0.00436978	0.00366946	2.44264e-05	1.4445e-06	3.57909e-06	2.37557e-07	5.14027e-05	1.74178e-07	0.00342144	1.9013e-05	2.43198e-08	3.00953e-06	0.0554393	2.62511e-08
KIF1B;1050;	1.48786e-05	0.0183897	0.00060819	0.000417107	8.48774e-05	0.849994	2.80667e-05	0.129482	3.10108e-06	0.00048289	0.000226643	4.91423e-05	3.57058e-05	5.19941e-06	1.01182e-05	0.000165885	3.16507e-06
ULK1;450;	1.22464e-08	0.000387418	0.989221	0.00288114	0.000507598	3.36855e-06	1.31434e-07	7.66726e-07	3.50691e-08	9.10683e-06	2.35453e-08	0.000141354	3.14559e-06	3.77709e-09	7.60969e-07	0.00684452	3.97498e-09
AHNAK;4879;	6.61703e-07	0.0100568	0.00495961	0.961354	8.91614e-05	0.000115499	4.42203e-06	5.2221e-05	3.79553e-07	0.0126117	8.07177e-07	0.000330019	5.529e-06	1.23553e-07	2.99846e-06	0.0104162	8.61332e-08
KIAA0804;26;	1.58574e-06	0.0071029	0.403754	0.100121	0.0190642	0.000547666	3.94252e-05	6.40586e-05	4.37658e-06	0.00120025	4.40797e-06	0.0239279	0.000314239	4.9658e-07	3.13921e-05	0.443821	5.35295e-07
PLEKHF2;16;	0.000583221	1.44101e-06	1.00662e-06	1.00448e-06	1.08562e-06	3.11487e-06	1.90005e-05	6.8427e-06	7.83777e-05	2.44408e-06	0.000289483	1.27832e-06	2.51816e-06	0.229355	4.38325e-06	9.802e-07	0.769649
PIT2;324;	2.36091e-07	0.00573762	0.00323479	0.986462	5.9483e-05	2.28719e-05	1.13434e-06	1.96697e-05	1.93487e-07	0.00109567	2.33876e-07	0.000123797	3.54114e-06	4.98418e-08	2.70554e-06	0.00323623	3.71778e-08
MKRN2;122;	5.42182e-08	0.000107735	0.0820411	0.000758783	0.884024	1.3795e-05	2.45599e-06	1.43759e-06	4.16053e-07	1.24681e-05	1.91445e-07	0.00958067	0.000235256	2.23336e-08	3.6228e-06	0.0232178	3.1714e-08
EML3;158;	4.73547e-06	0.0489875	0.198849	0.559724	0.00998444	0.00129148	0.000105971	0.000300698	7.95284e-06	0.00562385	1.05148e-05	0.0100442	0.000391184	1.38172e-06	6.37184e-05	0.164608	1.31172e-06
PHKA2;729;	2.96565e-06	1.70744e-08	1.40568e-08	1.3227e-08	1.7759e-08	3.17296e-08	2.92716e-07	6.22392e-08	3.01571e-06	2.59157e-08	1.69269e-06	2.05381e-08	5.07555e-08	0.000495808	8.63952e-08	1.36399e-08	0.999496
BRWD1;697;	1.38701e-07	0.00115938	0.00640096	0.965845	0.000118914	1.73621e-05	2.27199e-06	6.36333e-06	1.64516e-07	0.000648937	1.80147e-07	0.000788359	4.08457e-06	3.15442e-08	1.39918e-06	0.0250067	2.62819e-08
C78339;70;	2.7612e-07	6.21194e-05	0.00226148	0.00122367	0.00444645	9.9897e-06	3.34916e-05	2.39673e-06	1.91311e-06	7.30879e-05	4.5429e-07	0.969379	8.51628e-05	9.2033e-08	8.74684e-06	0.0224116	1.18076e-07
PI4KA;172;	5.19753e-07	0.923696	0.0161698	0.0529899	0.00016483	0.00293965	5.90323e-06	0.000246147	3.34063e-07	0.000965969	1.86486e-06	0.0001669	1.2327e-05	1.36737e-07	2.02623e-06	0.00263774	1.05448e-07
KIAA1321;304;	0.0176556	0.0106178	0.0125839	0.0110655	0.0161515	0.00444496	0.00748339	0.0092276	0.128299	0.0152241	0.00407842	0.0141596	0.0188576	0.0105447	0.69231	0.0129709	0.0143254
SIPA1L3;1538;	0.00373623	0.0266043	0.0090907	0.00662095	0.00472575	0.334623	0.0559515	0.132154	0.00103431	0.00714583	0.395834	0.00443969	0.00658812	0.00330481	0.00075081	0.00453313	0.00286291
ANKRD17;2040;	6.54098e-07	0.0103807	0.00409844	0.936878	9.04272e-05	5.08984e-05	2.09982e-06	4.31159e-05	4.32452e-07	0.0367914	5.19843e-07	0.000178741	4.72686e-06	1.13476e-07	6.96193e-06	0.0114728	7.77681e-08
KIAA0701;934;	0.00115551	1.21514e-06	8.79665e-07	9.94562e-07	9.49852e-07	1.8604e-06	1.28406e-05	5.0741e-06	0.000128679	2.51391e-06	6.64066e-05	1.22501e-06	2.04377e-06	0.581169	6.46543e-06	9.29373e-07	0.417444
NIPA;407;	2.84819e-05	0.0120199	0.118638	0.118046	0.0748649	0.00481194	0.0095667	0.000568649	9.19498e-05	0.0051569	0.00012517	0.440017	0.0087296	1.12636e-05	0.000188484	0.207121	1.40187e-05
KIAA1711;132;	6.26655e-08	0.000153198	0.0544361	0.0184598	0.00527873	5.08657e-06	1.78392e-06	1.38424e-06	2.72424e-07	5.00846e-05	9.48721e-08	0.0339295	2.12504e-05	1.90115e-08	3.88005e-06	0.887659	2.1518e-08
MYO9B;1354;	8.33699e-05	0.507833	0.0872269	0.0181637	0.0156865	0.304386	0.000413744	0.0418562	0.000100569	0.00366169	0.000719854	0.00305873	0.00590284	4.09163e-05	0.00066987	0.0101544	4.20713e-05
BC010250;1174;	2.69872e-07	0.000604716	0.00918872	0.687157	0.000476843	1.83501e-05	3.25243e-06	6.49128e-06	5.4613e-07	0.00105212	3.28493e-07	0.00184654	1.30968e-05	6.41551e-08	6.31835e-06	0.299626	5.93176e-08
KIAA0284;882;	0.0259407	8.18754e-05	5.35693e-05	5.60211e-05	5.39945e-05	9.19812e-05	0.000159818	0.000360903	0.00540482	0.000127004	0.001157	5.41265e-05	0.000109489	0.605535	0.0010107	4.91701e-05	0.359754
FAFL;593;	2.54969e-08	9.01105e-05	0.0701714	0.00408671	0.00206931	4.78424e-06	9.78304e-07	7.03452e-07	9.15654e-08	2.37942e-05	5.38825e-08	0.0199691	7.40791e-06	7.71749e-09	8.03817e-07	0.903575	8.60671e-09
SNT2B2;202;	1.84682e-08	0.000575962	0.0157302	0.891931	4.65052e-05	3.83043e-06	2.19499e-07	1.03723e-06	2.58622e-08	0.000145234	2.58404e-08	0.000150486	7.61317e-07	4.21485e-09	3.2876e-07	0.0914142	3.61591e-09
ANKS1;461;	1.8921e-06	0.124151	0.0243575	0.823124	0.000327029	0.000148059	4.0614e-06	0.000199588	1.33809e-06	0.0127473	1.408e-06	0.000425404	1.76918e-05	3.57994e-07	3.69964e-05	0.0144565	2.50047e-07
HERC2;1589;	1.01038e-06	0.000513319	0.0397417	0.0186758	0.112215	3.84868e-05	3.63651e-05	1.18137e-05	8.57756e-06	0.000356188	1.45348e-06	0.338818	0.000674496	3.42222e-07	0.000120346	0.488787	4.43899e-07
MTSS1L;564;	3.97695e-06	0.926275	0.00456139	0.0534583	0.000107995	0.000732329	6.28616e-06	0.00243831	1.15457e-06	0.0106354	3.68687e-06	0.000152756	1.25836e-05	7.10022e-07	1.39923e-05	0.00159534	4.08029e-07
PHF3;656;	9.47761e-07	0.0296735	0.352672	0.45657	0.00275685	0.000195261	7.98507e-06	6.26217e-05	1.56145e-06	0.0019819	1.46878e-06	0.00219096	5.94845e-05	2.44675e-07	2.78207e-05	0.153797	2.22355e-07
ARL6IP2;24;	2.47751e-07	0.0111478	0.83496	0.0717354	0.00113755	5.60508e-05	1.70991e-06	1.68788e-05	4.35628e-07	0.000437223	3.55673e-07	0.00116004	1.55274e-05	6.26416e-08	9.38137e-06	0.0793209	5.68827e-08
PDZD2;1818;	1.11655e-07	0.969576	0.00629139	0.0228685	3.4317e-05	9.20103e-05	5.81872e-07	4.15982e-05	7.25916e-08	0.000310746	1.90857e-07	3.80187e-05	1.85116e-06	2.56592e-08	8.42143e-07	0.000743725	1.8732e-08
BAD;112;	1.1231e-09	5.95858e-06	0.00994739	0.000824377	0.000110527	1.79596e-07	3.21558e-08	3.33317e-08	3.98301e-09	1.41865e-06	2.06748e-09	0.000448394	3.18749e-07	3.30798e-10	4.78221e-08	0.988661	3.6145e-10
LIPE;615;	0.000505979	1.6694e-05	1.73085e-05	1.34102e-05	2.63454e-05	4.26888e-05	0.000741449	4.47478e-05	0.00307401	2.1064e-05	0.0032601	2.95664e-05	9.78841e-05	0.00955879	5.76862e-05	1.64192e-05	0.982476
GGA2;414;	3.29415e-07	0.00103219	0.00262545	0.979184	0.000105979	1.38952e-05	1.56229e-06	1.04287e-05	3.86783e-07	0.00229354	2.63728e-07	0.000286098	5.37225e-06	6.67799e-08	6.45949e-06	0.014434	5.2819e-08
JMY;702;	5.56723e-05	0.801859	0.0121503	0.0104557	0.000990573	0.0444475	0.000101702	0.119355	1.7642e-05	0.00673141	0.000133674	0.000633078	0.000219467	1.50545e-05	0.000136254	0.00268827	9.36413e-06
MESS1;390;	1.03046e-05	0.0204109	0.0585039	0.480481	0.00290104	0.000483045	7.92976e-05	0.00026141	1.06268e-05	0.0949841	8.28915e-06	0.0129257	0.000113584	1.9352e-06	0.000134666	0.328689	1.49056e-06
KIAA0305;906;	4.6923e-07	0.0138502	0.336112	0.223146	0.00132536	0.000161505	5.22486e-06	2.9137e-05	6.87445e-07	0.00210044	8.18464e-07	0.00217384	2.14058e-05	1.12321e-07	8.34636e-06	0.421064	9.90163e-08
IRS2;1163;	6.84062e-07	0.153429	0.648846	0.163947	0.00127402	0.000701765	6.51358e-06	0.000104284	8.23166e-07	0.000842644	1.70624e-06	0.00118425	4.10831e-05	1.88026e-07	8.48701e-06	0.0296103	1.66391e-07
LARP6;451;	0.000123906	3.58627e-05	1.593e-05	1.28794e-05	1.14341e-05	0.000397439	0.00015669	0.000325527	1.89479e-05	2.24044e-05	0.99821	1.03614e-05	2.38788e-05	0.000325775	5.81457e-06	1.052e-05	0.000292456
KIAA0864;617;	2.36382e-07	0.000210207	0.0436725	0.00680371	0.026616	1.5546e-05	4.85437e-06	3.50845e-06	1.5381e-06	0.000120591	3.88652e-07	0.0512861	0.000103665	7.46748e-08	2.40362e-05	0.871137	9.19624e-08
LPIN1;188;	0.000216718	0.305048	0.00659026	0.0217532	0.000649335	0.0306245	0.000142377	0.610084	3.08767e-05	0.0207356	0.000341408	0.000587524	0.000222823	4.72173e-05	0.000190633	0.00271306	2.30685e-05
AKAP11;434;	5.00994e-05	0.0747564	0.00471416	0.156561	0.000324887	0.00100205	4.16156e-05	0.00495012	1.02459e-05	0.750611	2.09105e-05	0.000571157	4.86595e-05	6.52084e-06	0.000122553	0.00620544	3.25132e-06
SOS1;1249;	2.65209e-09	3.06721e-05	0.0442406	0.00700981	6.04767e-05	4.80884e-07	4.87112e-08	1.00474e-07	6.56612e-09	5.86003e-06	4.31733e-09	0.000225361	3.47102e-07	7.05864e-10	9.1163e-08	0.948426	7.03406e-10
B9L;988;	0.000286827	1.38883e-06	9.58644e-07	9.06688e-07	1.02936e-06	2.71759e-06	9.98855e-06	6.83916e-06	6.89222e-05	1.8096e-06	0.000166586	1.11076e-06	2.69874e-06	0.0809582	5.02534e-06	8.41752e-07	0.918484
NFIX;257;	1.25576e-07	0.00208911	0.0980906	0.530098	0.000593768	3.37383e-05	2.16502e-06	6.34954e-06	2.18607e-07	0.000407459	2.37494e-07	0.00122895	9.79405e-06	3.24582e-08	2.25427e-06	0.367437	3.03967e-08
GIGYF1;28;	8.92793e-08	0.0105233	0.0128085	0.970718	7.10693e-05	1.98113e-05	4.68028e-07	9.6597e-06	9.56185e-08	0.000360867	1.19483e-07	8.41256e-05	2.62101e-06	2.06945e-08	1.57371e-06	0.00539934	1.66976e-08
MKL2;77;	1.04958e-07	0.000901718	0.00347623	0.979556	8.44564e-05	9.42611e-06	1.21809e-06	4.62409e-06	1.30427e-07	0.000624455	1.16736e-07	0.000290738	2.94187e-06	2.34622e-08	1.52259e-06	0.0150467	1.94181e-08
TMEM184B;386;	6.22818e-07	0.00046706	0.0846649	0.00451295	0.150983	5.30007e-05	2.648e-05	1.02646e-05	4.60504e-06	0.000111559	1.36681e-06	0.682102	0.00076524	2.36015e-07	4.06025e-05	0.0762559	3.21359e-07
PEX10;259;	1.8303e-05	1.15828e-07	9.70946e-08	9.5929e-08	1.26386e-07	2.19593e-07	2.72441e-06	3.97598e-07	2.22993e-05	1.92761e-07	1.30603e-05	1.4639e-07	3.66966e-07	0.00192759	5.47964e-07	9.9466e-08	0.998014
CIC;662;	2.45618e-06	0.000553955	0.0127986	0.0763474	0.00649043	4.27723e-05	6.10085e-05	1.85873e-05	1.14305e-05	0.00189452	2.18644e-06	0.283817	0.000200913	6.40736e-07	0.000111304	0.617646	6.9655e-07
WIZ;1179;	3.64165e-05	0.02631	0.256965	0.271185	0.0727744	0.0018374	0.00048732	0.000815795	0.00012797	0.00682457	5.53134e-05	0.132717	0.00554667	1.23452e-05	0.00124178	0.223051	1.37685e-05
CIC;2310;	3.72736e-09	0.00019715	0.00115123	0.997173	4.24144e-06	7.46153e-07	3.16505e-08	2.74589e-07	4.18989e-09	2.38559e-05	4.95733e-09	1.12466e-05	1.16506e-07	8.37278e-10	5.47508e-08	0.00143795	6.86407e-10
ARHGAP29;1149;	4.77456e-07	0.0129836	0.47598	0.211618	0.00196761	0.000385617	1.09617e-05	3.37488e-05	7.22375e-07	0.00107271	1.33454e-06	0.00363321	3.81576e-05	1.29584e-07	5.21626e-06	0.292268	1.21764e-07
BCAS3;490;	0.000104073	0.19254	0.385548	0.144328	0.0303452	0.0163284	0.000352591	0.00499419	0.000141019	0.0333157	0.00019154	0.0213587	0.00245911	2.79765e-05	0.00190237	0.166037	2.51192e-05
ARID4B;830;	1.08926e-05	0.0073769	0.0150515	0.765412	0.00117554	0.000417195	0.000157911	0.000212669	8.54232e-06	0.0835069	9.94884e-06	0.0117095	8.68221e-05	2.02614e-06	4.77744e-05	0.114813	1.51063e-06
DAXX;516;	1.69238e-06	0.000959959	0.0372906	0.0223944	0.00994976	0.000153359	7.39386e-05	2.39184e-05	5.87735e-06	0.00136478	3.3291e-06	0.192712	0.000182788	4.7672e-07	3.05719e-05	0.734852	5.23799e-07
MYBBP1A;1325;	0.0054902	0.0898228	0.0131892	0.048971	0.00265891	0.22078	0.00907466	0.326234	0.000348336	0.243105	0.0189202	0.00466951	0.00121642	0.000972614	0.000554226	0.0135912	0.000401277
ZFYVE20;225;	0.00688118	2.87533e-05	2.57107e-05	2.68708e-05	3.15746e-05	4.57888e-05	0.000293526	8.46928e-05	0.00792887	6.3139e-05	0.00135866	3.85914e-05	7.27171e-05	0.126463	0.000232068	2.91906e-05	0.856395
KIAA1458;483;	9.61479e-05	0.0895524	0.185786	0.0226137	0.14144	0.368192	0.00748308	0.00854882	0.000282357	0.00300223	0.00216884	0.0261352	0.115531	6.31954e-05	0.000619304	0.0283893	9.53943e-05
RFTN2;469;	4.31298e-05	0.147593	0.365158	0.0752278	0.104852	0.158396	0.00246649	0.00401716	9.59939e-05	0.00691424	0.00043676	0.0272495	0.0135481	1.90496e-05	0.000307171	0.0936538	2.25862e-05
LIP1;443;	1.68543e-07	0.0115861	0.215734	0.714472	0.000775555	6.02631e-05	2.41708e-06	1.44553e-05	2.75453e-07	0.000356896	3.20111e-07	0.000840442	1.46475e-05	4.59255e-08	3.27143e-06	0.0561399	4.22597e-08
SCCPDH;217;	0.000123488	0.143581	0.265874	0.202495	0.0727262	0.0989373	0.0070998	0.00862052	0.000225137	0.0118334	0.000982312	0.0616247	0.02277	5.58274e-05	0.000546355	0.10244	6.41531e-05
RPS6KA1;359;	6.33935e-07	0.0223099	0.548781	0.324785	0.00150245	0.000120328	5.12337e-06	4.26723e-05	9.29655e-07	0.00106611	8.70416e-07	0.00304762	3.16566e-05	1.57101e-07	1.54712e-05	0.0982902	1.38464e-07
INPP5F;936;	6.25682e-08	0.000162414	0.472323	0.00267855	0.306957	9.04901e-06	2.09565e-06	1.58152e-06	4.08188e-07	2.03334e-05	1.41193e-07	0.0744263	0.00010399	2.28575e-08	5.46522e-06	0.14331	2.9718e-08
KIAA0399;1464;	4.12974e-05	0.507224	0.00304332	0.00511924	0.000200072	0.0257311	4.27375e-05	0.449729	5.74324e-06	0.00759884	6.94519e-05	0.000204756	4.56589e-05	8.16178e-06	3.70924e-05	0.000896444	3.95806e-06
CIP4;350;	3.85445e-09	0.00015541	0.995095	0.00144422	0.00012565	2.0674e-06	8.26696e-08	2.77455e-07	9.00694e-09	3.09286e-06	9.61889e-09	0.000120994	9.44999e-07	1.20041e-09	9.7125e-08	0.00305264	1.24775e-09
OXR1;194;	5.01229e-06	0.0653472	0.539353	0.236153	0.0198582	0.000566094	3.3293e-05	0.000288904	1.17105e-05	0.00328756	6.82161e-06	0.00734719	0.000511254	1.46263e-06	0.000351757	0.126876	1.42828e-06
HMG14;24;	4.90597e-08	8.53448e-05	0.00349171	0.0498362	0.000216315	3.65802e-06	1.34247e-06	9.77294e-07	1.18851e-07	0.00015758	6.5127e-08	0.00429274	3.37272e-06	1.20628e-08	1.02438e-06	0.941909	1.171e-08
BAT2;1145;	6.62553e-07	0.0117584	0.841728	0.0515384	0.022181	0.000305518	2.02163e-05	4.50411e-05	1.8592e-06	0.000321765	1.93711e-06	0.00690158	0.000285435	2.33012e-07	1.75569e-05	0.0648919	2.58854e-07
RP23-173D8.1-001;105;	6.20954e-05	0.00116912	0.00560903	0.0070229	0.00595798	0.000108604	9.05606e-05	0.000137062	0.00067954	0.00401927	1.55234e-05	0.0111	0.000780445	1.49619e-05	0.946426	0.016791	1.60845e-05
CLDN12;231;	0.00103537	8.50537e-05	0.000158005	0.000150166	0.000324792	6.4042e-05	0.00152396	8.25318e-05	0.982269	0.000205051	0.000202639	0.00062037	0.000718242	0.00135266	0.00518184	0.000232224	0.00579427
A2LP;681;	4.96301e-06	0.0931101	0.183655	0.524095	0.00473529	0.00711701	0.000112852	0.000475722	5.60624e-06	0.0111846	1.84888e-05	0.00553577	0.000236788	1.36281e-06	2.90428e-05	0.169681	1.21542e-06
FAM122A;73;	1.03002e-05	0.027453	0.0231017	0.461458	0.000862365	0.00105958	8.7181e-05	0.000419525	5.48028e-06	0.384853	1.07667e-05	0.00484591	5.23217e-05	1.72129e-06	3.53117e-05	0.095743	1.16389e-06
KIAA1745;816;	2.18883e-06	0.0766739	0.00453334	0.0011906	0.000341046	0.91359	3.84981e-05	0.00264858	1.47316e-06	0.000208873	3.10528e-05	0.000164459	8.45361e-05	9.04291e-07	5.04972e-06	0.000484857	8.01706e-07
BCAS3;823;	3.59846e-07	0.000460519	0.0336353	0.000954561	0.931816	0.000164476	4.59307e-05	1.1917e-05	3.08677e-06	2.89224e-05	2.41053e-06	0.0122496	0.0162597	1.96694e-07	1.20261e-05	0.00435497	3.26027e-07
BCAR1;432;	6.52506e-06	0.0209248	0.158827	0.247422	0.011359	0.00345817	0.00031312	0.000273679	1.05708e-05	0.011183	2.17212e-05	0.028465	0.00041754	1.82697e-06	4.42852e-05	0.51727	1.76206e-06
RP23-193A16.5-001;510;	0.000308769	4.17196e-06	3.25166e-06	3.10998e-06	4.1259e-06	9.03543e-06	5.86847e-05	1.61056e-05	0.000371797	5.6273e-06	0.000674959	4.14968e-06	1.31205e-05	0.0176488	1.46495e-05	3.06411e-06	0.980857
ANKIB1;892;	8.41544e-07	0.0259162	0.807385	0.0647883	0.00392899	0.000243695	1.06377e-05	5.78366e-05	1.43804e-06	0.000985248	1.46208e-06	0.00473286	6.21523e-05	2.27015e-07	2.04254e-05	0.0918644	2.11415e-07
ARHGAP29;920;	6.93369e-05	0.01193	0.0439696	0.481385	0.0136318	0.000698556	0.000740787	0.000575232	0.000142149	0.0682908	4.09049e-05	0.0694725	0.00112514	1.52967e-05	0.00161459	0.306284	1.3571e-05
KIAA1002;283;	0.00075433	0.00292268	0.015165	0.00703441	0.0760507	0.00129129	0.00686396	0.000765245	0.178965	0.00502219	0.000570009	0.0862722	0.0554207	0.000411335	0.533924	0.0276337	0.000932543
NUP98;670;	8.36201e-08	0.000370831	0.13448	0.0155298	0.00207232	8.53361e-06	8.75449e-07	2.29571e-06	2.80305e-07	0.000110205	1.16088e-07	0.00252137	1.206e-05	2.26625e-08	6.71075e-06	0.844884	2.36109e-08
PDZD2;45;	1.66374e-05	1.81518e-07	1.66478e-07	1.42407e-07	2.34446e-07	3.48022e-07	3.33515e-06	5.59239e-07	6.29313e-05	2.64976e-07	1.63154e-05	2.5308e-07	7.25705e-07	0.00091756	1.18158e-06	1.62073e-07	0.998979
SIPA1;53;	2.0669e-08	0.00174147	0.984934	0.00516709	0.000201307	8.95201e-06	1.91589e-07	1.73534e-06	3.9254e-08	2.5725e-05	3.96858e-08	0.000128943	2.1754e-06	5.72505e-09	6.86056e-07	0.00778789	5.46557e-09
AC164546.1-003;319;	8.54925e-09	5.82074e-05	0.0249983	0.0408936	0.000226844	1.32322e-06	1.78022e-07	2.87663e-07	2.47754e-08	1.44446e-05	1.48188e-08	0.000691	1.60227e-06	2.41154e-09	3.02819e-07	0.933114	2.50622e-09
ATBP;518;	2.88306e-07	0.0312578	0.184984	0.727349	0.000476345	4.94599e-05	1.6958e-06	2.39231e-05	3.68952e-07	0.00119518	3.33332e-07	0.000594745	9.94234e-06	6.59088e-08	8.3565e-06	0.0540488	5.46232e-08
MAP1A;1958;	2.72818e-06	0.00129692	0.0256737	0.123219	0.00502217	0.000126466	5.90748e-05	3.45504e-05	7.92275e-06	0.00341416	3.71104e-06	0.064077	0.000167363	6.97868e-07	5.36851e-05	0.77684	7.12698e-07
KIAA1741;298;	5.58312e-05	0.0520774	0.00690258	0.378878	0.000523793	0.000937236	7.10742e-05	0.003099	1.48218e-05	0.544524	2.48109e-05	0.0011128	7.88214e-05	7.89317e-06	0.000160241	0.0115271	4.26109e-06
OPTN;212;	3.06825e-05	0.53691	0.33652	0.0326802	0.0184389	0.0332866	0.000114614	0.00641107	4.40897e-05	0.00400086	0.000107777	0.0045718	0.0019527	1.09546e-05	0.000588408	0.024321	1.06071e-05
TNS1;1062;	0.000322206	6.64768e-06	4.97407e-06	3.96047e-06	6.14581e-06	1.33253e-05	5.5562e-05	2.81486e-05	0.000381572	6.31497e-06	0.000587804	5.78072e-06	2.01003e-05	0.0191395	2.59396e-05	3.92067e-06	0.979388
D19ERTD721E;200;	1.69603e-06	0.00333626	0.0334615	0.310584	0.00195734	8.14885e-05	1.53729e-05	3.67492e-05	3.10277e-06	0.00989521	1.52803e-06	0.00750693	4.59171e-05	3.6233e-07	5.07226e-05	0.633021	3.15169e-07
MCG_51138;113;	0.00308802	0.00123058	0.00270277	0.00144132	0.00771605	0.00193423	0.10052	0.00112393	0.748868	0.00140018	0.00931614	0.00990505	0.0351241	0.00662529	0.0105695	0.00284217	0.0555926
AHNAK;1009;	0.000279457	0.00449624	0.0410577	0.00977391	0.349569	0.00189238	0.00589494	0.000719861	0.0205581	0.00406593	0.000403523	0.26578	0.131763	0.00015018	0.106849	0.0564308	0.000315878
SH3D19;564;	7.3909e-05	0.0208697	0.000899929	0.000685683	0.000142888	0.0643268	6.63949e-05	0.911176	9.79772e-06	0.000804973	0.000439762	0.000112002	7.13313e-05	2.52693e-05	3.34526e-05	0.000249344	1.28945e-05
CTTN;401;	0.000247208	4.66168e-07	2.88493e-07	3.09107e-07	2.8756e-07	8.52798e-07	3.47186e-06	2.6772e-06	1.618e-05	7.00814e-07	5.26729e-05	3.28013e-07	6.75431e-07	0.778407	1.42461e-06	2.64362e-07	0.221265
ATG2B;255;	5.17976e-08	0.000127159	0.12344	0.00666615	0.0246403	5.83026e-06	1.84198e-06	1.2005e-06	2.75976e-07	2.90913e-05	9.74049e-08	0.0884828	3.54608e-05	1.70885e-08	3.38544e-06	0.756567	2.06315e-08
KIAA0842;253;	1.30412e-05	0.0559237	0.601924	0.0482268	0.0568548	0.0559497	0.00117451	0.000961331	2.59796e-05	0.00296477	0.000107731	0.0619453	0.00313625	5.04176e-06	7.6598e-05	0.110705	5.71847e-06
DENND4C;1020;	8.71455e-10	2.52874e-06	0.000199579	0.00330824	5.12143e-06	7.13119e-08	1.44484e-08	1.9706e-08	2.09188e-09	3.84704e-06	1.09344e-09	4.83532e-05	5.95277e-08	2.08152e-10	2.61928e-08	0.996432	1.99535e-10
SAP130;865;	0.0213019	0.00706477	0.0151475	0.0240038	0.0241186	0.00294225	0.0770687	0.00399033	0.454384	0.0332133	0.00296376	0.0965812	0.0216167	0.00805038	0.162017	0.0344339	0.0111021
TBC1D15;662;	3.02961e-08	5.34053e-05	0.0147345	0.00398051	0.00147535	2.32726e-06	9.09254e-07	5.75646e-07	1.23946e-07	2.95239e-05	4.35943e-08	0.0458667	6.39751e-06	8.63856e-09	1.52371e-06	0.933848	9.51724e-09
CAPPB1;263;	2.05107e-05	5.34459e-05	0.000109226	0.00010169	0.000122845	9.13684e-06	7.84387e-06	1.96566e-05	0.000276886	8.86546e-05	3.02758e-06	0.000147226	6.27943e-05	6.64722e-06	0.99883	0.000132961	7.58146e-06
KIAA1741;568;	9.3757e-10	2.19774e-06	0.00190164	0.000245861	0.000144935	8.66302e-08	2.15973e-08	1.94958e-08	4.44707e-09	9.00775e-07	1.49928e-09	0.000560213	3.27782e-07	2.79256e-10	6.99965e-08	0.997144	3.19801e-10
CAD-11;714;	1.57862e-06	0.0100058	0.839104	0.00628751	0.113337	0.00114861	2.56218e-05	9.91021e-05	6.72318e-06	0.000227739	6.88142e-06	0.00626423	0.00188708	6.68997e-07	7.33035e-05	0.0215233	8.65636e-07
PHF3;660;	1.05e-05	0.869726	0.00671432	0.0721358	0.000205349	0.00127101	1.01935e-05	0.00512196	2.88675e-06	0.0414239	8.35734e-06	0.000222081	2.51496e-05	1.74546e-06	4.56724e-05	0.00307423	9.75528e-07
PIK3R4;905;	1.03311e-07	0.000176493	0.198802	0.00310729	0.245151	1.05735e-05	3.52767e-06	2.12751e-06	7.19077e-07	3.41336e-05	2.01593e-07	0.324885	0.000124506	3.65244e-08	1.00496e-05	0.227692	4.71614e-08
KIAA0528;295;	2.22882e-08	0.000712569	0.0023862	0.993289	2.66968e-05	4.17754e-06	2.05393e-07	1.61678e-06	2.85321e-08	9.7899e-05	3.23817e-08	4.19733e-05	8.93967e-07	5.37957e-09	3.55073e-07	0.00343786	4.56086e-09
AI196514;280;	0.00179158	0.0136145	0.00922674	0.10584	0.00292953	0.00331822	0.00456807	0.00498888	0.00049686	0.80589	0.000584393	0.0104724	0.00084783	0.000236205	0.0013081	0.0337563	0.000130904
KIAA0701;418;	2.25193e-06	0.00553509	0.1529	0.149878	0.0128016	0.000333855	3.59736e-05	6.35766e-05	6.18534e-06	0.00254213	4.60331e-06	0.0128793	0.000280835	6.47364e-07	6.37037e-05	0.662672	6.79481e-07
ATX2;523;	0.000984974	0.00184338	0.00425186	0.00165457	0.0188447	0.00423607	0.110059	0.00152476	0.18419	0.000923858	0.0188405	0.00960976	0.599268	0.00275798	0.00683232	0.00305604	0.0311214
DDX17;494;	2.08106e-07	0.000342154	0.00249914	0.875439	0.000131497	1.11339e-05	2.61287e-06	4.47046e-06	2.99824e-07	0.00221288	2.13592e-07	0.000989049	4.75988e-06	4.34185e-08	2.76788e-06	0.118359	3.67012e-08
ARHGEF2;134;	0.00111833	0.0350752	0.0508527	0.0169785	0.0673265	0.220699	0.164444	0.0222293	0.00376019	0.00558804	0.0619291	0.0382855	0.285621	0.00122481	0.00236424	0.0199459	0.00255806
RANBP2;2083;	3.22105e-09	0.000101811	0.998305	0.000224644	0.000281247	1.36363e-06	4.69692e-08	2.15961e-07	9.82085e-09	1.72383e-06	7.62364e-09	5.01229e-05	1.19172e-06	1.05908e-09	1.70899e-07	0.00103219	1.16021e-09
CEP170;1200;	4.58271e-06	0.131661	0.703071	0.0300705	0.0425129	0.0499618	0.000239042	0.000759909	9.57772e-06	0.000936072	4.2098e-05	0.00772876	0.00260095	1.97971e-06	4.13698e-05	0.0303564	2.3047e-06
DRES9;600;	0.000104163	0.298762	0.261846	0.197515	0.0347504	0.0449473	0.000923691	0.00974517	0.00014389	0.0236931	0.000344366	0.0208718	0.00459645	3.4843e-05	0.000858348	0.100831	3.27048e-05
MTMR6;557;	1.75121e-06	0.549874	0.263474	0.154386	0.00173307	0.000891463	7.37281e-06	0.000306156	2.04218e-06	0.00257021	3.18581e-06	0.000772756	6.77896e-05	4.54666e-07	3.88978e-05	0.0258703	3.82977e-07
CIC;2300;	3.80085e-06	0.0101553	0.0407904	0.855279	0.00231181	0.000162002	3.4572e-05	0.000119247	5.64362e-06	0.00517516	3.42633e-06	0.00815342	0.000117006	9.06612e-07	8.07227e-05	0.0776072	7.80571e-07
HDAC6;21;	1.74603e-08	0.000138243	0.903963	0.00210237	0.00470995	3.36542e-06	3.55357e-07	6.33365e-07	7.02699e-08	1.17385e-05	3.44173e-08	0.0017459	7.93373e-06	5.5681e-09	1.23389e-06	0.0873149	6.34389e-09
KIAA1029;230;	0.000190238	0.0751258	0.165914	0.0710283	0.133682	0.215985	0.0657472	0.00885383	0.000494583	0.008468	0.0037035	0.0740756	0.10534	0.000113083	0.000678444	0.0704389	0.000161317
KIAA0399;1538;	0.00154078	1.64722e-05	1.8251e-05	1.66579e-05	2.81839e-05	2.12043e-05	0.000198218	3.56418e-05	0.0561433	3.12464e-05	0.000326483	3.31706e-05	7.83554e-05	0.0195969	0.000371466	2.048e-05	0.921523
HELB;942;	0.000241607	2.22396e-07	1.37729e-07	1.51724e-07	1.3546e-07	3.94603e-07	1.47703e-06	1.23e-06	9.04997e-06	4.04403e-07	2.22453e-05	1.55508e-07	2.83779e-07	0.959641	8.06699e-07	1.34224e-07	0.0400805
LPIN1;359;	2.91672e-06	0.0012866	0.0185187	0.233524	0.00258197	3.87469e-05	2.15065e-05	2.80012e-05	7.54334e-06	0.00785274	1.51485e-06	0.042856	6.87163e-05	5.90156e-07	0.000206092	0.693003	5.2842e-07
EDG5;331;	4.62273e-08	0.00051846	0.97563	0.00201198	0.0025161	1.23724e-05	7.12254e-07	2.16735e-06	1.44685e-07	2.39331e-05	9.5666e-08	0.00163419	1.25414e-05	1.45321e-08	2.29075e-06	0.0176352	1.58416e-08
JMY;701;	3.45718e-05	0.680221	0.0617187	0.182726	0.00318384	0.00547335	0.000117378	0.00616456	2.14696e-05	0.0323662	4.50918e-05	0.00253324	0.000339553	8.09039e-06	0.000280953	0.0247604	5.79062e-06
KIAA0399;1535;	8.22218e-07	0.0201773	0.770906	0.111378	0.00499143	0.000131864	4.50869e-06	5.09399e-05	1.87182e-06	0.000787818	1.16687e-06	0.00206937	8.03896e-05	2.27357e-07	5.94625e-05	0.0893581	2.19134e-07
MPP1;57;	3.44987e-09	1.2961e-05	0.00105719	0.00568717	2.45757e-05	4.02758e-07	6.56682e-08	8.98645e-08	8.1308e-09	1.4189e-05	5.10186e-09	0.000134602	2.67024e-07	8.51095e-10	9.12433e-08	0.993068	8.2478e-10
MYO9B;1247;	9.05873e-09	3.00625e-05	0.00221903	0.0528098	4.61098e-05	6.7743e-07	1.1396e-07	2.17318e-07	2.13964e-08	3.43246e-05	1.06433e-08	0.000302331	6.03836e-07	2.16226e-09	3.22163e-07	0.944556	2.05736e-09
DR1;106;	3.52073e-08	0.000173412	0.0592518	0.0319454	0.00171385	5.43336e-06	7.89115e-07	1.09486e-06	1.24031e-07	4.22528e-05	6.68418e-08	0.00235112	9.92595e-06	1.056e-08	1.52554e-06	0.904503	1.15479e-08
FCHO2;414;	2.65456e-08	5.29749e-05	0.0618203	0.000236962	0.925974	5.80458e-06	9.65449e-07	7.08534e-07	2.1533e-07	4.75293e-06	8.42558e-08	0.00619757	0.000121968	1.10696e-08	2.3613e-06	0.00558124	1.5842e-08
SASH1;392;	0.00120417	0.0403918	0.0144726	0.00675527	0.00989549	0.644741	0.00898812	0.11191	0.00116157	0.00458061	0.123775	0.00369619	0.0189973	0.00125383	0.00131879	0.00524025	0.00161855
KIAA1980;622;	0.000228698	0.031495	0.0476208	0.608636	0.00912106	0.00347592	0.00178316	0.00284623	0.000206511	0.11149	0.000188523	0.0459786	0.00156996	4.96725e-05	0.000955659	0.134316	3.86892e-05
TDRKH;248;	4.25558e-05	0.0146493	0.140588	0.0947956	0.0796939	0.00646372	0.00381955	0.000661744	0.000132688	0.0143161	0.000162968	0.162436	0.00554084	1.43804e-05	0.000388239	0.476278	1.6981e-05
PFKFB3;496;	5.00722e-08	0.000169443	0.0144977	0.033284	0.000411551	6.41079e-06	8.03673e-07	1.3488e-06	1.31262e-07	0.000117429	8.16664e-08	0.00135791	4.9835e-06	1.307e-08	1.48788e-06	0.950147	1.31032e-08
DEPDC6;293;	0.000731972	0.147005	0.0464356	0.253452	0.00946341	0.0261226	0.00377986	0.0249848	0.000323063	0.40016	0.000928216	0.0136547	0.00206535	0.000156201	0.00136378	0.0692709	0.000102718
KIAA0819;530;	7.68673e-06	0.0122325	0.0922598	0.607275	0.00469317	0.000155587	2.6748e-05	0.000156036	1.40465e-05	0.0127081	4.11921e-06	0.0178837	0.000156237	1.59005e-06	0.000639181	0.251785	1.333e-06
EMK;40;	7.66047e-07	0.119088	0.154735	0.669787	0.000943358	0.000295963	6.14008e-06	9.05855e-05	8.77014e-07	0.00291045	1.27409e-06	0.000881553	2.7638e-05	1.86256e-07	1.18903e-05	0.0512193	1.54585e-07
ACTP;16;	2.45439e-06	0.00194941	0.0530024	0.0623882	0.00486032	0.000110906	4.36259e-05	3.56475e-05	5.74595e-06	0.00361231	2.59344e-06	0.108437	0.000100456	5.72623e-07	6.03486e-05	0.765387	5.47659e-07
FISH;1047;	7.26372e-08	0.000220673	0.101084	0.00673891	0.00425405	1.47455e-05	2.34739e-06	1.96989e-06	2.63157e-07	6.40081e-05	1.62993e-07	0.0194933	1.97107e-05	2.20503e-08	2.25889e-06	0.868103	2.47054e-08
ARHGAP7;163;	1.6996e-07	0.000176242	0.0638885	0.00302148	0.229055	2.31183e-05	8.92184e-06	2.96028e-06	1.2543e-06	6.36436e-05	4.52515e-07	0.154892	0.000224128	6.13718e-08	1.00745e-05	0.548632	8.24502e-08
EDC3;161;	3.65477e-06	0.925481	0.0257201	0.0118074	0.000514395	0.0279049	1.58236e-05	0.00216996	2.04105e-06	0.00242908	1.3869e-05	0.000344024	5.04167e-05	9.54215e-07	1.52448e-05	0.00352652	7.13867e-07
EPB4.1L1;540;	6.83475e-07	0.00753459	0.0486885	0.714237	0.000823395	7.14862e-05	5.74259e-06	2.99146e-05	9.48535e-07	0.00508587	7.45526e-07	0.00189517	1.90683e-05	1.48855e-07	1.51059e-05	0.221592	1.24238e-07
HECTD1;1391;	4.56147e-06	0.00377971	0.00138808	0.02613	7.75495e-05	7.54548e-05	5.19426e-06	0.000123222	1.59115e-06	0.963835	1.65312e-06	0.000236463	6.26213e-06	5.42584e-07	2.60242e-05	0.00430829	3.05117e-07
ARAF;257;	1.45994e-08	0.00169476	0.84424	0.10843	0.00011421	6.5775e-06	1.77282e-07	1.20199e-06	2.44465e-08	4.15333e-05	2.78167e-08	0.000126259	1.27429e-06	3.82346e-09	3.39919e-07	0.0453437	3.52753e-09
BAT2;807;	3.04944e-05	0.0083634	0.00017081	0.000330626	2.18448e-05	0.00174871	6.84587e-06	0.988353	2.06496e-06	0.000823419	3.1497e-05	1.89197e-05	8.43471e-06	5.72997e-06	1.30485e-05	6.8706e-05	2.15431e-06
ADD3;42;	7.19404e-08	0.00118124	0.0108731	0.915138	6.65461e-05	9.30005e-06	4.78169e-07	3.4484e-06	8.4061e-08	0.000881434	7.94792e-08	0.000235647	1.60664e-06	1.47354e-08	1.2491e-06	0.0716077	1.18894e-08
DENND4C;1145;	0.00134002	0.00123155	0.00312758	0.00186586	0.00906206	0.000760297	0.0026964	0.000662482	0.545733	0.0019703	0.000829543	0.00692869	0.0157171	0.00108109	0.399671	0.00414526	0.00317831
ARHGEF17;388;	0.00793305	0.00154603	0.00190928	0.0011787	0.00339551	0.00236184	0.00978903	0.00281801	0.257753	0.00116054	0.0205325	0.00274979	0.0172359	0.0426678	0.0148994	0.00146043	0.61061
IRS2;1137;	3.2924e-06	0.0653663	0.740101	0.0928386	0.0148768	0.00184286	8.9699e-05	0.000294235	5.91107e-06	0.00138972	9.0358e-06	0.0192781	0.000458225	1.07357e-06	4.31169e-05	0.0634013	1.07265e-06
BAT2L;415;	0.000500865	0.0724199	0.00234504	0.00587549	0.00034057	0.00972417	0.000120994	0.889868	3.57945e-05	0.0164529	0.000340928	0.000307738	0.000131675	8.78353e-05	0.000253373	0.00116095	3.35526e-05
JMY;58;	7.04375e-08	0.000512993	0.939213	0.00305187	0.0150904	4.04539e-05	2.9398e-06	3.28446e-06	2.62805e-07	2.66118e-05	2.50426e-07	0.008356	5.7559e-05	2.56404e-08	1.89034e-06	0.033642	3.09376e-08
METTL1;21;	9.07096e-08	0.994408	0.00391415	0.000787304	3.83446e-05	0.000552602	4.86191e-07	7.39936e-05	7.09879e-08	4.34069e-05	3.1373e-07	1.72153e-05	2.96026e-06	2.69476e-08	6.93711e-07	0.000160631	2.1863e-08
PTPN14;579;	0.000135611	7.15952e-06	7.98571e-06	5.81673e-06	1.39506e-05	1.46719e-05	0.000226055	1.68496e-05	0.00343156	7.56474e-06	0.000542429	1.36779e-05	6.77259e-05	0.00257085	4.32766e-05	7.14483e-06	0.992888
IRS2;524;	7.20098e-07	0.0117974	0.0264063	0.91993	0.000313727	0.000108223	6.83306e-06	4.53796e-05	6.35507e-07	0.00364178	8.80842e-07	0.00143006	1.30085e-05	1.52734e-07	6.21608e-06	0.0362983	1.18756e-07
RPS6KB2;423;	5.05036e-05	0.00373627	0.00124499	0.0390041	0.000139214	0.000223429	4.05097e-05	0.000610352	8.9233e-06	0.95058	1.21758e-05	0.000536973	2.32607e-05	5.05367e-06	6.7949e-05	0.00371361	2.43112e-06
CLK2;57;	0.00492921	0.00732425	0.00914726	0.00400861	0.0218247	0.0242704	0.0644915	0.0116588	0.118284	0.00281641	0.232767	0.00924276	0.269745	0.0190834	0.0136064	0.00536557	0.181435
KIAA4135;649;	3.78736e-06	0.00463663	0.0310772	0.567638	0.00306009	0.000203702	0.000100909	7.87582e-05	6.17411e-06	0.0115422	4.33152e-06	0.0280226	0.000117076	8.78617e-07	4.48112e-05	0.353462	7.7951e-07
CEP350;1259;	1.37229e-07	0.000582723	0.00148658	0.986226	3.53571e-05	4.41346e-06	4.80743e-07	4.25479e-06	1.36357e-07	0.00223172	8.0191e-08	0.000150479	1.43509e-06	2.43606e-08	3.14163e-06	0.00927313	1.79963e-08
RANBP3;62;	7.41593e-05	0.0438611	0.367473	0.0298303	0.220359	0.0888459	0.00421148	0.00274507	0.000257487	0.00437633	0.000799748	0.109111	0.0368413	3.62873e-05	0.000629771	0.0904978	5.06558e-05
CAMK1;177;	0.00132627	0.000180741	0.000308209	0.000201478	0.000661027	0.000155703	0.000979823	0.000189681	0.955867	0.000288003	0.000471084	0.00068558	0.00151876	0.002139	0.023854	0.000346783	0.0108265
RP23-133N19.2-002;1756;	8.48175e-08	0.00666552	0.00671466	0.982584	5.99461e-05	1.87337e-05	6.7344e-07	8.92355e-06	8.60548e-08	0.000292671	1.21338e-07	9.43036e-05	2.58686e-06	2.01986e-08	1.06315e-06	0.00355689	1.63365e-08
KIAA0440;1543;	0.0042082	0.00651849	0.0182741	0.0137562	0.0560689	0.00317615	0.0700495	0.00281451	0.402429	0.0109307	0.00250178	0.0894007	0.0823469	0.00291655	0.200064	0.0276915	0.0068535
EIF3B;40;	0.00389023	0.171442	0.0250342	0.102694	0.00306645	0.0235058	0.001522	0.148871	0.000303434	0.485303	0.00125016	0.00747527	0.000810427	0.000436463	0.00166114	0.0225596	0.000175753
CRAF;321;	1.43006e-05	0.0187163	0.00687474	0.46972	0.000446624	0.000204618	1.94326e-05	0.000438696	7.38656e-06	0.482513	5.40312e-06	0.000940102	3.86783e-05	2.06276e-06	0.000177795	0.0198796	1.26608e-06
TRRAP;2049;	1.68028e-07	0.000224991	0.00570679	0.174379	0.000340285	4.7739e-06	1.38303e-06	2.62583e-06	4.06157e-07	0.000814146	1.20714e-07	0.00300108	5.99474e-06	3.58237e-08	9.95197e-06	0.815508	3.24414e-08
BCAS3;480;	0.000335719	4.46133e-07	2.62935e-07	2.89008e-07	2.54454e-07	8.42973e-07	2.84161e-06	2.72573e-06	1.3056e-05	7.37035e-07	5.65828e-05	2.82666e-07	5.50887e-07	0.947147	1.30238e-06	2.47118e-07	0.0524366
AMOTL1;253;	0.0214732	0.00122969	0.00123744	0.00118348	0.00192928	0.00197822	0.0134383	0.00255775	0.215683	0.00204738	0.0310965	0.00171924	0.00582621	0.0935816	0.00894982	0.00137334	0.594695
PHKA2;735;	1.08658e-06	0.000476869	0.0265643	0.00998486	0.13593	6.17525e-05	0.00010961	1.43475e-05	9.56014e-06	0.000197022	2.37936e-06	0.742788	0.0019749	4.35317e-07	5.43035e-05	0.0818291	6.17349e-07
MAP3K2;360;	2.23214e-05	0.755882	0.0276197	0.16404	0.000763181	0.00416073	4.32934e-05	0.006918	7.82661e-06	0.0290551	2.46926e-05	0.00118913	9.20232e-05	4.30498e-06	8.14479e-05	0.0100939	2.65355e-06
FAM122A;140;	0.000392581	0.00694051	0.00446822	0.0228496	0.000805052	0.00186321	0.000586909	0.00187619	7.39204e-05	0.94144	0.000142274	0.00363103	0.000137475	3.95777e-05	0.000273825	0.0144595	2.01623e-05
ERK3;683;	9.00446e-06	0.0112364	0.503101	0.0376964	0.11548	0.00153714	0.000243271	0.000244549	3.51465e-05	0.00147782	2.4905e-05	0.172963	0.00348081	3.32965e-06	0.00024874	0.152215	4.09096e-06
JIP4;217;	2.01091e-06	0.116668	0.785262	0.0341156	0.00849481	0.0121348	5.83875e-05	0.000300526	3.03733e-06	0.00101347	1.1339e-05	0.00412296	0.000302864	6.83868e-07	1.69532e-05	0.0374916	6.91788e-07
CRAF;330;	1.04352e-06	0.115921	0.059875	0.797725	0.000375913	0.000121606	3.0871e-06	0.000109897	8.86236e-07	0.00467355	9.26957e-07	0.000560822	1.52078e-05	2.11929e-07	2.20942e-05	0.0205938	1.56996e-07
BBX;242;	4.90845e-07	0.000927163	0.0492509	0.0995581	0.0030895	3.26243e-05	4.86962e-06	1.03622e-05	1.53403e-06	0.000717428	6.26347e-07	0.00664792	4.77439e-05	1.28444e-07	2.77885e-05	0.839683	1.31148e-07
BC010250;1176;	1.45864e-07	0.000586896	0.0134726	0.562555	0.000332548	1.44468e-05	1.61834e-06	4.31791e-06	2.7662e-07	0.000646574	1.93928e-07	0.00112311	7.31732e-06	3.45184e-08	3.39206e-06	0.421252	3.16661e-08
KIAA0981;20;	1.50908e-07	0.000224797	0.00419347	0.0844292	0.000238391	8.54741e-06	2.24455e-06	2.75748e-06	2.90972e-07	0.00120455	1.59878e-07	0.00233157	4.87919e-06	3.24987e-08	3.13547e-06	0.907356	2.91367e-08
ZC3HAV1;350;	1.90136e-06	0.168455	0.679897	0.0770708	0.00365722	0.0029068	2.81212e-05	0.00025482	2.31864e-06	0.00229224	5.44532e-06	0.00400451	0.00010212	5.23826e-07	1.83721e-05	0.0613021	4.65901e-07
LPIN2;281;	3.54256e-06	0.00507922	0.0370774	0.705898	0.00175924	0.000155273	2.52152e-05	7.85417e-05	5.15612e-06	0.00918697	3.24675e-06	0.0109659	7.6699e-05	7.59074e-07	6.2842e-05	0.229622	6.44487e-07
FARP2;1058;	6.62135e-08	0.000754899	0.908258	0.0117972	0.0155248	2.42858e-05	2.17194e-06	3.28597e-06	2.50523e-07	3.50304e-05	1.87944e-07	0.00315626	5.4307e-05	2.35071e-08	2.58359e-06	0.0603862	2.76717e-08
ACBD5;360;	1.70247e-06	0.00032409	0.0108264	0.0114119	0.0304321	4.09655e-05	9.62598e-05	1.36052e-05	1.65435e-05	0.000331991	2.41833e-06	0.853798	0.000958195	6.07225e-07	0.00010737	0.0916371	8.24917e-07
GIGYF1;157;	4.56792e-05	0.0693024	0.0415589	0.700276	0.00377019	0.001413	0.00015352	0.00168798	3.72656e-05	0.103484	3.4372e-05	0.00540959	0.000376894	9.30161e-06	0.000564254	0.0718699	6.81867e-06
SPAG7;202;	8.62748e-08	0.0136081	0.0133315	0.964858	5.45077e-05	3.98892e-05	7.754e-07	1.06833e-05	7.39409e-08	0.000592047	1.43687e-07	0.000129435	1.97971e-06	1.92421e-08	7.05148e-07	0.00737204	1.50019e-08
AGFG1;362;	0.00501331	3.53871e-05	2.23605e-05	1.98731e-05	2.3186e-05	6.1193e-05	0.000167536	0.0001894	0.00105005	4.006e-05	0.00187729	2.35945e-05	5.48498e-05	0.372842	0.000133327	1.81646e-05	0.618429
ARAF;181;	2.14104e-08	0.000263859	0.00317179	0.977249	4.61698e-05	4.09162e-06	3.99746e-07	1.05543e-06	3.23277e-08	9.23171e-05	3.57764e-08	0.000145465	1.19682e-06	5.33656e-09	2.88381e-07	0.0190242	4.78483e-09
GPBP1L1;383;	4.9547e-06	0.00176707	0.0541129	0.0191562	0.0197007	0.000250348	0.000201842	5.75206e-05	1.85933e-05	0.0016483	7.75357e-06	0.682605	0.000511519	1.44942e-06	0.000111171	0.219843	1.63214e-06
DOCK11;1240;	0.142138	9.66277e-05	6.57934e-05	7.52754e-05	6.25987e-05	9.16773e-05	0.000247104	0.000369955	0.00698526	0.000227527	0.000814232	7.95146e-05	9.58342e-05	0.728541	0.00141518	6.91016e-05	0.118626
KIAA0268;1730;	0.00710649	0.0848827	0.0125625	0.059188	0.00287959	0.0677589	0.00560778	0.216227	0.000480228	0.511774	0.00791889	0.00430839	0.00120287	0.00105246	0.00106277	0.0155708	0.000416423
ANKRD17;2041;	4.80753e-07	0.112465	0.0928437	0.761891	0.000355316	0.000166956	2.27129e-06	6.04888e-05	4.70694e-07	0.00258203	7.0984e-07	0.000346042	1.19766e-05	1.08148e-07	7.80419e-06	0.0292649	8.58554e-08
STX7;129;	3.43417e-06	0.0279645	0.617497	0.124925	0.0140626	0.00308488	0.000135714	0.000220836	6.11469e-06	0.00196002	1.27541e-05	0.0375374	0.000451163	1.09014e-06	2.92407e-05	0.172107	1.11093e-06
THRAP3;238;	1.04057e-06	0.00125272	0.0387969	0.0328812	0.00388387	9.83978e-05	1.92061e-05	1.92012e-05	2.71238e-06	0.00196732	1.67118e-06	0.0145117	6.74441e-05	2.62786e-07	2.55844e-05	0.906471	2.64114e-07
DAP;3;	9.74747e-09	5.28325e-05	0.226883	0.00173785	0.00146578	1.91439e-06	2.39299e-07	3.01084e-07	3.65381e-08	9.11288e-06	1.95593e-08	0.00298037	3.13953e-06	2.94573e-09	4.66876e-07	0.766865	3.28766e-09
NHSL2;499;	2.76986e-05	0.919354	0.0118167	0.0169993	0.00070534	0.0107555	5.93134e-05	0.0298616	9.41258e-06	0.00683825	4.81279e-05	0.000527967	0.000130055	6.84795e-06	8.84567e-05	0.00276746	4.30796e-06
HTATSF1;404;	3.14345e-08	0.000161331	0.00228771	0.965672	6.02079e-05	1.9747e-06	3.00167e-07	9.77462e-07	5.77411e-08	0.000139263	3.19198e-08	0.000188216	1.43184e-06	7.30318e-09	9.93773e-07	0.0314857	6.51004e-09
PRKRA;18;	0.625112	0.000168398	0.00011417	0.000166872	0.000100017	0.000118588	0.000288287	0.000553703	0.011073	0.000611934	0.0006584	0.000140238	0.00012833	0.318051	0.00410049	0.000140054	0.038475
CDK17;92;	2.98968e-05	7.56309e-08	5.60818e-08	5.67156e-08	6.36092e-08	1.31224e-07	6.82292e-07	3.20225e-07	8.97804e-06	1.25031e-07	6.48494e-06	7.23656e-08	1.59295e-07	0.0175982	4.09551e-07	5.47549e-08	0.982354
RHBDF2;357;	8.05838e-06	0.00338013	0.0656277	0.0592149	0.00939986	0.000269778	8.25284e-05	9.04497e-05	2.09007e-05	0.00924301	7.7276e-06	0.106316	0.000244876	1.81889e-06	0.000252298	0.745838	1.74336e-06
TENC1;909;	0.00327322	0.0490303	0.071333	0.164595	0.0183385	0.00897896	0.00528058	0.0105559	0.00184195	0.39088	0.000986371	0.102364	0.00334465	0.000485114	0.0109875	0.157406	0.00031951
ARFGAP2;347;	1.60052e-06	0.00875261	0.0200418	0.929747	0.0004602	7.35257e-05	6.54032e-06	6.58745e-05	1.61314e-06	0.00549434	1.17051e-06	0.0017155	2.22554e-05	3.1958e-07	2.96219e-05	0.0335855	2.44273e-07
TMTC2;524;	4.72676e-07	0.000158343	0.0138352	0.00269741	0.399486	2.95585e-05	4.5245e-05	5.17571e-06	5.96733e-06	8.21022e-05	1.22749e-06	0.504312	0.00184759	1.95951e-07	3.35581e-05	0.0774606	3.01714e-07
TTYH2;510;	1.31739e-08	0.000209235	0.149292	0.0511544	0.000179239	2.41244e-06	1.787e-07	5.57895e-07	2.94459e-08	3.4006e-05	2.04834e-08	0.000396095	1.37827e-06	3.41224e-09	4.69742e-07	0.79873	3.30612e-09
TRA2A;236;	3.44368e-06	0.0100556	0.0171061	0.766416	0.000793825	0.000203084	1.67428e-05	0.000111429	3.40629e-06	0.0783924	3.07334e-06	0.00175051	3.73023e-05	6.45816e-07	4.66648e-05	0.125059	4.89658e-07
KIAA1334;293;	6.46632e-09	1.78601e-05	0.000790247	0.0588288	2.27444e-05	4.87074e-07	1.11549e-07	1.46614e-07	1.36613e-08	3.63517e-05	7.73912e-09	0.000259988	3.49292e-07	1.49839e-09	1.54245e-07	0.940043	1.39438e-09
UVRAG;522;	3.33397e-08	0.00120354	0.987963	0.0025107	0.00319446	2.35786e-05	7.0461e-07	2.76707e-06	1.03558e-07	1.41775e-05	1.06445e-07	0.000353298	2.13985e-05	1.20912e-08	1.21899e-06	0.00471066	1.37766e-08
OPTN;210;	5.95053e-08	0.00018134	0.0114279	0.26104	0.00035118	5.44877e-06	1.18004e-06	1.52146e-06	1.44991e-07	0.000135582	8.41703e-08	0.00321079	5.49278e-06	1.53607e-08	1.50363e-06	0.723638	1.51157e-08
BAL;42;	7.60574e-05	0.0156027	0.0693714	0.225944	0.0272236	0.00341453	0.0110207	0.000914432	0.000146963	0.0362811	0.000138087	0.285346	0.00264656	2.1384e-05	0.000390177	0.32144	2.12214e-05
AP3D;825;	6.09484e-09	1.17085e-05	0.00742375	4.67022e-05	0.990702	1.25218e-06	2.69024e-07	1.64113e-07	5.41557e-08	9.89581e-07	1.97733e-08	0.000968957	4.57628e-05	2.65404e-09	5.94844e-07	0.000798254	3.90238e-09
AC164546.1-003;318;	2.90941e-07	0.00072899	0.00540597	0.893924	0.000257268	1.17536e-05	2.45598e-06	6.89726e-06	4.75314e-07	0.00194831	2.41926e-07	0.000998321	7.87583e-06	6.20294e-08	8.2191e-06	0.0966989	5.29147e-08
BC031601;743;	4.59392e-06	0.000467383	5.77732e-05	0.00130346	5.26238e-06	1.4518e-05	1.42681e-06	0.000102617	3.9722e-07	0.997905	6.42197e-07	1.55697e-05	8.49173e-07	3.36449e-07	4.5171e-06	0.000115487	1.31889e-07
FISH;812;	6.83549e-05	1.38724e-07	9.72441e-08	1.01376e-07	1.0618e-07	2.37811e-07	1.2647e-06	6.37606e-07	1.14933e-05	2.28081e-07	1.20184e-05	1.22455e-07	2.58733e-07	0.0952739	6.44664e-07	9.39312e-08	0.90463
BAD;111;	1.82613e-09	0.000114985	0.99897	0.000171559	7.50161e-05	1.96821e-06	3.24117e-08	1.62408e-07	4.37219e-09	1.27231e-06	5.73123e-09	2.02368e-05	5.1432e-07	5.91617e-10	4.92206e-08	0.000643829	6.27545e-10
MNCB-3527;521;	1.02842e-06	0.00200087	0.263737	0.0444415	0.0918461	9.43378e-05	2.89742e-05	2.33712e-05	5.13412e-06	0.00048248	1.86064e-06	0.0675236	0.000528159	3.42812e-07	7.30354e-05	0.529212	4.11127e-07
PI4K2A;51;	1.50268e-06	0.0069932	0.0185534	0.931056	0.00104497	0.000103246	1.21014e-05	6.40492e-05	2.27764e-06	0.00290835	1.717e-06	0.00160528	5.58298e-05	3.73723e-07	3.13542e-05	0.0375658	3.25025e-07
CRAF;309;	0.000339577	0.00350819	0.00174702	0.0114326	0.000343161	0.000516879	0.000111462	0.00111801	5.38912e-05	0.973969	5.40985e-05	0.000908667	6.50345e-05	2.75209e-05	0.000446134	0.00534584	1.2712e-05
ARL6IP2;23;	3.45176e-07	0.00202923	0.182929	0.0559501	0.00220002	7.77237e-05	4.98884e-06	1.23342e-05	7.47316e-07	0.000654913	6.61145e-07	0.00485399	2.92674e-05	9.041e-08	8.12598e-06	0.751248	8.87948e-08
LPIN1;442;	7.08177e-05	0.0696577	0.358987	0.0347993	0.210977	0.137865	0.00325177	0.00411836	0.000239347	0.00410615	0.000838294	0.0593509	0.0466109	3.68833e-05	0.000630552	0.0684088	5.10181e-05
JIP3;613;	0.00137414	0.446988	0.102575	0.177433	0.0187607	0.013633	0.00104966	0.0832487	0.000864612	0.0641461	0.000650704	0.0154218	0.00519544	0.000357971	0.0252338	0.042825	0.000242414
TACC1;284;	1.8231e-07	0.000210663	0.0843282	0.00470414	0.546861	2.07977e-05	8.93275e-06	3.44988e-06	1.49687e-06	4.82161e-05	4.62654e-07	0.180463	0.000509793	7.07277e-08	1.37661e-05	0.182826	9.84703e-08
AHNAK;178;	0.00318933	0.0145065	0.0276589	0.023485	0.0293115	0.0445455	0.637265	0.00826686	0.00709061	0.0247982	0.0303725	0.0773101	0.0252772	0.00167446	0.00253163	0.0404156	0.00230136
HPS5;629;	1.9546e-08	1.55093e-05	0.00689867	0.000236891	0.818717	1.54143e-06	9.81561e-07	2.95691e-07	2.1429e-07	4.20822e-06	4.25667e-08	0.157808	7.21567e-05	7.6631e-09	2.51088e-06	0.0162422	1.10934e-08
ARHGEF6;672;	6.49626e-05	0.00154343	0.00701565	0.00442013	0.0203907	0.00216892	0.870839	0.000333253	0.000530037	0.00128079	0.000514989	0.0552766	0.0247082	4.08236e-05	0.000262531	0.0105332	7.67901e-05
KIAA0305;929;	2.14513e-07	0.000188116	0.0265063	0.0113651	0.00623768	1.21856e-05	4.23879e-06	3.13616e-06	1.0691e-06	0.000143763	3.07435e-07	0.0603222	4.91918e-05	6.26768e-08	1.43403e-05	0.895152	7.21923e-08
AKAP;137;	3.09977e-05	0.0633563	0.372233	0.317612	0.0626279	0.00254216	0.000286561	0.0012643	8.96446e-05	0.00556388	5.46722e-05	0.0374078	0.00578158	1.10766e-05	0.0012317	0.129895	1.2136e-05
EPN2;427;	0.779019	0.00687388	0.00137284	0.00486616	0.000402367	0.00261643	0.000631684	0.0599891	0.000546579	0.129948	0.00185631	0.000717976	0.00019749	0.00645548	0.00198193	0.0017746	0.000750559
DENND4C;1092;	0.00084566	0.0194088	0.0792539	0.0204959	0.127456	0.00551911	0.00182866	0.00371775	0.0122249	0.0108443	0.000794981	0.0648551	0.0405277	0.000372356	0.554785	0.0565188	0.000551593
DMN;1044;	9.35999e-05	0.00182307	0.000422169	0.00390898	6.31122e-05	0.000231254	3.61935e-05	0.000769189	7.50892e-06	0.991406	1.7176e-05	0.00016817	1.26709e-05	6.97352e-06	4.61929e-05	0.000985291	2.77339e-06
CHAK;555;	0.0616037	0.000370917	0.000221621	0.00022321	0.000206242	0.000382408	0.000428758	0.00179279	0.0104818	0.000475088	0.0034829	0.000192322	0.000401693	0.612622	0.00423748	0.000185502	0.302692
ARFIP1;36;	2.00884e-05	0.254804	0.0795922	0.347983	0.00224477	0.00400663	9.01655e-05	0.00178119	1.15771e-05	0.213349	2.37878e-05	0.00435189	0.000129388	3.69615e-06	0.000114153	0.0914919	2.53162e-06
NRIP1;808;	1.45101e-05	0.00922727	0.0109468	0.714791	0.000666758	0.000288301	5.22381e-05	0.000285404	8.45076e-06	0.20362	7.69943e-06	0.00454839	5.38613e-05	2.23082e-06	8.11168e-05	0.0554045	1.47687e-06
NBC3;238;	7.45944e-05	8.65444e-07	6.66038e-07	5.78867e-07	8.14361e-07	1.78764e-06	6.62373e-06	3.56397e-06	8.17566e-05	1.03176e-06	0.000108372	7.84898e-07	2.51844e-06	0.0068337	3.9997e-06	5.8023e-07	0.992878
D1BWG0491E;1510;	3.75865e-05	0.157898	0.0707919	0.684824	0.00361114	0.00193976	9.86011e-05	0.00268451	2.89317e-05	0.028134	3.33675e-05	0.00522228	0.000406562	8.45912e-06	0.000449113	0.0438256	6.26664e-06
SAP130;864;	0.0108637	0.00672699	0.0172905	0.0251247	0.0319098	0.00257051	0.0592849	0.003083	0.39676	0.0287332	0.00204908	0.131859	0.0262329	0.00424574	0.205407	0.041485	0.00637487
NFAT3;272;	0.000135839	0.672017	0.0197533	0.014454	0.00164801	0.0816261	0.000104879	0.190301	4.17356e-05	0.0130474	0.000311589	0.000913044	0.000387226	3.45709e-05	0.000415931	0.00478723	2.12122e-05
DCAF6;336;	1.66222e-05	0.00243925	0.0283948	0.0555285	0.0169253	0.000809572	0.00248104	0.000135482	5.31682e-05	0.00897185	3.60761e-05	0.451261	0.00105293	4.75801e-06	0.000125292	0.431759	5.30445e-06
AKAP2;984;	1.01535e-06	0.0213979	0.00440823	0.783337	7.357e-05	6.60292e-05	2.32165e-06	7.61321e-05	4.76494e-07	0.180892	6.33426e-07	0.000206201	4.06992e-06	1.52518e-07	7.90136e-06	0.00952628	9.52833e-08
DSIP1;73;	1.70338e-07	0.000253036	0.00830782	0.0443251	0.000392611	7.70666e-06	1.43176e-06	2.92262e-06	3.9826e-07	0.000722238	1.59031e-07	0.00225715	6.6061e-06	3.73073e-08	7.65584e-06	0.943715	3.4499e-08
RANBP20;208;	1.66177e-05	0.037673	0.659904	0.0525126	0.0932243	0.00363223	0.000266655	0.000744611	5.24369e-05	0.00197511	4.68692e-05	0.0637824	0.00539155	6.46187e-06	0.000451054	0.080312	7.65117e-06
KIAA1458;434;	0.000305064	6.81187e-06	5.98475e-06	4.7381e-06	8.02761e-06	1.80824e-05	0.000118257	2.32547e-05	0.000660892	8.20024e-06	0.00197052	7.98122e-06	2.68773e-05	0.010041	2.2588e-05	5.36348e-06	0.986766
ATF2;51;	0.0153307	0.0989044	0.0299578	0.06517	0.0111677	0.207005	0.0378164	0.191741	0.00240878	0.211457	0.0661562	0.013196	0.00691457	0.00428561	0.00326383	0.0328279	0.00239676
HUWE1;3923;	3.07512e-05	0.00814813	0.0280395	0.643396	0.004795	0.000520051	0.000178048	0.00034343	4.81212e-05	0.0594608	2.28924e-05	0.0185739	0.000413127	6.4119e-06	0.000493736	0.235525	5.44324e-06
INPP5F;906;	0.00020061	5.89344e-07	4.15816e-07	4.31383e-07	4.62319e-07	1.24045e-06	7.96825e-06	2.71204e-06	3.87345e-05	1.00396e-06	0.0001169	5.26996e-07	1.14891e-06	0.0850055	1.90965e-06	4.11989e-07	0.914619
NCOA6;1487;	3.08905e-05	0.0425663	0.016133	0.811698	0.00104713	0.000630133	8.87943e-05	0.00124535	1.51189e-05	0.0967766	1.60046e-05	0.00343586	0.000117274	5.28551e-06	0.000177365	0.0260133	3.36503e-06
CAMSAP1;1069;	3.50555e-08	3.9498e-05	0.00706977	0.00640756	0.00190778	1.82273e-06	7.38951e-07	5.42405e-07	1.86415e-07	2.89709e-05	4.68295e-08	0.012716	1.03661e-05	1.03306e-08	3.07719e-06	0.971814	1.19244e-08
HUWE1;1903;	2.28884e-05	0.0105323	0.15376	0.0201386	0.441563	0.00603537	0.00262689	0.000612608	0.000164961	0.00104691	0.000163175	0.138613	0.181284	1.33495e-05	0.000411017	0.0429882	2.22719e-05
AMPD2;138;	9.53363e-06	4.87333e-05	0.000238193	0.000140949	0.000783475	1.14357e-05	2.3492e-05	1.07801e-05	0.00117435	8.76584e-05	3.6048e-06	0.000832325	0.000353664	4.03342e-06	0.995837	0.000433337	7.07023e-06
RPS6;244;	0.0401966	0.0353488	0.0130914	0.0125046	0.007216	0.139281	0.015464	0.184356	0.00608479	0.0313099	0.445779	0.00570413	0.00799298	0.0248281	0.00599704	0.00966543	0.0151804
NIPA;394;	1.31595e-08	3.52461e-05	0.00380491	0.0064485	0.000184129	1.29379e-06	2.86815e-07	2.99139e-07	3.93005e-08	2.96171e-05	1.99116e-08	0.000773062	1.59229e-06	3.47888e-09	4.79972e-07	0.988721	3.57924e-09
IRS2;360;	9.1179e-06	0.21448	0.064365	0.626721	0.00138434	0.00120657	3.40642e-05	0.000944607	6.12952e-06	0.041609	9.08771e-06	0.00269832	8.18442e-05	1.79674e-06	7.93534e-05	0.0463688	1.26225e-06
CDYL;154;	7.79628e-07	0.00403684	0.100586	0.690068	0.00393935	5.53964e-05	8.48254e-06	2.62767e-05	1.97342e-06	0.000932004	9.36693e-07	0.00568989	8.24717e-05	2.133e-07	3.9865e-05	0.194531	2.09859e-07
EPB4.1L1;33;	8.1698e-06	0.00983066	0.300286	0.0730487	0.0205405	0.00051068	6.49141e-05	0.000161639	2.14559e-05	0.00537826	9.68671e-06	0.0702549	0.000434238	2.07091e-06	0.000370919	0.519075	2.04824e-06
MCG_142205;153;	1.15343e-06	0.233171	0.00333918	0.0012164	0.000154229	0.759054	1.31452e-05	0.0023825	6.54808e-07	0.000196615	1.21348e-05	7.98577e-05	2.99164e-05	4.15945e-07	2.66928e-06	0.000346063	3.37942e-07
BCAS3;869;	5.20636e-08	7.60667e-05	0.0547506	0.000647624	0.764	7.92023e-06	3.2371e-06	1.1081e-06	4.05387e-07	1.24746e-05	1.40117e-07	0.14837	0.000135851	2.03273e-08	3.62238e-06	0.0319912	2.81423e-08
EPB4.1L2;597;	0.00168883	0.000358582	0.000684549	0.000462198	0.00184455	0.00062942	0.0565858	0.000404871	0.794015	0.000462617	0.00656791	0.002331	0.0113338	0.00595646	0.00276021	0.000775853	0.113138
KIAA1230;972;	2.0672e-08	7.5932e-05	0.0451201	0.00244931	0.00112435	3.61968e-06	4.91788e-07	5.55863e-07	7.19499e-08	2.44772e-05	4.08778e-08	0.00247704	4.53526e-06	5.9868e-09	8.43909e-07	0.948719	6.55242e-09
KIAA1849;843;	2.6291e-07	0.000275565	0.0918114	0.00177272	0.698618	3.13847e-05	1.20429e-05	5.22599e-06	2.24695e-06	3.96639e-05	6.9476e-07	0.177212	0.000898053	1.0868e-07	2.16767e-05	0.0292985	1.56612e-07
IPS1;152;	6.85294e-08	0.000106589	0.10203	0.00132789	0.630855	1.11861e-05	3.3041e-06	1.42767e-06	5.10731e-07	2.25303e-05	1.86087e-07	0.0764899	0.000134036	2.55433e-08	4.93229e-06	0.189013	3.46265e-08
ARHGEF6;673;	6.34674e-05	0.0104784	0.0864769	0.0244412	0.209436	0.0234117	0.172495	0.00102644	0.000336836	0.00337999	0.000892862	0.29761	0.0898069	3.54159e-05	0.000327531	0.0797232	5.82409e-05
PIP4K2B;322;	5.19445e-07	0.0171573	0.158683	0.705186	0.0007254	9.25242e-05	4.65335e-06	3.4125e-05	6.42858e-07	0.00199367	6.47665e-07	0.00236168	1.6358e-05	1.17772e-07	8.85615e-06	0.113734	9.77645e-08
KIAA0886;329;	1.33454e-08	9.66659e-06	0.00253133	0.00011053	0.94447	1.60539e-06	1.35607e-06	2.18385e-07	1.48996e-07	2.26456e-06	4.21918e-08	0.0489414	0.000124494	5.78983e-09	9.27209e-07	0.00380645	8.92502e-09
MAF1;60;	6.55514e-08	0.00206215	0.023201	0.948796	9.86515e-05	7.3631e-06	3.89949e-07	3.83234e-06	9.00906e-08	0.000299819	6.74738e-08	0.000226371	2.15664e-06	1.45884e-08	1.90012e-06	0.0253002	1.21505e-08
FGD1;714;	7.74861e-07	0.00189513	0.48829	0.0246477	0.0366321	0.000170525	2.52955e-05	2.21636e-05	2.95808e-06	0.000317877	2.03302e-06	0.105627	0.000317554	2.59627e-07	2.24582e-05	0.342027	3.06207e-07
JIP4;581;	0.00314181	0.0901473	0.00527978	0.0113365	0.000750124	0.0211692	0.000243193	0.715827	0.000120203	0.145028	0.000973169	0.000838757	0.000227297	0.000302177	0.00094219	0.00357727	9.58734e-05
UNC5B;531;	0.000348765	0.415121	0.015985	0.0399099	0.00199081	0.164034	0.000617704	0.288474	7.08825e-05	0.0614069	0.00112377	0.00153462	0.000613009	8.40694e-05	0.000318453	0.00831959	4.7119e-05
RBMS2;33;	9.93875e-07	0.00192269	0.11137	0.180283	0.0120171	5.9089e-05	2.32368e-05	2.1421e-05	3.34928e-06	0.000832997	1.27654e-06	0.0671809	0.000161538	2.8486e-07	4.63199e-05	0.626076	3.02581e-07
CARMIL;1335;	3.20676e-07	0.00254494	0.230585	0.0560472	0.00256444	8.55302e-05	8.72472e-06	1.27743e-05	6.48522e-07	0.000642081	6.31758e-07	0.0113478	2.81007e-05	8.49585e-08	5.62608e-06	0.696126	8.25135e-08
ARA55;68;	4.01866e-05	0.0566545	0.229153	0.227595	0.0356094	0.0208298	0.00635431	0.00168009	6.07653e-05	0.0166866	0.000175286	0.153439	0.00286302	1.30653e-05	0.000156786	0.248677	1.3108e-05
KIAA1753;378;	3.7802e-08	2.98397e-05	0.0107058	0.000181711	0.922511	4.69273e-06	2.13723e-06	6.63369e-07	4.04927e-07	5.06269e-06	1.12463e-07	0.061657	0.000246395	1.63238e-08	3.31957e-06	0.00465221	2.49125e-08
CAST2;824;	1.13671e-07	0.000100201	0.029136	0.00130066	0.54959	1.5299e-05	8.81171e-06	2.07407e-06	1.02998e-06	2.18284e-05	3.44553e-07	0.381768	0.000490238	4.70259e-08	6.38556e-06	0.0375593	6.86054e-08
GYS;647;	0.00359001	0.00150107	0.00204976	0.0012189	0.00494409	0.0029093	0.0372001	0.00237322	0.277706	0.00095896	0.034337	0.00336278	0.0525185	0.0213694	0.00770569	0.00156015	0.544695
PALM;141;	6.54891e-07	8.41306e-09	7.30177e-09	6.40895e-09	1.0111e-08	1.65588e-08	1.50392e-07	2.81552e-08	1.89782e-06	1.10597e-08	9.60341e-07	1.03716e-08	3.46941e-08	5.53958e-05	4.51746e-08	6.82952e-09	0.999941
DOCK11;1237;	0.0554605	2.66593e-05	1.81192e-05	2.11316e-05	1.75247e-05	2.81361e-05	7.4238e-05	0.000107515	0.00240112	6.37884e-05	0.000345041	2.14446e-05	2.88583e-05	0.839321	0.000354412	1.9301e-05	0.101691
CAST;219;	1.60953e-08	2.68343e-05	0.0217953	0.00086781	0.00786489	2.03331e-06	5.84259e-07	3.14966e-07	9.11096e-08	9.9616e-06	3.38575e-08	0.0250209	9.675e-06	5.21455e-09	9.68909e-07	0.944401	6.40111e-09
CAMKK2;99;	0.0005168	8.65125e-07	5.86625e-07	6.2126e-07	6.1976e-07	1.60987e-06	7.62909e-06	4.14677e-06	5.31747e-05	1.54318e-06	0.000103786	7.06112e-07	1.41323e-06	0.429026	3.41675e-06	5.80091e-07	0.570277
DIP;75;	0.000108047	3.03285e-07	2.06167e-07	2.06762e-07	2.2346e-07	6.04266e-07	2.56849e-06	1.50482e-06	1.86957e-05	4.67089e-07	4.5623e-05	2.42225e-07	5.54414e-07	0.0929322	1.1344e-06	1.93614e-07	0.906887
SEC23IP;600;	9.99183e-08	0.000209135	0.0304351	0.0191186	0.00106072	7.73726e-06	1.65655e-06	2.09622e-06	3.00103e-07	0.000138146	1.29756e-07	0.015952	1.00543e-05	2.59139e-08	3.98973e-06	0.93306	2.63851e-08
KIAA1999;1173;	2.92031e-07	0.000952309	0.48582	0.00231984	0.447625	0.000180392	1.75294e-05	1.07555e-05	1.57249e-06	6.7301e-05	1.36485e-06	0.0197918	0.000659835	1.19976e-07	1.01169e-05	0.0425415	1.62953e-07
KIAA1741;887;	1.74429e-06	0.00328188	0.0140309	0.717159	0.000817146	7.94718e-05	1.09929e-05	4.06232e-05	2.45268e-06	0.0221543	1.52403e-06	0.00223993	3.03061e-05	3.48529e-07	3.70196e-05	0.240112	2.85437e-07
BAT2;761;	2.60811e-08	0.000188897	0.097005	0.0177347	0.000528504	2.89649e-06	2.74152e-07	8.28954e-07	7.58307e-08	4.81478e-05	3.4707e-08	0.00083588	3.15972e-06	6.83639e-09	1.77133e-06	0.88365	6.86616e-09
CIC;1807;	2.18282e-05	0.00302022	0.022609	0.307543	0.00686013	0.000264025	0.000480153	0.000145295	5.10443e-05	0.0250855	1.53985e-05	0.202231	0.000454948	4.80917e-06	0.000324078	0.430884	4.47773e-06
100043914;88;	0.221126	0.0130112	0.00167714	0.00389625	0.000437622	0.013059	0.000869599	0.674938	0.000342181	0.0482469	0.0103713	0.000627341	0.000250229	0.00791833	0.000808517	0.00146734	0.00095341
ATXN1;382;	4.55218e-05	0.790748	0.0355711	0.0845805	0.00171423	0.0306656	9.44973e-05	0.0221504	1.9433e-05	0.0210078	0.000105106	0.00142273	0.000288785	1.10397e-05	0.000150226	0.0114177	7.4312e-06
KIAA4253;760;	0.00025524	6.77994e-07	5.91525e-07	6.35699e-07	7.40805e-07	1.00934e-06	1.08809e-05	2.12602e-06	0.000254183	1.41204e-06	3.13298e-05	9.66811e-07	1.83034e-06	0.0222698	5.38336e-06	6.57286e-07	0.977163
ADAT1;191;	1.84185e-08	8.69734e-05	0.0805014	0.00901294	0.000723734	2.67131e-06	4.78583e-07	5.36039e-07	5.70449e-08	2.11079e-05	3.17245e-08	0.00803835	3.69778e-06	5.25568e-09	6.48723e-07	0.901607	5.58543e-09
GARNL3;447;	6.38091e-06	0.664087	0.219138	0.086207	0.00387904	0.00260956	3.89491e-05	0.00136511	6.82461e-06	0.00256707	1.17358e-05	0.00295757	0.000249676	1.84772e-06	8.82125e-05	0.0167843	1.56079e-06
DMXL2;2637;	8.25393e-07	0.00332859	0.597223	0.0429468	0.0124596	0.000103649	1.52233e-05	2.59842e-05	2.36924e-06	0.000500876	1.30776e-06	0.0667632	0.000124297	2.39513e-07	3.06205e-05	0.276473	2.50714e-07
DOCK1;1858;	2.94728e-05	0.000196783	0.00124989	0.000782561	0.00550649	4.28656e-05	0.000140354	3.63907e-05	0.00422736	0.000360244	1.27003e-05	0.00768621	0.0023663	1.2729e-05	0.974594	0.00273275	2.33979e-05
ARHGAP5;968;	2.80263e-08	0.00015608	0.910113	0.000803039	0.0651104	1.09916e-05	1.0048e-06	1.07966e-06	1.41561e-07	9.07617e-06	9.2365e-08	0.00347956	4.59342e-05	1.06189e-08	1.44243e-06	0.0202682	1.36401e-08
TJP1;899;	7.92768e-07	0.000944712	0.115548	0.00830984	0.6822	0.000129707	4.19306e-05	1.71969e-05	6.11518e-06	0.000195698	2.52787e-06	0.0468489	0.00203499	3.20909e-07	4.82226e-05	0.143671	4.50826e-07
RHBDF2;295;	5.99977e-07	0.00203706	0.117722	0.484818	0.00444469	4.21583e-05	8.52767e-06	1.66822e-05	1.67829e-06	0.000598582	7.56713e-07	0.0167698	7.65774e-05	1.66334e-07	2.65712e-05	0.373436	1.68864e-07
GYS;711;	0.00409817	0.00156904	0.00231484	0.00170151	0.00545731	0.00156347	0.0103874	0.00187873	0.786173	0.00142136	0.0057027	0.00403229	0.0312535	0.0117066	0.0361835	0.00213652	0.0924198
STX7;126;	1.0117e-05	0.570254	0.165813	0.197313	0.00274801	0.013389	7.91904e-05	0.00217691	7.44032e-06	0.00936515	2.73748e-05	0.00390084	0.000207817	2.60684e-06	4.93423e-05	0.0346542	2.0513e-06
LPIN1;435;	0.000502413	0.143813	0.0149087	0.0500759	0.00117329	0.00777088	0.0002617	0.0327682	5.83873e-05	0.731468	0.000173079	0.00271663	0.000181084	5.29375e-05	0.000540257	0.0135119	2.33234e-05
KIDINS220;918;	0.000565118	0.0040908	0.00708731	0.0035052	0.0128324	0.00123871	0.000584463	0.00182522	0.0131681	0.001882	0.000423881	0.00459632	0.0180648	0.000401812	0.924442	0.00456363	0.000728232
MAF1;68;	2.5035e-07	0.136308	0.847192	0.00930591	0.00163562	0.000408299	2.42258e-06	5.19263e-05	4.30664e-07	0.000118588	7.86869e-07	0.000329869	4.15841e-05	8.32674e-08	5.87888e-06	0.00459877	8.22149e-08
TBC1D10B;647;	5.49782e-05	7.91828e-06	1.55814e-05	1.07567e-05	4.36268e-05	9.43849e-06	0.000271891	7.99232e-06	0.996626	1.30948e-05	5.51931e-05	4.91494e-05	0.000183144	0.000146535	0.000323344	1.96265e-05	0.0021616
FRAP;2474;	3.56589e-08	0.99518	0.00044912	0.00404606	3.95057e-06	2.08838e-05	1.05919e-07	1.9364e-05	1.608e-08	0.00018434	4.83939e-08	4.46932e-06	2.78761e-07	7.16525e-09	2.07311e-07	9.14545e-05	4.69233e-09
GORASP1;220;	5.49433e-06	0.0103949	0.0380631	0.559223	0.00165587	0.000203076	3.7539e-05	0.000126828	5.93608e-06	0.0655802	3.75734e-06	0.010962	5.81099e-05	9.95382e-07	8.51522e-05	0.313594	7.59304e-07
KIAA1334;297;	2.2991e-08	9.32583e-05	0.00205092	0.668349	4.53201e-05	1.99206e-06	3.1213e-07	6.3499e-07	3.94551e-08	0.000193216	2.75447e-08	0.000278045	9.24233e-07	5.1399e-09	4.53653e-07	0.328986	4.56872e-09
LIP1;447;	4.81143e-07	0.00497189	0.141564	0.687571	0.00175653	3.14245e-05	3.35885e-06	1.87991e-05	1.00883e-06	0.000867447	4.57813e-07	0.00301741	2.99404e-05	1.18632e-07	3.12472e-05	0.160134	1.08576e-07
EHD4;459;	1.54814e-08	1.93811e-05	0.00477379	4.35699e-05	0.993447	4.25934e-06	7.54726e-07	4.0666e-07	1.60568e-07	1.55146e-06	6.9933e-08	0.00089582	0.000308548	7.56245e-09	1.25388e-06	0.000503472	1.21623e-08
FAM134C;26;	7.29054e-07	0.00187032	0.0686788	0.115762	0.00572898	0.000120758	1.69417e-05	2.0539e-05	2.0587e-06	0.00107323	1.53168e-06	0.0104137	9.77002e-05	2.08344e-07	1.67026e-05	0.796196	2.17935e-07
PRKAG2;135;	3.00691e-05	0.00404969	0.0112567	0.326044	0.00182243	0.000223879	0.000131818	0.000195963	3.21997e-05	0.439947	1.19434e-05	0.0139461	0.000130812	4.57588e-06	0.000401732	0.201768	3.36526e-06
LAP1B;201;	9.84992e-06	0.0592047	0.0726431	0.561043	0.00174374	0.00117806	3.55542e-05	0.000487008	7.55709e-06	0.124571	1.06475e-05	0.00363918	8.61584e-05	1.81493e-06	9.61299e-05	0.175241	1.32936e-06
LIPE;617;	0.00109404	5.72168e-05	6.40363e-05	5.34131e-05	0.000109998	0.000127937	0.00771584	0.000128309	0.0135429	7.37596e-05	0.00616225	0.000129534	0.00048669	0.0141459	0.000191517	6.44144e-05	0.955852
KIAA0913;1094;	1.29827e-06	0.00172999	0.123791	0.0481139	0.00839967	0.000100556	2.73821e-05	2.4971e-05	3.75236e-06	0.00102839	1.8617e-06	0.154257	0.00012495	3.49882e-07	3.73465e-05	0.662357	3.62905e-07
FAM53A;180;	4.58456e-05	3.51175e-08	2.04661e-08	2.32833e-08	1.90281e-08	6.70095e-08	2.222e-07	2.2142e-07	9.15445e-07	6.2571e-08	5.03985e-06	2.21606e-08	3.94403e-08	0.996128	9.50636e-08	1.96364e-08	0.00381981
RTKN;106;	1.22175e-09	4.62465e-06	0.000504505	0.00242397	9.06881e-06	1.29344e-07	2.07083e-08	3.11671e-08	2.91683e-09	4.85217e-06	1.67973e-09	6.66988e-05	9.10531e-08	2.97367e-10	3.57747e-08	0.996986	2.86698e-10
HPS5;404;	4.40977e-06	0.0724783	0.0651713	0.761674	0.00138129	0.000324111	1.74534e-05	0.00028055	4.13669e-06	0.0251721	3.54678e-06	0.00254708	5.65083e-05	8.77163e-07	8.58868e-05	0.0707976	6.53155e-07
KIAA1029;1037;	8.93938e-07	0.993989	0.00121662	0.00204395	3.67032e-05	0.000475364	1.3602e-06	0.0013411	3.32436e-07	0.000635769	1.28824e-06	2.41754e-05	4.62697e-06	1.97666e-07	4.75586e-06	0.000223793	1.23349e-07
KIAA1093;840;	1.63516e-07	0.000235444	0.119009	0.00601198	0.176555	1.32246e-05	5.86177e-06	3.025e-06	1.13399e-06	6.34662e-05	2.91625e-07	0.247964	0.000162541	5.63919e-08	1.6807e-05	0.449957	7.20137e-08
ESE1;566;	4.85312e-07	0.000632789	0.0377381	0.000666223	0.920824	0.000418939	6.15302e-05	1.84999e-05	4.04076e-06	3.11579e-05	4.46283e-06	0.00823456	0.0281233	2.81181e-07	1.3811e-05	0.00322771	4.81979e-07
KIAA0440;1418;	0.000131792	2.34656e-05	4.08949e-05	2.88112e-05	0.000111002	2.3087e-05	0.000366787	2.55813e-05	0.989535	2.95775e-05	0.000108959	0.000100773	0.000580794	0.000431522	0.00150068	4.42525e-05	0.00691691
HPS5;406;	1.25047e-05	0.181425	0.637522	0.0208858	0.0872935	0.0275882	0.000313034	0.00194791	3.13069e-05	0.00114978	7.80301e-05	0.01143	0.00784399	5.87313e-06	0.0002068	0.0222591	7.10954e-06
AKAP12;272;	3.01866e-07	0.00128051	0.407739	0.0552183	0.00904107	5.91686e-05	8.97833e-06	9.95776e-06	9.42317e-07	0.000208061	6.5034e-07	0.050105	8.01978e-05	9.35213e-08	8.10011e-06	0.47624	1.02645e-07
CBP37;1459;	0.108848	0.0184145	0.010492	0.00939074	0.00897737	0.0458702	0.0299395	0.065171	0.0343577	0.0250971	0.386272	0.0072548	0.0126885	0.11461	0.0172568	0.00935351	0.0960071
JIP4;719;	0.000279686	1.73445e-06	1.09115e-06	1.05064e-06	1.15645e-06	3.50375e-06	1.22873e-05	9.82257e-06	5.60091e-05	2.03173e-06	0.000251026	1.16569e-06	3.17296e-06	0.113231	4.98636e-06	9.19332e-07	0.88614
GIG18;132;	9.7435e-07	0.00704219	0.716151	0.00900361	0.228871	0.000586755	3.25499e-05	5.9146e-05	4.51484e-06	0.000176156	4.05827e-06	0.00965092	0.00203419	4.20726e-07	3.93314e-05	0.026343	5.50074e-07
KIAA0599;735;	0.0370747	8.72863e-05	7.72148e-05	0.000101689	9.24894e-05	0.000122139	0.00239609	0.000239518	0.017864	0.000271049	0.00295086	0.000143037	0.000189591	0.338207	0.000492665	0.000102429	0.599588
EIF2B5;28;	7.48711e-07	0.00220525	0.0470122	0.316917	0.00198622	0.000126604	3.62196e-05	2.24682e-05	1.32098e-06	0.00177018	1.44148e-06	0.0284084	4.83319e-05	1.93711e-07	7.29146e-06	0.601456	1.84026e-07
PATL1;178;	0.000364953	1.8619e-05	2.01633e-05	1.53162e-05	3.52778e-05	3.30711e-05	0.000260435	4.25923e-05	0.0137254	2.09848e-05	0.000866875	2.98472e-05	0.000162067	0.00569319	0.000189552	1.85784e-05	0.978503
ZYX;272;	1.44469e-07	0.000121676	0.030663	0.000757778	0.857894	1.78003e-05	7.14684e-06	2.69977e-06	1.47614e-06	2.02455e-05	4.13357e-07	0.0956622	0.000700441	6.17597e-08	1.22968e-05	0.0141384	9.21151e-08
DOPEY2;1167;	4.15876e-08	0.000134471	0.333898	0.00630004	0.0276174	5.54503e-06	1.27771e-06	1.07819e-06	2.14945e-07	2.18651e-05	8.31412e-08	0.0380453	3.34417e-05	1.39399e-08	2.87843e-06	0.593938	1.69263e-08
MAST2;210;	2.77328e-08	0.000120077	0.298215	0.00409437	0.0121981	4.30435e-06	7.38465e-07	7.87633e-07	1.29012e-07	1.94612e-05	5.53431e-08	0.00698181	1.58076e-05	8.94173e-09	1.924e-06	0.678348	1.05164e-08
KIAA0324;2296;	7.44668e-07	0.00168893	0.00834293	0.917717	0.000427221	5.35504e-05	1.45567e-05	2.16821e-05	9.56077e-07	0.00289188	8.89518e-07	0.00379868	1.9411e-05	1.68434e-07	6.74723e-06	0.0650141	1.42343e-07
MACS;113;	1.76514e-07	0.00023609	0.00652016	0.0473532	0.000316126	9.11971e-06	2.79366e-06	3.00528e-06	3.48466e-07	0.000883071	1.76385e-07	0.00738122	5.78276e-06	3.79953e-08	3.79518e-06	0.937285	3.42991e-08
NHE1;699;	0.377932	0.000798196	0.000430127	0.00071228	0.000314379	0.00175996	0.0142277	0.00447756	0.00289356	0.00267213	0.0881097	0.000548634	0.000448875	0.444483	0.000501422	0.000519423	0.0591712
YTHDF2;39;	8.65886e-08	0.00795867	0.835039	0.11958	0.000406008	2.60238e-05	7.58465e-07	7.20594e-06	1.38975e-07	0.000161104	1.37241e-07	0.000537514	6.01132e-06	2.23358e-08	2.34208e-06	0.0362741	2.01601e-08
PCM1;1319;	0.000140025	0.0287797	0.027564	0.475992	0.00418231	0.00260049	0.00195563	0.00212475	8.0843e-05	0.327021	0.000102326	0.0280466	0.000527485	2.5173e-05	0.000343034	0.100497	1.7243e-05
WNK1;2099;	2.48042e-05	9.19724e-09	5.5163e-09	6.57286e-09	5.09319e-09	1.59187e-08	6.70511e-08	5.34868e-08	2.83568e-07	1.91427e-08	8.81737e-07	6.45736e-09	9.78498e-09	0.999401	2.78285e-08	5.59122e-09	0.000572699
EMD;88;	0.000386467	0.000629481	0.00281667	0.00208917	0.0139379	0.000286705	0.0038501	0.000204877	0.683283	0.00154565	0.000210945	0.0221622	0.0189365	0.000236514	0.242273	0.00650277	0.000647822
NP220;381;	2.23277e-07	0.00241336	0.00209717	0.971753	4.17059e-05	2.2652e-05	1.08876e-06	1.20643e-05	1.59617e-07	0.0129013	2.17866e-07	0.000113056	2.02267e-06	4.00887e-08	1.89274e-06	0.0106395	2.86476e-08
ZFR;1054;	1.10606e-05	0.0231858	0.15284	0.287122	0.0153146	0.00139227	0.000127971	0.000332493	2.21357e-05	0.0170582	2.00375e-05	0.014555	0.000590678	2.92507e-06	0.000228441	0.487193	2.81475e-06
STX4;208;	0.00100173	0.0964578	0.0115437	0.0424508	0.00117485	0.0216478	0.000410002	0.0608537	8.66013e-05	0.748497	0.000562145	0.00230977	0.00024738	0.00010635	0.00046881	0.0121369	4.46614e-05
RP23-193A16.5-001;893;	2.9032e-09	2.33732e-06	0.000723548	2.30363e-05	0.993047	3.34186e-07	2.12826e-07	4.99781e-08	3.45351e-08	4.63978e-07	8.59768e-09	0.00548256	3.10851e-05	1.26772e-09	2.71522e-07	0.000689062	1.95729e-09
SFRS12IP1;96;	0.00241023	0.0661858	0.00369402	0.0180818	0.000565485	0.0144388	0.000571124	0.80463	8.42529e-05	0.0837759	0.000975003	0.000901856	0.000228355	0.000295239	0.000327389	0.00274314	9.14898e-05
CAP70;492;	0.00075622	0.0755929	0.0524079	0.0384676	0.0366474	0.530276	0.0821581	0.0376127	0.00107403	0.0133525	0.0310909	0.0197654	0.0510399	0.000526162	0.0011044	0.0274393	0.000688486
EXOC8;28;	0.00276469	0.000657195	0.00117338	0.000743163	0.00285063	0.00101352	0.00899714	0.000708595	0.898551	0.00096356	0.00596344	0.0025392	0.00987456	0.00583217	0.0116659	0.00135686	0.044345
BCAS3;492;	7.50474e-08	7.58045e-05	0.025347	0.000694979	0.887113	8.53073e-06	4.1953e-06	1.34882e-06	6.94965e-07	1.63948e-05	1.93746e-07	0.0571915	0.000242906	2.98767e-08	6.95769e-06	0.0292962	4.27733e-08
NHSL2;599;	0.00590061	0.000887651	0.000705476	0.000540095	0.000821302	0.00435135	0.0132167	0.00320141	0.00657948	0.000794065	0.819183	0.000767601	0.00259579	0.0298969	0.000676188	0.000572302	0.10931
IPS1;186;	1.36152e-07	9.61731e-05	0.0293006	0.00104423	0.241655	9.37392e-06	5.31382e-06	2.01841e-06	1.31033e-06	2.4729e-05	2.66431e-07	0.69357	0.000257847	5.19248e-08	1.60271e-05	0.0340166	7.28862e-08
CSDA;328;	4.53076e-05	3.60386e-08	2.24485e-08	2.52825e-08	2.19008e-08	6.26163e-08	2.57835e-07	2.00339e-07	1.48108e-06	6.53511e-08	3.50481e-06	2.61576e-08	4.65917e-08	0.987847	1.26369e-07	2.19067e-08	0.0121019
MKIAA1227;439;	7.3621e-07	0.967595	0.00913042	0.020157	0.000145968	0.000506412	3.29908e-06	0.000365611	4.71338e-07	0.000728235	1.33608e-06	0.000119315	1.21077e-05	1.85379e-07	5.30464e-06	0.00122855	1.35887e-07
ZEB2;778;	0.000101805	5.00309e-08	2.95014e-08	3.37962e-08	2.73365e-08	8.54902e-08	3.25015e-07	2.98511e-07	1.45085e-06	9.6575e-08	4.21942e-06	3.34739e-08	5.25119e-08	0.997466	1.57051e-07	2.89289e-08	0.00242541
ARHGAP7;584;	3.1195e-05	0.687	0.00728168	0.0111623	0.000344318	0.197468	6.30862e-05	0.0784202	5.96444e-06	0.0153098	0.000103931	0.000382952	6.32411e-05	6.39035e-06	2.98004e-05	0.00232386	3.53882e-06
KIAA1561;282;	0.000114467	0.00371236	0.0354933	0.016566	0.0920016	0.000460397	0.000550286	0.000350068	0.00256521	0.00570572	5.70556e-05	0.142723	0.00828028	3.70943e-05	0.608853	0.0824794	5.02699e-05
APRIN;1176;	3.9545e-09	2.32543e-05	0.0076536	0.0130021	8.09776e-05	3.73749e-07	5.77462e-08	1.13719e-07	1.15522e-08	8.74894e-06	5.14613e-09	0.000237392	5.14939e-07	1.03834e-09	2.21748e-07	0.978993	1.04612e-09
CTTN;418;	1.90798e-05	0.00415067	0.00424779	0.0565181	0.000411557	0.000234576	3.59767e-05	0.000220411	9.62049e-06	0.906669	8.19942e-06	0.00154891	3.53406e-05	2.47224e-06	0.000112505	0.0257743	1.55197e-06
RASA3;90;	1.29662e-07	4.09916e-05	0.00207434	9.70697e-05	0.904055	2.34767e-05	2.25828e-05	2.13271e-06	2.39498e-06	5.75237e-06	8.73688e-07	0.00741104	0.0855711	8.03956e-08	6.51664e-06	0.000686035	1.61828e-07
ATF7;97;	0.00152316	4.17684e-06	3.36902e-06	3.57938e-06	3.91106e-06	8.37534e-06	8.89516e-05	1.52051e-05	0.000471182	8.80255e-06	0.000594385	5.08144e-06	9.13529e-06	0.116936	1.57606e-05	3.70095e-06	0.880305
BG;2564;	7.97517e-05	0.0165997	0.0805534	0.183894	0.0145539	0.00341476	0.000958572	0.000886935	0.000118666	0.0925574	0.000105687	0.0933733	0.00102402	1.72553e-05	0.000560985	0.511286	1.51961e-05
DLG5;1305;	2.19092e-07	0.000125888	0.00337122	0.0430022	0.0005935	5.7847e-06	4.04325e-06	2.43492e-06	6.77658e-07	0.00061316	1.87386e-07	0.0161936	1.10534e-05	5.04461e-08	8.7302e-06	0.936067	4.92654e-08
RPS6KB2;420;	2.79884e-05	0.00139376	0.000159478	0.00295731	1.69025e-05	9.1372e-05	7.73721e-06	0.000670398	1.65482e-06	0.994308	4.65001e-06	4.68244e-05	3.43317e-06	1.97404e-06	1.15189e-05	0.000296557	7.158e-07
LAG;25;	6.35401e-07	0.000766651	0.00400967	0.826275	0.000205053	2.41099e-05	4.99482e-06	1.18632e-05	7.64881e-07	0.0125526	5.1385e-07	0.00163714	8.346e-06	1.18263e-07	8.1422e-06	0.154494	9.39062e-08
KIAA1248;332;	0.00275359	0.141074	0.164091	0.0757579	0.0995846	0.0962032	0.0448091	0.0568371	0.00478896	0.0254187	0.0091662	0.127362	0.073088	0.00154789	0.00987442	0.0658259	0.00181685
ARHGEF17;994;	0.0303182	3.13958e-05	2.22121e-05	2.76146e-05	2.32934e-05	4.5268e-05	0.000305902	0.000121584	0.00238205	8.3139e-05	0.00120943	3.03183e-05	4.32937e-05	0.725199	0.000160317	2.5743e-05	0.239971
RP23-43O20.2-001;453;	1.20413e-07	0.000118375	0.0410726	0.00472155	0.0386356	7.54432e-06	3.03019e-06	1.84172e-06	8.64931e-07	5.39572e-05	1.90113e-07	0.18135	7.51004e-05	3.91872e-08	1.36816e-05	0.733945	4.90686e-08
KIAA1999;1176;	2.46732e-07	7.42713e-05	0.00523714	0.000444027	0.595064	2.89105e-05	8.34362e-05	3.13371e-06	3.39192e-06	2.13805e-05	1.1196e-06	0.387538	0.00516595	1.238e-07	9.18169e-06	0.00632473	2.15543e-07
MAP1A;1246;	1.73438e-08	6.18388e-05	0.141543	0.00176154	0.0105991	3.3786e-06	6.08508e-07	4.71604e-07	8.30104e-08	1.20389e-05	4.02492e-08	0.0080282	1.10946e-05	5.68706e-09	9.23814e-07	0.837978	6.81673e-09
EHBP1;446;	4.93406e-06	0.372277	0.0707856	0.503234	0.00118348	0.000551648	1.59538e-05	0.000585917	3.8242e-06	0.0190163	4.47864e-06	0.00132083	6.0352e-05	1.01789e-06	8.52892e-05	0.0308684	7.38091e-07
KIAA0324;1864;	0.0181586	0.163423	0.044533	0.12373	0.0105684	0.0354729	0.00625565	0.180514	0.00216208	0.33038	0.00540613	0.0176374	0.00427221	0.00283879	0.0114708	0.0418891	0.00128676
WFS1;5;	1.38299e-05	0.00159694	0.0374281	0.0105803	0.0729457	0.000655625	0.00099831	0.000103316	0.000108853	0.00154632	3.62484e-05	0.748155	0.00425345	5.1795e-06	0.00031193	0.121253	7.33e-06
MCG_122520;53;	3.02687e-07	0.012901	0.778368	0.0885768	0.00141083	7.83597e-05	2.49763e-06	2.06121e-05	5.23446e-07	0.000607937	4.62746e-07	0.00157347	1.88999e-05	7.66325e-08	9.51231e-06	0.11643	6.95627e-08
KIAA0938;1189;	0.00027325	1.56895e-06	9.9269e-07	9.20222e-07	1.04022e-06	3.53533e-06	1.23324e-05	9.06113e-06	4.60128e-05	1.86163e-06	0.000355625	1.06403e-06	2.7606e-06	0.121213	3.99333e-06	8.34299e-07	0.878072
IBTK;1113;	4.31697e-05	0.660573	0.193043	0.071002	0.00675707	0.00774776	7.3682e-05	0.00649993	3.74104e-05	0.0154776	5.41319e-05	0.00428713	0.000541705	1.05125e-05	0.000882767	0.0329617	8.07137e-06
KIAA1334;300;	5.24057e-06	0.0544134	0.0315498	0.825407	0.00108805	0.000317793	1.67101e-05	0.000310361	4.67251e-06	0.0374433	4.22266e-06	0.00133727	5.96435e-05	1.03736e-06	0.000104067	0.0479369	7.66328e-07
MKIAA0177;1452;	9.46101e-08	0.000108215	0.0516987	0.00278133	0.0681869	1.10779e-05	3.7459e-06	1.65546e-06	6.4614e-07	4.08731e-05	2.18336e-07	0.121648	8.98644e-05	3.26376e-08	6.12096e-06	0.755422	4.23649e-08
NCUBE1;266;	1.16416e-05	3.13234e-08	2.29572e-08	2.33407e-08	2.61103e-08	5.60406e-08	3.33351e-07	1.35401e-07	3.28893e-06	5.0921e-08	3.1414e-06	2.98363e-08	6.6744e-08	0.00896498	1.49067e-07	2.23215e-08	0.991016
DDX24;216;	0.000210284	0.00929798	0.0378817	0.211492	0.0257699	0.00237584	0.0101598	0.000939571	0.000567669	0.102782	0.000229415	0.197006	0.00357823	5.24736e-05	0.0014251	0.396179	5.25821e-05
CALD1;526;	3.79735e-08	0.00112128	0.959759	0.00415668	0.000985389	2.43237e-05	6.99461e-07	2.49808e-06	8.86151e-08	4.11e-05	9.9188e-08	0.000543679	6.80857e-06	1.13503e-08	9.96329e-07	0.0333575	1.16632e-08
TOM1;488;	4.41846e-06	0.00270746	0.00205376	0.0719097	0.000152389	7.99263e-05	1.18253e-05	8.34668e-05	2.29897e-06	0.908988	2.04207e-06	0.000581775	1.09949e-05	6.03128e-07	2.80467e-05	0.0133828	3.78137e-07
TBC1D22B;154;	0.00114944	0.000146591	0.00024897	0.000239423	0.000550182	9.98995e-05	0.00189498	0.00014276	0.971302	0.000295158	0.000277355	0.000768085	0.00142011	0.00171614	0.0118312	0.000338874	0.00757916
KIAA0305;927;	1.74886e-07	0.000234657	0.0175269	0.0917049	0.00180021	8.18988e-06	3.49147e-06	3.01891e-06	6.19578e-07	0.000206726	1.98794e-07	0.0340834	2.26404e-05	4.70428e-08	8.46788e-06	0.854396	4.92522e-08
PRKAG2;65;	8.92412e-07	0.00460103	0.0177413	0.823799	0.000568471	0.00012199	1.0454e-05	3.50432e-05	1.06043e-06	0.0079684	1.29813e-06	0.00147992	2.19146e-05	1.96649e-07	9.52589e-06	0.143639	1.64254e-07
TOM1;486;	4.3701e-07	0.00361297	0.00336174	0.958129	6.05511e-05	3.43071e-05	1.765e-06	2.18109e-05	2.8107e-07	0.0205669	3.62452e-07	0.000236935	3.06988e-06	7.40769e-08	3.39973e-06	0.0139661	5.12186e-08
ECNOS;632;	3.44333e-07	0.000149713	0.00784484	0.0031064	0.0183319	2.73627e-05	7.00529e-05	4.60269e-06	2.23308e-06	8.03301e-05	8.928e-07	0.932209	0.000313819	1.30497e-07	8.23073e-06	0.0378502	1.76469e-07
GYS;653;	3.79021e-06	0.000984032	0.000305319	0.00466576	2.18832e-05	4.34058e-05	4.11543e-06	7.66071e-05	7.59399e-07	0.992898	1.19909e-06	9.20072e-05	2.36639e-06	3.79312e-07	6.93046e-06	0.000893668	1.89803e-07
RBL2;1064;	2.79268e-07	0.0015811	0.744446	0.0356526	0.0208805	4.85947e-05	8.20685e-06	1.03676e-05	1.01632e-06	0.000132365	5.6935e-07	0.0417702	0.000124943	9.27922e-08	1.12852e-05	0.155332	1.05447e-07
KIAA1230;968;	1.80457e-09	3.54051e-06	0.00311614	0.000206729	0.000454067	2.03377e-07	5.7273e-08	3.61903e-08	9.06424e-09	1.48562e-06	3.35328e-09	0.00274131	7.66737e-07	5.55358e-10	1.0745e-07	0.993476	6.54316e-10
H3A;878;	3.34125e-05	0.0189961	0.025779	0.196449	0.00157638	0.000768708	7.68668e-05	0.000585939	2.02573e-05	0.630573	1.79433e-05	0.00649022	0.000102802	4.82522e-06	0.000272336	0.118251	3.20443e-06
MAP1A;2450;	2.14405e-09	2.04984e-06	0.00117794	1.63264e-05	0.989235	2.69849e-07	1.35281e-07	3.88774e-08	2.28681e-08	3.51889e-07	6.1293e-09	0.00890714	1.55251e-05	9.07644e-10	2.02919e-07	0.000644951	1.36665e-09
VGLL4;58;	1.15138e-07	0.000264074	0.0268431	0.0872692	0.00125575	4.81027e-06	1.20806e-06	2.27681e-06	3.89749e-07	0.000179903	1.06189e-07	0.00648008	1.16758e-05	2.92021e-08	1.1486e-05	0.877676	2.93517e-08
EDD;1549;	1.47705e-08	2.25221e-05	0.00204413	0.0024415	0.000160752	9.492e-07	2.31525e-07	2.56578e-07	4.9442e-08	3.31644e-05	1.83021e-08	0.000959974	1.3655e-06	3.71302e-09	7.58607e-07	0.994334	3.7999e-09
SOS1;1243;	1.30122e-08	2.08452e-05	0.0044192	0.00509867	0.000657777	1.09637e-06	5.03345e-07	2.46926e-07	5.53398e-08	1.26634e-05	2.17068e-08	0.0165889	3.85103e-06	3.88501e-09	5.18924e-07	0.973196	4.4043e-09
BSAC;403;	8.83232e-05	0.204324	0.11024	0.226659	0.00474502	0.0160248	0.000326173	0.00517503	4.2723e-05	0.294532	0.00012015	0.0113817	0.000382743	1.58147e-05	0.000309347	0.125622	1.06979e-05
ZC3HAV1;273;	1.80888e-05	0.0574723	0.0850744	0.691384	0.00607359	0.000718592	0.000103167	0.000687822	2.2868e-05	0.0302258	1.43217e-05	0.0101109	0.000338438	4.07502e-06	0.000442222	0.117306	3.29218e-06
FISH;1007;	0.000124233	0.010023	0.000407526	0.000507409	6.57823e-05	0.0116329	2.41119e-05	0.975179	8.178e-06	0.00142206	0.000281508	4.90623e-05	3.06773e-05	2.78144e-05	3.97146e-05	0.000166464	1.08286e-05
KIAA0731;751;	0.0291302	1.94034e-05	1.31167e-05	1.48855e-05	1.29656e-05	2.53392e-05	7.62114e-05	8.16692e-05	0.00142112	4.57731e-05	0.000504262	1.53215e-05	2.25941e-05	0.831636	0.000160137	1.40134e-05	0.136807
LARP6;447;	5.43751e-05	3.60632e-05	1.72979e-05	1.24275e-05	1.30821e-05	0.000568226	0.00018843	0.000244087	1.45663e-05	1.97449e-05	0.998534	1.08313e-05	2.79216e-05	0.000112682	4.65942e-06	1.10559e-05	0.000130117
SAMD4;292;	1.37056e-06	0.00192041	0.211721	0.0102447	0.195649	0.000370706	0.00017521	3.39472e-05	6.6347e-06	0.000367768	4.93122e-06	0.407071	0.00121276	5.21288e-07	3.07027e-05	0.171189	6.76053e-07
CRTC3;394;	8.38479e-08	1.96297e-05	0.00119997	0.000441972	0.00604132	2.17857e-06	5.02904e-06	6.81256e-07	9.00834e-07	1.7061e-05	1.12753e-07	0.981892	5.65223e-05	2.93573e-08	8.31731e-06	0.010314	4.01892e-08
AS160;620;	1.55412e-06	0.00161105	0.0310517	0.203155	0.00410342	0.000122683	4.41232e-05	2.95413e-05	3.95275e-06	0.00256593	2.47075e-06	0.0357382	0.000113351	4.0924e-07	2.55659e-05	0.721431	4.09631e-07
ATBP;491;	4.33987e-09	6.91836e-05	0.74122	0.00329184	0.00026434	1.28461e-06	9.20506e-08	1.95889e-07	1.21704e-08	6.1307e-06	8.9482e-09	0.000340875	9.65839e-07	1.26172e-09	1.56005e-07	0.254805	1.32153e-09
UBAP1;146;	1.49613e-08	0.000419899	0.0598045	0.853536	0.000126771	2.8171e-06	1.93317e-07	8.09251e-07	3.00487e-08	4.01399e-05	2.29757e-08	0.000201082	1.49316e-06	3.92902e-09	4.68019e-07	0.0858659	3.7136e-09
RP23-133N19.2-002;1568;	1.21173e-05	0.619347	0.139282	0.0951493	0.00395688	0.0848974	0.000161537	0.00303083	9.3404e-06	0.0126975	5.66068e-05	0.00340362	0.000301208	3.35576e-06	4.6774e-05	0.0376413	2.74479e-06
CIC;2277;	6.22147e-08	0.000904094	0.937382	0.0127263	0.00644918	1.39248e-05	1.18786e-06	3.09051e-06	2.16924e-07	3.70607e-05	1.27485e-07	0.00179911	2.8417e-05	2.05387e-08	3.63224e-06	0.040652	2.29182e-08
ERF;3;	5.24299e-06	0.28551	0.0166538	0.521118	0.000302039	0.000453676	1.17025e-05	0.000690855	2.12283e-06	0.160001	3.57247e-06	0.000632975	1.99543e-05	8.29915e-07	3.40054e-05	0.0145597	5.06258e-07
LDLRAP1;14;	1.67823e-05	0.344988	0.195826	0.365141	0.00664062	0.00448477	0.000221986	0.00201669	1.55903e-05	0.0119069	2.97136e-05	0.0112771	0.000465922	4.50337e-06	0.000123991	0.0568368	3.68735e-06
MKI67IP;205;	5.51771e-05	0.0547563	0.19418	0.163611	0.0182039	0.0105933	0.00141101	0.0015499	6.20365e-05	0.0675941	0.000114476	0.085594	0.000957954	1.29767e-05	0.000276905	0.401016	1.11487e-05
CRTC2;461;	5.04429e-07	0.000235438	0.0152827	0.0111721	0.0355364	2.90855e-05	4.21043e-05	6.07569e-06	3.60729e-06	0.000210462	9.89137e-07	0.53717	0.000322611	1.73199e-07	2.15073e-05	0.399967	2.24722e-07
MKNK2;220;	8.0755e-07	0.00129777	0.261496	0.0198863	0.0527843	8.33363e-05	2.30623e-05	1.77303e-05	3.83673e-06	0.000317564	1.47404e-06	0.303319	0.000302293	2.62629e-07	4.09616e-05	0.360425	3.09866e-07
KIAA0589;552;	5.9148e-05	0.0290939	0.196381	0.0891279	0.241986	0.0141627	0.0142503	0.00145761	0.000238584	0.00771794	0.000329756	0.181592	0.0326077	2.64811e-05	0.000568942	0.190364	3.54255e-05
AATYK2;1358;	7.6493e-06	0.00354604	0.0229227	0.407232	0.00201543	0.000148684	7.62263e-05	8.84558e-05	1.01845e-05	0.0457164	4.66484e-06	0.0451048	8.33389e-05	1.38801e-06	0.000107164	0.472934	1.1126e-06
YTHDC1;119;	9.8159e-07	0.00213486	0.0200201	0.80664	0.00133261	4.23079e-05	7.25645e-06	2.36004e-05	2.07994e-06	0.00246458	9.38166e-07	0.00268998	4.42859e-05	2.3421e-07	4.15714e-05	0.164554	2.14677e-07
MA3;71;	2.68607e-05	0.00768091	0.0188532	0.229478	0.00159962	0.000390244	8.78428e-05	0.000283282	2.1095e-05	0.533478	1.28195e-05	0.0116005	9.74919e-05	3.90709e-06	0.00025711	0.196126	2.72607e-06
PROTOR1;239;	0.00153667	0.0194531	0.0291963	0.0749012	0.00870667	0.0052701	0.00257364	0.004008	0.000930299	0.697433	0.000577193	0.0349037	0.00135641	0.000204064	0.00470706	0.114107	0.000135074
IRS2;977;	3.59407e-08	0.00489163	0.00203626	0.990611	1.33931e-05	6.61535e-06	2.09423e-07	3.84708e-06	2.72892e-08	0.000526934	3.94931e-08	2.96124e-05	5.22926e-07	7.20171e-09	3.78056e-07	0.0018798	5.28167e-09
SOS1;1164;	6.96654e-07	0.00109826	0.0446361	0.0734231	0.00213749	3.76494e-05	5.45789e-06	1.31928e-05	1.81495e-06	0.00139256	7.36314e-07	0.00837056	3.63434e-05	1.64328e-07	3.56589e-05	0.86881	1.57974e-07
FBP27;994;	8.30606e-07	9.4999e-05	0.00391405	0.00169342	0.0178792	2.1667e-05	5.09394e-05	4.86215e-06	1.03259e-05	0.000151391	1.4061e-06	0.918235	0.000393539	2.9028e-07	4.97762e-05	0.0574974	4.15899e-07
PCIF1;26;	0.000125337	2.5349e-07	1.76667e-07	1.90597e-07	1.92561e-07	4.58788e-07	2.77402e-06	1.17653e-06	1.90189e-05	4.37344e-07	2.80132e-05	2.26211e-07	4.69079e-07	0.146368	9.98619e-07	1.74967e-07	0.853452
KIAA0938;1116;	6.12635e-05	2.12683e-07	1.48364e-07	1.50975e-07	1.64103e-07	3.99427e-07	1.90728e-06	9.92666e-07	1.4607e-05	3.2016e-07	2.62109e-05	1.77891e-07	4.30891e-07	0.034355	8.54199e-07	1.39579e-07	0.965537
FLN;1750;	4.65386e-08	0.000214512	0.0190367	0.225745	0.000366828	5.72702e-06	1.28927e-06	1.4016e-06	1.06592e-07	0.000104958	7.22059e-08	0.00470974	4.73283e-06	1.22354e-08	9.77282e-07	0.749808	1.20097e-08
ZC3H13;1090;	0.000533581	1.99189e-06	1.19712e-06	1.24304e-06	1.21686e-06	4.15774e-06	1.42648e-05	1.2076e-05	5.53047e-05	2.68962e-06	0.000377133	1.25857e-06	3.07862e-06	0.42336	5.07594e-06	1.06144e-06	0.575625
IRS1;298;	7.78685e-05	0.352716	0.240053	0.108032	0.0395097	0.135841	0.0013304	0.00978647	0.000109168	0.0169623	0.000494604	0.0128453	0.00584066	2.93001e-05	0.000525014	0.0758175	2.9484e-05
CRAF;661;	2.55383e-06	0.00233622	0.0113239	0.494535	0.000751234	6.71568e-05	1.49266e-05	3.91014e-05	3.26687e-06	0.069864	1.66597e-06	0.00416955	2.75234e-05	4.49855e-07	5.14454e-05	0.416812	3.5333e-07
FRAP;2454;	5.54009e-08	0.0141508	0.058525	0.911117	0.000107296	2.35471e-05	5.47754e-07	6.2391e-06	6.60196e-08	0.000264604	9.40299e-08	0.000134343	2.43005e-06	1.3467e-08	8.53136e-07	0.0156669	1.13413e-08
EPB4.1L1;539;	2.60243e-07	0.000988825	0.00496891	0.937964	0.000188304	2.94505e-05	3.2888e-06	9.19243e-06	3.47242e-07	0.00166255	3.7268e-07	0.000631118	7.76642e-06	5.93746e-08	2.88735e-06	0.053543	5.08428e-08
CTDSPL2;9;	2.9478e-06	0.00969299	0.044365	0.62575	0.00136602	0.000373028	2.45764e-05	0.00010319	3.38519e-06	0.0201163	4.01394e-06	0.00499276	5.49349e-05	6.2082e-07	2.94615e-05	0.293121	5.0863e-07
TNS1;1066;	1.64553e-09	3.83777e-05	0.000203144	0.998762	1.26228e-06	1.85436e-07	9.9821e-09	8.86855e-08	1.80456e-09	2.25156e-05	1.67649e-09	4.04374e-06	3.48269e-08	3.3498e-10	2.90176e-08	0.000968374	2.64988e-10
GOLGA4;39;	0.0061842	0.151676	0.0170391	0.0233731	0.0029242	0.0906422	0.00113969	0.534998	0.000426539	0.14823	0.00480796	0.00313133	0.000983087	0.000886655	0.00230734	0.0108998	0.000350692
MID1IP1;71;	3.6482e-06	0.05634	0.00581451	0.4771	0.000159669	0.000253962	6.56646e-06	0.000345347	1.49067e-06	0.449491	2.46392e-06	0.000292069	1.18344e-05	5.52174e-07	2.26163e-05	0.0101532	3.34231e-07
KIAA0819;308;	6.14438e-09	1.26724e-05	0.00484531	0.000645535	0.000333907	8.13482e-07	1.86851e-07	1.2986e-07	2.37672e-08	7.01317e-06	1.16269e-08	0.0028601	1.37257e-06	1.77323e-09	2.33048e-07	0.991293	1.97418e-09
NFATC3;99;	4.69383e-07	0.000120167	0.00736466	0.000378949	0.879494	7.09871e-05	8.23558e-05	6.10551e-06	7.65893e-06	2.87365e-05	2.63613e-06	0.0937323	0.0137176	2.51916e-07	1.99835e-05	0.00497309	4.65575e-07
C2CD2;506;	9.39634e-06	5.00624e-08	3.84046e-08	3.77762e-08	4.58261e-08	1.05326e-07	9.91442e-07	2.05801e-07	4.48244e-06	7.59695e-08	9.4105e-06	5.3266e-08	1.3e-07	0.00237454	1.67505e-07	3.71063e-08	0.9976
KIAA0819;53;	2.34177e-05	0.818019	0.0227492	0.0357028	0.00106497	0.0758503	0.000138684	0.0127921	8.61234e-06	0.0240145	7.95343e-05	0.00102342	0.000139696	5.47222e-06	4.59027e-05	0.0083384	3.63392e-06
PXN;137;	7.97926e-09	0.000188392	0.996684	0.000238834	0.0017139	5.10584e-06	1.72851e-07	5.64079e-07	2.77762e-08	2.57182e-06	2.53047e-08	0.000145128	6.37607e-06	2.95108e-09	3.55101e-07	0.0010146	3.47936e-09
PDE3B;315;	2.20942e-06	0.000177274	0.00493173	0.000906645	0.450237	9.80823e-05	0.00129659	1.42383e-05	6.84408e-05	9.82025e-05	9.48936e-06	0.450693	0.0816734	1.25806e-06	0.00010186	0.00968804	2.62683e-06
ARA160;112;	3.36084e-08	3.86792e-05	0.0233591	0.000394333	0.803339	5.70378e-06	2.50646e-06	6.48701e-07	2.82653e-07	8.50427e-06	1.0316e-07	0.136262	0.00010378	1.32486e-08	2.00603e-06	0.0364832	1.87924e-08
TBC1D10B;693;	1.87306e-07	0.000314224	0.0486736	0.0319811	0.0108391	1.18793e-05	5.19412e-06	3.58279e-06	8.78547e-07	0.000141717	2.65973e-07	0.049265	5.98794e-05	5.68532e-08	1.30814e-05	0.85869	6.49024e-08
EIF4G1;1196;	1.30086e-06	0.0235201	0.766104	0.0950628	0.0203778	0.000312106	1.56969e-05	8.32978e-05	3.62487e-06	0.000751647	2.67534e-06	0.00445855	0.000321273	4.23118e-07	6.69616e-05	0.0889171	4.48764e-07
ZYX;336;	1.42175e-08	1.44462e-05	0.00511072	0.000836922	0.0020384	9.10503e-07	4.35705e-07	2.10223e-07	8.23446e-08	9.60926e-06	2.13739e-08	0.105777	5.05643e-06	4.28628e-09	1.05988e-06	0.886205	5.09419e-09
SPHK2;377;	9.26926e-08	1.42431e-05	0.00075615	0.000115197	0.0582445	3.90523e-06	2.06897e-05	7.38955e-07	1.84025e-06	7.15269e-06	2.46823e-07	0.938248	0.00079098	4.37975e-08	6.24608e-06	0.00178955	7.64e-08
HSF1;314;	1.87893e-08	1.2553e-05	0.00337361	0.000247746	0.0933761	1.75818e-06	1.78569e-06	2.6763e-07	1.77687e-07	4.99899e-06	4.7239e-08	0.875664	4.69227e-05	7.20608e-09	1.17732e-06	0.0272689	1.02612e-08
CCDC88A;1417;	4.23291e-06	0.309354	0.473692	0.133594	0.00378672	0.00261775	2.07929e-05	0.000533531	4.82721e-06	0.00580307	8.75759e-06	0.00234347	0.0001447	1.07689e-06	7.00957e-05	0.0680197	9.17675e-07
BAT2;974;	1.25548e-07	0.000438284	0.160824	0.0096512	0.00690813	1.58253e-05	2.8355e-06	3.28946e-06	4.60861e-07	0.000124135	2.08757e-07	0.0153921	2.64144e-05	3.63891e-08	6.7005e-06	0.806606	3.95987e-08
RPS6;242;	1.02952e-05	0.00104758	0.014658	0.028379	0.00985954	0.000165024	0.000425851	5.4775e-05	4.26867e-05	0.00719969	9.78899e-06	0.524374	0.000387723	2.50821e-06	0.000219762	0.413161	2.66345e-06
OXR1;62;	2.71041e-07	0.00219612	0.00365228	0.975089	6.07266e-05	2.08799e-05	1.25175e-06	1.26473e-05	2.15606e-07	0.00471473	2.36943e-07	0.000241281	2.79765e-06	4.97253e-08	2.80871e-06	0.0140049	3.6338e-08
TCFL1;102;	1.42637e-07	0.000118159	0.00422735	0.0210031	0.000701406	8.5976e-06	3.63309e-06	2.07941e-06	4.49053e-07	0.000307094	2.04809e-07	0.00622216	1.2368e-05	3.66668e-08	3.82437e-06	0.967389	3.79977e-08
LIPE;693;	0.000161585	5.23814e-07	4.64391e-07	4.77e-07	5.88182e-07	7.86508e-07	8.11597e-06	1.62799e-06	0.00020381	1.01668e-06	2.36984e-05	7.6089e-07	1.48848e-06	0.0131533	4.2879e-06	5.01173e-07	0.986437
NDR3;329;	2.16508e-09	4.24406e-05	0.993789	0.000482431	0.000270352	1.2159e-06	5.04757e-08	1.23436e-07	6.74777e-09	1.5315e-06	6.32989e-09	8.65446e-05	1.01188e-06	7.16228e-10	7.24585e-08	0.0053248	8.03037e-10
SAMD4B;599;	3.68145e-05	0.0259785	0.0749978	0.337728	0.0119968	0.00356921	0.000601636	0.000814302	5.28511e-05	0.091602	6.6319e-05	0.0248967	0.000779573	8.75915e-06	0.000285208	0.426577	7.74631e-06
KIAA0938;1192;	0.000116239	4.52872e-06	4.84868e-06	3.72623e-06	7.97906e-06	9.37012e-06	0.000154963	1.12547e-05	0.00169361	5.21376e-06	0.000405188	8.2759e-06	3.4824e-05	0.00253341	2.44791e-05	4.47058e-06	0.994978
SIM;521;	0.00247984	7.98034e-06	4.63667e-06	4.94679e-06	4.4453e-06	1.3093e-05	3.90857e-05	4.93357e-05	0.000180679	1.03574e-05	0.000485396	4.88561e-06	1.03401e-05	0.761627	2.37603e-05	3.9898e-06	0.23505
LMN1;429;	2.51388e-06	0.0016361	0.0806258	0.0115734	0.445984	0.000350505	0.000395711	5.09774e-05	1.97385e-05	0.000274202	9.57122e-06	0.39528	0.0136729	1.18319e-06	7.44799e-05	0.0500474	1.7935e-06
RP23-133N19.2-002;1563;	1.58955e-05	0.291108	0.462908	0.102663	0.0344335	0.0183911	0.000254533	0.00199452	2.80237e-05	0.00541283	6.62739e-05	0.0085153	0.00223602	5.68643e-06	0.000219918	0.0717414	5.83627e-06
EHD2;484;	3.83014e-07	0.000775558	0.370544	0.00327299	0.364789	8.90341e-05	2.16414e-05	1.07778e-05	2.26722e-06	7.31229e-05	1.18088e-06	0.211877	0.00068026	1.5241e-07	1.69751e-05	0.0478458	2.04594e-07
D15ERTD366E;602;	3.6439e-08	3.22136e-05	0.0130989	0.000684895	0.124761	2.65575e-06	1.8534e-06	5.60261e-07	3.21096e-07	1.0116e-05	7.00878e-08	0.807262	6.20208e-05	1.33317e-08	3.6671e-06	0.0540795	1.81366e-08
EIF5;178;	1.93841e-06	0.00358093	0.0025577	0.946948	0.000141824	4.62382e-05	7.25528e-06	6.05047e-05	1.28728e-06	0.0356833	1.0684e-06	0.000517369	1.07759e-05	3.26749e-07	1.73507e-05	0.0104244	2.21083e-07
KIAA0147;1284;	4.61725e-05	0.274312	0.15068	0.37415	0.00918891	0.00682669	0.000137254	0.00352709	4.68949e-05	0.0617749	6.8832e-05	0.00548138	0.000750929	1.10445e-05	0.000736014	0.112253	8.8716e-06
ANAPC8;582;	4.4675e-07	0.000412983	0.0521131	0.00878823	0.0373726	3.1054e-05	2.20401e-05	7.03844e-06	2.44671e-06	0.000206099	7.50318e-07	0.516751	0.000173065	1.43283e-07	2.39865e-05	0.384095	1.73136e-07
SAMD4B;271;	1.97145e-08	0.000201187	0.221299	0.00852289	0.000796886	5.04612e-06	3.69647e-07	7.76891e-07	5.6607e-08	3.12161e-05	4.00975e-08	0.000781379	3.79693e-06	5.63339e-09	7.46506e-07	0.768357	5.9024e-09
KIAA1230;970;	2.04179e-07	0.00151271	0.657062	0.03084	0.0089949	9.80245e-05	9.75998e-06	8.92264e-06	5.78477e-07	0.000144496	6.50346e-07	0.0172991	7.48025e-05	6.70499e-08	3.7774e-06	0.28395	7.50936e-08
CORO7;876;	1.01954e-06	0.00809263	0.220695	0.393313	0.00264039	0.000135921	1.00773e-05	4.24969e-05	1.82444e-06	0.00204201	1.36803e-06	0.00884188	5.2395e-05	2.50257e-07	2.45863e-05	0.364105	2.27209e-07
JIP3;611;	0.000170118	0.155073	0.318513	0.155607	0.126145	0.010749	0.00207573	0.00644028	0.000450958	0.0172238	0.000292521	0.0629396	0.0167635	6.42387e-05	0.00510869	0.122313	6.93009e-05
ZEB2;780;	0.000470535	5.28092e-06	3.68132e-06	3.72955e-06	4.31524e-06	1.01602e-05	6.15354e-05	2.37125e-05	0.000258971	6.56102e-06	0.00060192	4.39868e-06	1.33923e-05	0.0450964	1.61704e-05	3.30527e-06	0.953416
MAP4K4;916;	7.8765e-05	4.43973e-07	4.03799e-07	4.14652e-07	5.39014e-07	7.01645e-07	1.06587e-05	1.32353e-06	0.000163808	8.05512e-07	2.41359e-05	6.90083e-07	1.53272e-06	0.00492596	2.96656e-06	4.33878e-07	0.994786
RPS6KB1;452;	1.9201e-06	0.00138669	0.0319323	0.12414	0.00781534	0.000133889	0.000154557	3.05496e-05	5.578e-06	0.00186277	3.34221e-06	0.225085	0.000216758	5.47363e-07	2.70695e-05	0.607204	5.8257e-07
DPYSL3;101;	2.067e-07	0.00219164	0.964523	0.00329746	0.00974164	5.59874e-05	2.56571e-06	1.06449e-05	6.92458e-07	7.20022e-05	4.39946e-07	0.00276101	6.31941e-05	6.84168e-08	1.30205e-05	0.0172667	7.61395e-08
AHNAK;5633;	4.31971e-06	0.00186072	0.00116066	0.0284211	7.43735e-05	7.56005e-05	9.51588e-06	8.06769e-05	1.50748e-06	0.962242	1.8572e-06	0.000409376	6.23684e-06	5.21278e-07	1.3618e-05	0.00563786	3.00728e-07
WFS1;3;	8.81565e-07	0.000375313	0.0371116	0.00502705	0.162086	9.00584e-05	6.33099e-05	1.0933e-05	7.38825e-06	0.000241361	2.55137e-06	0.453954	0.000909584	3.2574e-07	3.72084e-05	0.340083	4.55649e-07
DCAF12;13;	5.23274e-07	0.000203625	0.015809	0.00217089	0.701492	3.7939e-05	5.60078e-05	6.45926e-06	6.54105e-06	8.08816e-05	1.4452e-06	0.232819	0.00253887	2.2483e-07	3.80849e-05	0.0447382	3.4931e-07
ARHGEF18;577;	4.32045e-07	0.000224746	0.0197907	0.00115228	0.657494	4.86352e-05	6.5331e-05	6.91094e-06	4.49447e-06	4.63986e-05	1.45763e-06	0.304511	0.00294835	1.99005e-07	2.13343e-05	0.0136836	3.1298e-07
CAMSAP1L1;855;	1.60932e-06	0.00107211	0.0378952	0.00255538	0.870368	0.000360431	0.000186749	3.8559e-05	1.65266e-05	0.000113148	9.13546e-06	0.0244739	0.0516965	8.88759e-07	6.78009e-05	0.0111422	1.52059e-06
WDR91;257;	6.38242e-07	0.00316635	0.751147	0.015788	0.155259	0.000118671	1.72994e-05	2.55019e-05	3.1131e-06	0.000153537	1.54126e-06	0.0208519	0.000810274	2.46118e-07	4.34889e-05	0.0526135	3.08574e-07
PDZD2;1932;	4.98627e-07	0.000621217	0.0411974	0.0794793	0.00488992	4.07367e-05	1.82093e-05	9.52533e-06	1.63508e-06	0.000430285	8.24711e-07	0.142691	7.88918e-05	1.43654e-07	1.17862e-05	0.730529	1.55099e-07
KIAA1296;775;	1.02115e-07	0.000761083	0.552219	0.0273212	0.00783869	1.42404e-05	1.86655e-06	3.58872e-06	3.67476e-07	9.21851e-05	1.68332e-07	0.00626602	2.90233e-05	3.0803e-08	6.77522e-06	0.405445	3.34534e-08
DENND4A;1225;	5.33199e-07	0.915018	0.0371369	0.041211	0.000308405	0.00107332	5.33806e-06	0.000177806	4.30595e-07	0.000841095	1.46112e-06	0.000232334	1.68083e-05	1.4231e-07	3.71612e-06	0.00397237	1.14336e-07
MAST4;164;	6.17898e-05	7.20324e-07	5.98102e-07	5.60466e-07	7.70423e-07	1.58739e-06	1.49351e-05	2.62946e-06	8.30277e-05	9.98435e-07	0.000130197	8.54945e-07	2.47236e-06	0.0044481	2.49514e-06	5.71195e-07	0.995248
MCG_11658;235;	3.89555e-06	0.00173725	0.0426719	0.0499914	0.00627358	0.000130376	5.50178e-05	4.3008e-05	1.05881e-05	0.00467154	3.87123e-06	0.116678	0.000149994	9.0297e-07	0.000117055	0.777461	8.84459e-07
FBP27;1013;	0.000180167	0.0182274	0.0121019	0.00546376	0.00470611	0.916926	0.00550827	0.0100022	0.00014246	0.0045189	0.00930546	0.00377157	0.0025072	8.72702e-05	0.000166022	0.00629601	8.95922e-05
INTS1;1356;	8.1697e-05	1.08152e-08	5.84306e-09	7.86403e-09	4.85645e-09	1.6542e-08	5.67021e-08	7.1878e-08	1.86221e-07	2.49924e-08	6.45073e-07	6.48928e-09	8.39329e-09	0.999838	2.76455e-08	6.02298e-09	7.93064e-05
ABI2;236;	0.000166668	0.0897675	0.255066	0.158437	0.0276975	0.021445	0.00124847	0.00428487	0.000189129	0.0733848	0.000316398	0.0733413	0.00221822	3.99693e-05	0.00104633	0.291316	3.43788e-05
OBPH1;88;	7.27979e-09	1.55379e-05	0.00531781	0.000865493	0.000271335	7.15169e-07	1.48301e-07	1.47931e-07	2.73226e-08	9.47766e-06	1.13253e-08	0.00151889	1.24662e-06	2.00513e-09	3.80751e-07	0.991999	2.17279e-09
KIAA0019;605;	1.13539e-07	0.000147868	0.0351187	0.00330639	0.0110056	1.38645e-05	3.5777e-06	2.08406e-06	5.7172e-07	7.96788e-05	2.36475e-07	0.0294321	3.89117e-05	3.52385e-08	5.55585e-06	0.920845	4.19264e-08
MAST4;266;	1.07284e-06	0.00086603	0.0172344	0.263555	0.00155716	2.31519e-05	1.05347e-05	1.4035e-05	2.6159e-06	0.00287886	7.05638e-07	0.0304167	3.47953e-05	2.30317e-07	5.29863e-05	0.683351	2.09232e-07
MCG_13895;411;	1.49515e-05	0.00112301	0.0136518	0.0324779	0.0155195	0.000207541	0.00137844	7.123e-05	7.91455e-05	0.005303	1.64801e-05	0.690539	0.000980795	4.20416e-06	0.000287002	0.238341	4.89618e-06
HAUS6;405;	2.71166e-07	0.000385491	0.0124321	0.142582	0.000884387	9.54975e-06	3.62861e-06	4.5447e-06	7.08369e-07	0.000761278	2.29174e-07	0.0121366	1.37989e-05	6.25368e-08	1.26026e-05	0.830772	5.89051e-08
DOPEY2;597;	1.88197e-06	0.000646893	0.0261371	0.00277857	0.771465	0.0001307	0.000171935	2.72657e-05	2.65506e-05	0.000129749	5.53704e-06	0.162372	0.0202631	9.46023e-07	0.00014469	0.0156967	1.57636e-06
CLEC16A;848;	0.00262991	7.3096e-06	6.05811e-06	7.24707e-06	7.21277e-06	1.00379e-05	0.000105273	2.35786e-05	0.00152962	1.56763e-05	0.00026696	9.60726e-06	1.76798e-05	0.136121	4.93376e-05	6.83806e-06	0.859186
AFAP1;664;	0.0341291	0.000337263	0.000280669	0.000254923	0.000328613	0.00034169	0.000698714	0.000984801	0.0685436	0.000502471	0.00284625	0.000322026	0.000707789	0.246319	0.0100805	0.000261538	0.633061
BC032281;2217;	7.06595e-08	0.000169754	0.26003	0.0028185	0.39311	1.36627e-05	4.51231e-06	1.83203e-06	4.40954e-07	2.23564e-05	1.96936e-07	0.210881	0.00015461	2.68515e-08	3.64837e-06	0.132788	3.56205e-08
ATRX;586;	0.000205322	3.46309e-07	2.09252e-07	2.22979e-07	2.05371e-07	6.23158e-07	2.03902e-06	2.05723e-06	1.14779e-05	5.18913e-07	3.66094e-05	2.25872e-07	4.72125e-07	0.874742	1.14159e-06	1.901e-07	0.124996
SSRP1;662;	7.27958e-07	0.000301013	0.0123145	0.0121203	0.00375225	3.30246e-05	2.63145e-05	7.62794e-06	2.70448e-06	0.000758144	9.94927e-07	0.16929	6.14979e-05	1.89925e-07	1.94449e-05	0.801311	2.04989e-07
CMIP;377;	6.92191e-06	0.228209	0.636073	0.0721574	0.0076615	0.00405218	4.3505e-05	0.000872373	9.1142e-06	0.00277867	1.61013e-05	0.00578338	0.00037161	2.02458e-06	0.000108689	0.0418528	1.84154e-06
NDRP;674;	1.85184e-07	0.000700705	0.026574	0.144144	0.00106246	2.84198e-05	6.6348e-06	5.5393e-06	4.01396e-07	0.000505384	3.30578e-07	0.00728517	1.62467e-05	4.86604e-08	2.99977e-06	0.819667	4.75498e-08
KIAA0599;472;	0.00167267	2.22921e-06	1.47763e-06	1.65047e-06	1.46136e-06	3.57354e-06	1.24285e-05	1.10225e-05	0.000113902	3.9279e-06	0.000141434	1.74381e-06	3.19397e-06	0.773181	9.83055e-06	1.44152e-06	0.224837
MFF;146;	0.00817875	0.000241728	0.000323929	0.000341027	0.000552035	0.000303195	0.00583017	0.000382801	0.630003	0.000556631	0.0034358	0.000773111	0.00162379	0.0304514	0.00360895	0.000434408	0.312959
EIF4G1;1149;	6.12216e-07	0.000346414	0.0257825	0.00268285	0.871931	5.82736e-05	4.07944e-05	9.97186e-06	7.26921e-06	8.35148e-05	1.81601e-06	0.0656314	0.00392814	2.74171e-07	4.99877e-05	0.0294442	4.23874e-07
IRF2BP2;440;	0.00118583	4.92709e-05	3.86537e-05	3.37715e-05	5.07279e-05	0.000103696	0.00083442	0.000182245	0.00210806	4.61848e-05	0.00518104	4.87166e-05	0.000201617	0.032873	0.000127059	3.17637e-05	0.956904
PHF2;1057;	1.07645e-06	0.18731	0.0160684	0.778339	0.000229395	0.000896943	1.0931e-05	0.000230728	6.43324e-07	0.00684497	2.27559e-06	0.000403091	1.55942e-05	2.41584e-07	4.32234e-06	0.00964226	1.75943e-07
EIF4B;424;	2.38129e-08	4.03917e-05	0.0315856	0.000495975	0.917011	3.94781e-06	1.45337e-06	5.46843e-07	1.91951e-07	6.0183e-06	6.83884e-08	0.0299893	9.54407e-05	9.54719e-09	1.70555e-06	0.0207687	1.3398e-08
KIAA1093;1547;	8.74696e-05	0.0711875	0.09579	0.587388	0.0120095	0.00100928	0.000166703	0.00186458	0.000124444	0.0709035	3.74723e-05	0.0154955	0.000940285	1.81184e-05	0.00823103	0.134732	1.41704e-05
DOCK1;1772;	3.08235e-06	0.023972	0.130533	0.691119	0.00182403	0.00026524	1.90816e-05	0.000140192	3.54662e-06	0.00715734	3.06636e-06	0.00791726	6.55025e-05	6.66823e-07	5.18632e-05	0.136925	5.41074e-07
ACBD4;164;	5.04869e-09	1.97638e-06	0.000307434	1.50405e-05	0.990156	4.02299e-07	4.21978e-07	6.12969e-08	8.44997e-08	6.25327e-07	1.46984e-08	0.00890884	6.4802e-05	2.2681e-09	5.95345e-07	0.000543336	3.74442e-09
BSDC1;384;	1.92058e-07	0.000409368	0.218804	0.00656059	0.307594	3.9004e-05	9.16586e-06	4.80136e-06	1.2003e-06	7.7302e-05	5.52639e-07	0.0508037	0.000289156	7.08444e-08	1.04028e-05	0.415396	9.26567e-08
PARG;195;	7.726e-05	0.0125613	0.0066133	0.0958913	0.000872166	0.000454763	0.000103058	0.00096512	3.2853e-05	0.857823	2.08645e-05	0.00256197	9.67951e-05	9.75405e-06	0.000507119	0.0214036	5.61915e-06
NFAT3;334;	0.000142522	0.116108	0.144377	0.229187	0.0211597	0.120921	0.00504672	0.00657308	0.000130167	0.097565	0.00076331	0.0388889	0.00260824	3.96927e-05	0.00032623	0.216129	3.46762e-05
AHNAK2;652;	2.76626e-07	0.000114726	0.0167938	0.00107955	0.480499	1.46285e-05	1.07163e-05	3.30295e-06	3.71638e-06	3.89439e-05	5.39156e-07	0.472133	0.000737942	1.10886e-07	4.38821e-05	0.0285261	1.65299e-07
FHOD1;499;	3.31555e-08	0.000239667	0.155842	0.0276278	0.00252649	8.47321e-06	1.17358e-06	1.23873e-06	1.08996e-07	3.69889e-05	7.80175e-08	0.0036789	1.18208e-05	1.03559e-08	1.00233e-06	0.810024	1.14486e-08
KIAA0324;396;	8.52769e-06	0.0038306	0.0416871	0.114304	0.00955553	0.000271034	0.000131237	0.00010164	2.24325e-05	0.0165019	8.27845e-06	0.058125	0.000278256	1.9658e-06	0.000235577	0.754935	1.86912e-06
FOXO1;295;	2.86441e-08	0.00024301	0.922712	0.00228294	0.0132119	1.21017e-05	8.02837e-07	1.23986e-06	1.19508e-07	1.55123e-05	8.74197e-08	0.001503	2.38644e-05	1.00515e-08	1.29594e-06	0.0599921	1.20818e-08
PATL1;194;	7.79947e-08	0.000222388	0.0805623	0.0126186	0.013265	1.16237e-05	3.51808e-06	2.00297e-06	3.46341e-07	5.88239e-05	1.67492e-07	0.0268817	4.02761e-05	2.53361e-08	3.2702e-06	0.86633	2.97739e-08
D2LIC;22;	4.03604e-06	0.00235972	0.106435	0.0363518	0.141044	0.00021814	7.90953e-05	5.5376e-05	2.85508e-05	0.00158224	6.84686e-06	0.0676373	0.001627	1.33901e-06	0.000444681	0.642123	1.68658e-06
IBTK;1197;	5.55245e-05	0.0190411	0.123256	0.136923	0.032877	0.00922464	0.0043455	0.000910944	0.000103793	0.0300323	0.000191602	0.156683	0.00254342	1.60983e-05	0.00027332	0.483505	1.66437e-05
MKI67IP;270;	0.134797	0.033494	0.00425779	0.015172	0.00102316	0.0119756	0.00187811	0.635976	0.000605957	0.140549	0.00465658	0.00183497	0.00052979	0.00632468	0.00191548	0.00397702	0.00103261
MYCBP2;3577;	6.53052e-05	0.00553699	0.00856921	0.365946	0.00158428	0.000338816	0.000315648	0.000407762	4.84673e-05	0.525589	2.20849e-05	0.0128725	0.000172288	9.54475e-06	0.000389418	0.078126	6.45157e-06
RP23-133N19.2-002;1760;	2.59958e-06	0.232416	0.0493177	0.655095	0.000561192	0.000627023	9.7006e-06	0.000339138	1.76928e-06	0.026821	3.0521e-06	0.000867666	2.69781e-05	5.09512e-07	2.41555e-05	0.0338858	3.61755e-07
ATXN1;62;	2.75993e-08	3.0302e-05	0.0161492	0.00124477	0.0376277	2.73075e-06	1.53965e-06	4.67186e-07	1.98387e-07	1.09602e-05	6.00652e-08	0.647873	3.50219e-05	9.72934e-09	1.71736e-06	0.297022	1.27841e-08
NBC3;263;	6.30344e-06	2.32747e-09	1.24714e-09	1.52756e-09	1.07209e-09	3.97314e-09	1.17106e-08	1.65887e-08	4.01523e-08	4.34233e-09	2.0939e-07	1.30944e-09	2.03554e-09	0.999944	5.68509e-09	1.19525e-09	4.93521e-05
TENS1;745;	1.79925e-05	0.00791584	0.12313	0.00577297	0.574762	0.0203859	0.00281993	0.00053906	0.000134549	0.000696097	0.000279261	0.0640901	0.174392	1.12375e-05	0.000252243	0.02478	2.01542e-05
MID1IP1;66;	8.5194e-08	0.000389739	0.181873	0.0164854	0.00229746	7.76886e-06	8.75293e-07	2.30962e-06	2.88062e-07	0.000104789	1.10628e-07	0.00324697	1.23691e-05	2.30174e-08	7.74364e-06	0.795571	2.39381e-08
KIAA4120;155;	1.83339e-06	0.0112845	0.168686	0.276133	0.00408383	0.000188817	1.30804e-05	6.50787e-05	3.4518e-06	0.00539567	2.28224e-06	0.00467082	8.29988e-05	4.36276e-07	7.10263e-05	0.529317	3.97048e-07
CCNE1;385;	0.00130943	0.0142755	0.00132309	0.00978487	0.000196265	0.00154246	9.20643e-05	0.0276734	3.83253e-05	0.941061	0.000131631	0.000330849	5.33869e-05	7.51931e-05	0.000310971	0.00177906	2.21687e-05
BC010250;1178;	4.35692e-08	2.34523e-05	0.00346292	0.000722595	0.015904	3.24831e-06	3.66612e-06	5.50542e-07	3.54972e-07	1.55379e-05	9.52214e-08	0.889737	4.37897e-05	1.5409e-08	2.18506e-06	0.0900805	2.07226e-08
BPAG1;2521;	1.17291e-08	1.5476e-06	8.3072e-05	2.31538e-05	0.00141456	3.33083e-07	1.55943e-06	7.38907e-08	1.85428e-07	1.68692e-06	2.14635e-08	0.997616	1.4943e-05	4.51333e-09	8.4159e-07	0.000842226	6.92672e-09
CARF;189;	3.31702e-05	0.0062734	0.100665	0.0778995	0.0952048	0.000689053	0.000422996	0.000287119	0.000226223	0.00753397	3.54269e-05	0.289595	0.00393453	1.01726e-05	0.00302407	0.414153	1.20648e-05
ZC3H13;1093;	0.000483194	1.2478e-06	7.2385e-07	7.74279e-07	7.0677e-07	2.52511e-06	7.9899e-06	8.03096e-06	2.98971e-05	1.75729e-06	0.000213879	7.49089e-07	1.68962e-06	0.779241	3.09012e-06	6.45842e-07	0.220002
KIAA1610;532;	0.000605596	3.44336e-06	2.32321e-06	2.14495e-06	2.46794e-06	6.91192e-06	2.85867e-05	1.76728e-05	0.000129471	4.20846e-06	0.00042003	2.71733e-06	6.41062e-06	0.135005	1.0419e-05	1.97969e-06	0.86375
ARHGAP12;163;	1.61687e-06	0.00995806	0.597864	0.0831037	0.0404116	0.00133928	6.79407e-05	8.3969e-05	4.78588e-06	0.000813011	7.38493e-06	0.0171187	0.00080183	5.84579e-07	2.60406e-05	0.248397	6.82361e-07
AS160;696;	2.76541e-06	0.0102407	0.0471518	0.796991	0.00141748	0.000232634	4.0936e-05	0.000100723	3.07956e-06	0.0074349	3.13751e-06	0.0128549	6.03998e-05	6.12069e-07	2.53298e-05	0.123439	5.01879e-07
MAP1A;1400;	9.21967e-10	1.78751e-06	0.000645115	0.000285395	5.57874e-05	6.40705e-08	1.75032e-08	1.72151e-08	4.09625e-09	1.15823e-06	1.25194e-09	0.000277138	2.06832e-07	2.58566e-10	7.40486e-08	0.998733	2.85727e-10
GYS;652;	1.35421e-05	0.0158437	0.135089	0.137353	0.00953293	0.000673998	0.000103978	0.000258941	2.24344e-05	0.0330271	1.27615e-05	0.0341867	0.000266897	2.85297e-06	0.000346393	0.633263	2.47296e-06
SVIL;220;	1.24072e-05	0.0717352	0.191923	0.326942	0.00529412	0.0019493	5.69634e-05	0.000584498	1.38566e-05	0.0553015	1.63794e-05	0.00762824	0.000200604	2.6098e-06	0.000189894	0.338148	2.10329e-06
ARFGAP3;143;	6.19966e-08	0.0001676	0.0368101	0.0244942	0.0011063	3.42316e-06	6.87902e-07	1.32526e-06	2.17353e-07	8.37224e-05	6.49554e-08	0.00581706	7.44627e-06	1.6123e-08	5.78397e-06	0.931502	1.65128e-08
PNN;100;	5.4132e-05	4.67813e-08	2.61768e-08	2.91967e-08	2.35828e-08	8.35892e-08	2.41206e-07	3.19266e-07	9.59786e-07	7.41752e-08	4.72386e-06	2.74829e-08	4.864e-08	0.997181	1.2387e-07	2.37996e-08	0.00275819
MEX3D;5;	2.5534e-06	0.174141	0.390906	0.355009	0.00357993	0.000386359	1.01024e-05	0.000236523	3.73631e-06	0.00404517	3.01362e-06	0.00195248	0.000102844	6.33862e-07	0.000120196	0.0695012	5.41822e-07
KIAA1753;380;	1.29191e-08	1.46087e-05	0.00755126	0.000132452	0.9822	1.54247e-06	5.20321e-07	2.51023e-07	1.34219e-07	2.34772e-06	3.46101e-08	0.00597182	7.94352e-05	5.38121e-09	1.61485e-06	0.0040435	7.95311e-09
MSK2;343;	9.64359e-08	0.000163255	0.0257432	0.00668278	0.00419838	1.86166e-05	5.21432e-06	2.13969e-06	3.70839e-07	8.71508e-05	2.4782e-07	0.0284676	2.84182e-05	2.99369e-08	2.22013e-06	0.9346	3.44846e-08
MSK2;347;	4.88727e-08	0.000158812	0.0341034	0.0095768	0.00158658	1.2738e-05	2.28098e-06	1.4142e-06	1.52328e-07	5.8976e-05	1.25397e-07	0.00887245	1.15367e-05	1.47018e-08	9.78973e-07	0.945614	1.61476e-08
8030462N17RIK;69;	1.79127e-07	0.000146266	0.0111514	0.0126327	0.00256887	1.21547e-05	5.27893e-06	2.66199e-06	7.44746e-07	0.000174489	2.84383e-07	0.0463948	2.93485e-05	5.07369e-08	6.17858e-06	0.926875	5.64549e-08
AKAP13;2379;	1.1006e-07	0.000158804	0.0360918	0.000548288	0.948813	2.34184e-05	4.04613e-06	2.77279e-06	1.00828e-06	1.77061e-05	3.86078e-07	0.00503358	0.000590886	4.79389e-08	1.03113e-05	0.00870412	7.08822e-08
COBLL1;352;	7.10169e-06	0.867262	0.0744676	0.0296488	0.00193525	0.00832129	2.90557e-05	0.00210845	5.71457e-06	0.00453979	1.82401e-05	0.000868871	0.000152455	1.92204e-06	6.92463e-05	0.0105623	1.5391e-06
DEF-3;743;	2.88905e-08	8.70091e-06	0.00109439	9.01364e-05	0.212469	2.30917e-06	4.12607e-06	3.13682e-07	4.36099e-07	3.5784e-06	9.18706e-08	0.782766	0.00025991	1.28653e-08	1.81542e-06	0.00329874	2.1174e-08
MHR23B;160;	1.23658e-05	0.00116773	0.0243477	0.0304477	0.0615306	0.000230328	0.000550435	6.67552e-05	0.000126823	0.00279096	1.79201e-05	0.490069	0.00318543	4.12158e-06	0.000664419	0.384783	5.60351e-06
PDE3B;53;	5.63622e-05	0.0254194	0.166834	0.172434	0.0441601	0.00372398	0.000607806	0.00091729	0.000144232	0.030821	0.000102233	0.0497717	0.00278748	1.5717e-05	0.00121592	0.500973	1.62448e-05
MESS1;391;	1.74908e-06	0.000794638	0.0489833	0.0194643	0.214342	7.96359e-05	8.03082e-05	2.0672e-05	1.58651e-05	0.000522343	3.0324e-06	0.294714	0.00157178	6.25935e-07	0.000166769	0.419239	8.43313e-07
WIZ;1049;	0.0128393	0.000659889	0.00065043	0.000500745	0.00086413	0.00132922	0.0153033	0.00175724	0.0333733	0.000709886	0.0309793	0.00108553	0.00268536	0.100629	0.00188287	0.000562489	0.794188
PLEC1;1295;	5.08538e-06	0.000570369	0.00732043	0.000802369	0.169054	0.00124823	0.00662682	6.62172e-05	8.72293e-05	0.000117805	8.35992e-05	0.0280286	0.782173	3.86762e-06	7.36369e-05	0.00372985	9.0184e-06
GRL;159;	2.00961e-07	0.000222994	0.00618129	0.152388	0.0006793	1.06622e-05	6.12163e-06	3.34003e-06	5.16777e-07	0.000516376	2.48513e-07	0.0140508	1.4099e-05	5.00966e-08	4.27189e-06	0.825921	4.93394e-08
FOXK1;225;	3.32824e-08	6.71191e-06	0.000571045	7.4729e-05	0.0565944	1.58936e-06	4.28982e-06	2.74738e-07	5.82073e-07	4.42401e-06	8.08362e-08	0.939211	0.000132944	1.39604e-08	2.80228e-06	0.0033949	2.25859e-08
ETL1;144;	0.000436728	0.00877806	0.0449529	0.0835904	0.0428031	0.00309627	0.0114147	0.00116038	0.00185409	0.0815186	0.000405396	0.358638	0.00585176	0.00010899	0.00438487	0.350889	0.000117279
MTSS1L;354;	0.00234182	0.000318893	0.000513827	0.000345675	0.00113529	0.000494754	0.00687699	0.000437971	0.766007	0.000385842	0.00473119	0.00120146	0.0054193	0.00984897	0.00448304	0.000524499	0.194933
PBX2;330;	0.00235244	5.05573e-06	3.06645e-06	3.26935e-06	2.9796e-06	1.01479e-05	2.96594e-05	2.90266e-05	0.00013669	8.16782e-06	0.000778181	3.1897e-06	6.59316e-06	0.751076	1.44319e-05	2.87131e-06	0.245538
PDE3B;462;	5.33526e-05	0.0555431	0.390033	0.0186532	0.280639	0.0996418	0.00239437	0.00266367	0.000194437	0.00347237	0.000551393	0.0506518	0.0303856	2.62903e-05	0.000659319	0.0644006	3.637e-05
TLN;425;	2.15876e-09	7.10027e-07	8.98165e-05	3.08959e-06	0.998516	1.96303e-07	1.70355e-07	2.66842e-08	4.36064e-08	1.69336e-07	7.5608e-09	0.00124494	7.86034e-05	1.07274e-09	2.67343e-07	6.58043e-05	1.91615e-09
ZC3HAV1;564;	6.69207e-07	0.000524663	0.0540332	0.00744375	0.435572	9.95995e-05	8.65937e-05	1.25685e-05	5.37501e-06	0.000134087	2.32575e-06	0.398599	0.00241154	2.82764e-07	2.36113e-05	0.10105	4.09881e-07
ANAPC8;562;	6.14166e-08	3.69018e-05	0.00622374	0.00055869	0.0369157	6.66523e-06	6.06572e-06	9.22441e-07	5.09196e-07	1.29473e-05	1.72676e-07	0.936494	0.000119894	2.4056e-08	2.53128e-06	0.0196208	3.40802e-08
KIAA1741;500;	2.93529e-08	0.000114959	0.0078711	0.0271798	0.000135662	2.3758e-06	2.80274e-07	7.44377e-07	6.68516e-08	0.000125684	3.35593e-08	0.000474873	1.61819e-06	6.80317e-09	1.25527e-06	0.964092	6.36472e-09
ANO8;638;	4.29377e-05	0.00466323	0.075055	0.0137759	0.552247	0.00207621	0.00230272	0.00034482	0.000632256	0.00270589	0.000142961	0.175444	0.0538696	2.01114e-05	0.00260848	0.114034	3.38948e-05
GYS;732;	1.25551e-07	0.000198936	0.0379621	0.00106288	0.940042	2.23469e-05	7.10796e-06	3.38396e-06	1.09834e-06	1.76535e-05	4.22228e-07	0.011874	0.00125386	5.734e-08	9.37729e-06	0.00754418	8.56532e-08
SPHK2;379;	4.88523e-08	5.50562e-05	0.0174679	0.000204247	0.973712	8.31618e-06	1.74254e-06	1.06713e-06	4.9808e-07	6.58729e-06	1.62172e-07	0.00444444	0.000345415	2.15332e-08	5.43218e-06	0.00374728	3.27736e-08
IRS1;444;	4.38085e-06	0.000304164	0.0070329	0.00990213	0.0188024	5.15998e-05	0.000170627	1.79547e-05	5.21612e-05	0.00112707	4.52062e-06	0.7519	0.000730414	1.333e-06	0.000337096	0.209559	1.76093e-06
DSTYK;314;	6.96561e-08	4.39642e-05	0.00896316	0.000365281	0.339611	7.72134e-06	7.45807e-06	1.05074e-06	6.776e-07	1.28992e-05	1.97547e-07	0.634591	0.000210906	2.82426e-08	4.06739e-06	0.0161812	4.14386e-08
DAL1;792;	0.000696373	0.198174	0.0578661	0.0465916	0.00886444	0.479837	0.00257305	0.0571986	0.000252206	0.0950716	0.00361407	0.00909745	0.00201996	0.000173657	0.000809336	0.0370404	0.000120249
DOCK4;1824;	2.65251e-07	0.000312966	0.121932	0.00312579	0.704979	2.33638e-05	7.14833e-06	5.13927e-06	2.39755e-06	5.30514e-05	5.42101e-07	0.103502	0.00058543	1.02488e-07	3.87861e-05	0.0654319	1.41453e-07
LL5B;536;	5.15498e-06	0.000893055	0.000663285	0.0118775	6.2009e-05	6.48497e-05	1.1033e-05	6.13328e-05	1.77486e-06	0.982118	2.18535e-06	0.000310315	6.03293e-06	6.01402e-07	1.34807e-05	0.00390901	3.47315e-07
BAG3;289;	0.000775071	7.81635e-05	8.47551e-05	5.74687e-05	0.000154506	0.000146861	0.000936038	0.000177871	0.0269093	6.67581e-05	0.00338601	0.000115956	0.000870745	0.0100665	0.000639715	6.91046e-05	0.955465
MCG_142205;151;	0.00194409	0.000472935	0.000558804	0.000337397	0.00112483	0.00133634	0.0205054	0.000987532	0.046751	0.000327172	0.0552095	0.00085121	0.0089582	0.0178585	0.00133216	0.000426987	0.841018
EXTL3;355;	0.0856376	0.00304978	0.00158923	0.00130164	0.0014229	0.00361605	0.00225491	0.0177291	0.0236817	0.00235635	0.0249917	0.00109438	0.00284428	0.458385	0.0170565	0.00107893	0.35191
APRF;727;	5.96585e-07	0.00311213	0.13221	0.320561	0.00174121	3.19736e-05	3.9108e-06	1.69061e-05	1.22498e-06	0.00148719	5.14358e-07	0.00597663	2.64526e-05	1.35606e-07	3.74664e-05	0.534792	1.222e-07
RBM3;135;	9.26063e-07	0.555534	0.037604	0.388228	0.000268213	0.000810025	4.48791e-06	0.000218924	6.27822e-07	0.0052316	1.7707e-06	0.000291274	1.45873e-05	2.05037e-07	6.55529e-06	0.011784	1.51768e-07
NPAP60;234;	7.34193e-06	0.000919402	0.000391117	0.0130986	3.54593e-05	4.44413e-05	7.45478e-06	9.0405e-05	1.59992e-06	0.983708	1.90236e-06	0.000166275	4.50384e-06	7.32867e-07	1.43348e-05	0.0015077	3.71512e-07
UFD1L;247;	2.62903e-08	4.59356e-05	0.0557026	0.000289339	0.908939	6.25757e-06	1.48863e-06	6.44801e-07	2.01794e-07	5.47889e-06	8.99961e-08	0.0230034	0.00010962	1.07756e-08	1.6106e-06	0.0118945	1.53648e-08
NOLZ1;104;	5.64882e-08	0.000323048	0.00138657	0.978906	2.54456e-05	3.14335e-06	4.23193e-07	1.86047e-06	5.82637e-08	0.00121968	4.45247e-08	0.000170218	8.05518e-07	1.05892e-08	8.29352e-07	0.0179616	8.12738e-09
KIAA1148;1544;	1.51106e-06	0.00100434	0.0888241	0.0188145	0.102559	5.68827e-05	3.50659e-05	2.07396e-05	1.10167e-05	0.000429244	1.86482e-06	0.532669	0.00065511	4.97052e-07	0.000212916	0.254704	6.14507e-07
MCG_13895;414;	7.44851e-05	0.0544586	0.0290848	0.185143	0.00194885	0.00126332	6.35626e-05	0.00190186	3.89186e-05	0.661849	3.11728e-05	0.00329905	0.00016448	1.04698e-05	0.00110284	0.0595596	6.51544e-06
FAM120C;436;	5.15051e-08	7.16771e-05	0.0135852	0.00579358	0.00438817	5.13145e-06	1.82098e-06	9.54032e-07	2.56485e-07	4.03623e-05	1.01731e-07	0.0126013	2.19171e-05	1.62277e-08	2.48847e-06	0.963487	1.93411e-08
KIAA1334;914;	0.000225206	0.15854	0.172393	0.12248	0.0438119	0.23323	0.0244829	0.0121663	0.000244779	0.0425038	0.00175336	0.0540702	0.00786662	8.00593e-05	0.00052653	0.125548	7.79806e-05
AGFG1;162;	6.22944e-05	5.1805e-07	3.44466e-07	3.12294e-07	3.85708e-07	1.1718e-06	4.50672e-06	2.73918e-06	2.10928e-05	5.92867e-07	0.000115245	3.77792e-07	1.121e-06	0.0183391	1.48448e-06	2.89886e-07	0.981448
KIAA1881;44;	3.7196e-05	3.86275e-07	2.77585e-07	2.48645e-07	3.27034e-07	1.02161e-06	5.98782e-06	1.82144e-06	1.83266e-05	4.73471e-07	0.000185641	3.31558e-07	9.97951e-07	0.00610043	9.33755e-07	2.44447e-07	0.993645
DCAF12;15;	3.11508e-07	0.000308628	0.046872	0.00256576	0.826465	3.41991e-05	1.90898e-05	5.9726e-06	2.81164e-06	6.13912e-05	8.10456e-07	0.0785189	0.00100593	1.27667e-07	2.54916e-05	0.0441135	1.82505e-07
SRCAP;553;	7.55977e-06	0.00689056	0.110678	0.299783	0.0309874	0.000206895	6.46167e-05	0.000123184	3.13079e-05	0.00536085	6.80602e-06	0.0356049	0.000787773	2.09197e-06	0.00107311	0.508389	2.19556e-06
EIF2AK3;551;	0.00015091	0.0103212	0.0680256	0.198173	0.0489587	0.00167513	0.00141153	0.000792252	0.000710805	0.0409164	0.000144459	0.136062	0.00576862	4.14081e-05	0.00561194	0.48119	4.60012e-05
DNM1L;596;	7.2584e-11	8.50161e-08	4.6433e-05	4.71405e-07	0.999875	1.41682e-08	5.31149e-09	1.56846e-09	7.66069e-10	1.08271e-08	2.65212e-10	6.38219e-05	1.00591e-06	3.2633e-11	5.64012e-09	1.31796e-05	5.05551e-11
SBF1;1047;	0.000347707	0.000720894	0.00225432	0.000865313	0.01355	0.000767187	0.0060097	0.000399822	0.680722	0.000468973	0.00121517	0.00587003	0.249559	0.000613499	0.0301494	0.00193949	0.00454778
MRPP1;69;	0.00158568	2.33876e-07	1.38066e-07	1.67774e-07	1.2046e-07	3.7398e-07	1.30979e-06	1.33734e-06	6.14113e-06	5.72824e-07	1.40939e-05	1.60492e-07	1.98426e-07	0.996422	7.73281e-07	1.45079e-07	0.00196652
LDLRAP1;199;	0.000151218	0.000133631	0.000443765	0.000228556	0.00228732	0.000159096	0.0100637	7.82614e-05	0.957511	0.00015831	0.000405289	0.00256934	0.0199932	0.000250315	0.00296289	0.000561424	0.00204292
CBP37;1281;	2.3889e-06	0.0101547	0.270411	0.119964	0.0218145	0.000685171	8.7115e-05	9.14028e-05	6.05951e-06	0.00252946	6.07533e-06	0.0281258	0.000357476	7.2177e-07	4.23072e-05	0.545721	7.55622e-07
KIAA0324;1400;	0.000717635	1.07066e-07	5.66152e-08	6.81666e-08	4.52992e-08	1.76617e-07	4.22233e-07	7.71373e-07	1.44022e-06	2.2259e-07	6.91912e-06	5.91347e-08	7.38606e-08	0.998817	2.61494e-07	5.4824e-08	0.000454505
MCG_1636;29;	0.00065136	0.0651395	0.0132787	0.140973	0.00153273	0.00400189	0.000822499	0.0156375	9.16706e-05	0.731787	0.000189525	0.00558603	0.000295484	7.55744e-05	0.000557262	0.0193458	3.49619e-05
CDW12;849;	3.54408e-07	0.00319454	0.759742	0.0361543	0.00901449	4.70928e-05	3.95285e-06	1.38517e-05	1.09037e-06	0.000288962	5.41493e-07	0.00474981	6.54046e-05	1.03518e-07	2.72782e-05	0.186696	1.08546e-07
INTS1;1355;	4.10298e-05	3.81902e-09	1.98134e-09	2.63392e-09	1.58387e-09	6.04599e-09	1.67728e-08	2.76824e-08	5.20769e-08	8.74498e-09	2.49896e-07	2.09476e-09	2.63536e-09	0.99994	8.91473e-09	2.00592e-09	1.89505e-05
DCAMKL1;332;	0.000100472	0.0109739	0.000639007	0.00501054	6.406e-05	0.000813176	2.41959e-05	0.00826611	5.50928e-06	0.973094	2.53381e-05	0.000117537	1.28779e-05	7.84442e-06	4.16938e-05	0.000800842	2.79645e-06
FOXK1;452;	4.6904e-05	9.97014e-09	5.50449e-09	7.09888e-09	4.69558e-09	1.55256e-08	4.79538e-08	6.53827e-08	2.03589e-07	2.12401e-08	6.22302e-07	6.04184e-09	8.4757e-09	0.999824	2.83144e-08	5.5401e-09	0.000128097
PRKAG2;117;	5.89446e-07	0.0819552	0.203637	0.654533	0.000636757	0.000256278	3.59583e-06	6.71662e-05	6.46963e-07	0.00228454	9.88034e-07	0.000742254	1.87495e-05	1.38535e-07	8.85109e-06	0.055854	1.13974e-07
HISPPD2A;1118;	0.00871008	5.86922e-05	6.08745e-05	7.09527e-05	8.36115e-05	8.59517e-05	0.00250817	0.00013656	0.0287824	0.000146884	0.00205251	0.00013071	0.000211083	0.089151	0.000383329	7.78428e-05	0.867349
KIAA0676;997;	4.57104e-10	1.6123e-07	1.72597e-05	6.66292e-07	0.999671	5.12006e-08	6.13253e-08	6.24359e-09	8.97891e-09	3.22501e-08	1.93263e-09	0.000245275	5.54376e-05	2.43169e-10	4.01615e-08	1.01758e-05	4.50244e-10
ANIA6A;344;	0.0608838	2.90584e-05	1.88258e-05	2.23316e-05	1.62741e-05	4.20583e-05	0.000174793	0.000139681	0.000707763	6.72133e-05	0.000948005	2.46658e-05	2.61834e-05	0.87946	9.57323e-05	1.96018e-05	0.0573236
LIP1;405;	0.000108099	0.0447143	0.00540023	0.0505998	0.000513675	0.008128	0.000176675	0.00823697	1.88366e-05	0.872278	0.000121762	0.000919235	9.17251e-05	1.5132e-05	8.69296e-05	0.00858281	7.75844e-06
PDZD8;515;	9.57334e-10	1.0514e-06	0.000604046	6.14064e-06	0.998631	1.4211e-07	4.60157e-08	1.90051e-08	1.03817e-08	1.53954e-07	2.92578e-09	0.000535727	7.76648e-06	4.11158e-10	1.06935e-07	0.000213814	6.23107e-10
EIF2AK3;553;	4.99303e-07	0.00252961	0.838472	0.00599626	0.107431	0.00010106	6.43011e-06	2.00349e-05	2.60497e-06	0.000124421	1.14848e-06	0.00626463	0.000417332	1.84273e-07	5.93916e-05	0.0385726	2.27885e-07
RAD18;103;	0.00333238	0.106416	0.0635783	0.138054	0.0220015	0.0272147	0.00520733	0.0298554	0.00201561	0.45529	0.00250789	0.023406	0.0055571	0.000682295	0.0129907	0.101418	0.000473131
CDK14;123;	2.73689e-05	0.0372918	0.115095	0.579017	0.0109934	0.00194007	0.000190456	0.000819146	4.18507e-05	0.0247466	3.94223e-05	0.0155651	0.000862583	7.02335e-06	0.000431854	0.212925	6.35808e-06
NOLZ1;107;	7.58941e-07	0.00176476	0.0331438	0.113278	0.0012888	5.5364e-05	1.0958e-05	1.73972e-05	1.34441e-06	0.00378395	8.31409e-07	0.0106055	2.39178e-05	1.6597e-07	1.55678e-05	0.836009	1.47031e-07
KIAA1458;392;	8.70538e-05	2.20918e-07	1.60408e-07	1.70951e-07	1.80117e-07	3.79553e-07	2.01314e-06	9.48625e-07	2.29826e-05	3.76775e-07	1.93721e-05	2.04109e-07	4.55717e-07	0.0448685	1.10601e-06	1.5948e-07	0.954996
MYLK;1807;	0.0150499	0.0104783	0.0024327	0.0145816	0.000562231	0.00290017	0.000769803	0.0220145	0.000251259	0.922601	0.000698703	0.00141024	0.000187171	0.000594975	0.000904034	0.00441005	0.000153595
ARHGEF7;673;	1.52912e-06	0.00101792	0.125048	0.0173386	0.171541	5.08394e-05	1.94034e-05	1.92295e-05	1.30901e-05	0.000513126	1.717e-06	0.136128	0.000643886	4.84929e-07	0.00061679	0.547045	6.03967e-07
IRF2BP2;443;	0.00440444	0.000490748	0.000392261	0.000320336	0.000559608	0.0010536	0.00678896	0.00163328	0.0147574	0.000371157	0.0344779	0.000455939	0.00266444	0.0583711	0.00113089	0.000301499	0.871826
NUP153;331;	0.00012008	9.02039e-08	5.06355e-08	5.60564e-08	4.46255e-08	1.69586e-07	4.56913e-07	6.22162e-07	1.68161e-06	1.47542e-07	1.06731e-05	5.32372e-08	8.88303e-08	0.996603	2.20785e-07	4.63063e-08	0.00326235
KIAA1296;287;	3.81951e-07	0.00269482	0.763893	0.00580356	0.202306	0.000145823	8.62229e-06	2.00389e-05	2.01075e-06	7.48641e-05	1.30657e-06	0.00454015	0.000963908	1.60608e-07	2.61763e-05	0.0195185	2.11646e-07
KIAA0676;1092;	0.00279527	0.0969948	0.0514329	0.203377	0.0153891	0.017316	0.0138932	0.0274087	0.00117524	0.435532	0.00153467	0.0386977	0.00382161	0.000535109	0.00447739	0.0852846	0.000334735
LPIN1;176;	6.73321e-06	0.870822	0.0355339	0.0727939	0.00135098	0.00504751	2.9729e-05	0.00273934	5.24939e-06	0.00380729	1.65616e-05	0.000659269	0.000160213	1.93836e-06	5.40557e-05	0.00697002	1.53065e-06
KIAA1741;869;	4.60772e-07	0.0778085	0.892684	0.00998628	0.00406605	0.00319312	1.11727e-05	8.56191e-05	7.91308e-07	0.000216676	2.47679e-06	0.00102571	0.000101839	1.62501e-07	5.42568e-06	0.0108112	1.67944e-07
SNT1;187;	7.30206e-06	0.686658	0.0123084	0.265841	0.000312654	0.000963969	1.62024e-05	0.0022725	2.73037e-06	0.0254554	6.4577e-06	0.000494364	3.19282e-05	1.35092e-06	3.34402e-05	0.00559325	8.21981e-07
ARFGEF2;218;	1.03785e-07	0.000324542	0.597194	0.00146586	0.315588	2.89341e-05	4.07117e-06	3.15282e-06	6.0243e-07	3.01973e-05	3.09949e-07	0.0273814	0.000151937	3.89844e-08	6.11872e-06	0.0578202	5.0841e-08
INPP5F;910;	0.000155354	1.03687e-05	1.01342e-05	7.3719e-06	1.63417e-05	2.71938e-05	0.000304445	2.97639e-05	0.00132351	9.39508e-06	0.00218639	1.44723e-05	8.41836e-05	0.00361513	3.37265e-05	8.40589e-06	0.992164
AAK1;616;	3.13199e-05	0.0264644	0.505037	0.044462	0.135745	0.00390158	0.000274151	0.000769485	0.000126806	0.00483083	7.0662e-05	0.0748855	0.00521249	1.08012e-05	0.00156423	0.196601	1.27303e-05
KIAA1296;292;	3.99194e-05	0.00474671	0.0384817	0.174873	0.0190237	0.00042297	0.000774945	0.000255313	0.000139256	0.0192274	2.6996e-05	0.381463	0.00121303	9.76867e-06	0.00110368	0.358189	9.74335e-06
TOM1L2;394;	8.39151e-05	0.438423	0.144737	0.232999	0.015455	0.0301057	0.000812329	0.00973045	7.75099e-05	0.0412784	0.000225987	0.00980591	0.00194895	2.45774e-05	0.000523368	0.0737486	2.0643e-05
DENND4A;1584;	2.23674e-07	0.00311118	0.147073	0.660189	0.000800978	2.36524e-05	2.3353e-06	9.75332e-06	3.96848e-07	0.00051307	2.60437e-07	0.00282481	1.30969e-05	5.45868e-08	7.04436e-06	0.185431	4.93709e-08
MRPP1;68;	0.00492947	9.50929e-07	6.05751e-07	7.92538e-07	5.53728e-07	1.45971e-06	7.03518e-06	4.63849e-06	3.67625e-05	2.62962e-06	5.48812e-05	7.65803e-07	9.58277e-07	0.984227	3.49571e-06	6.85107e-07	0.0107276
COH1;1026;	0.00620101	0.101646	0.0211163	0.0172716	0.00848633	0.226135	0.0163404	0.510992	0.00146165	0.0217231	0.0369543	0.00715228	0.00691784	0.00330715	0.00252366	0.00964282	0.0021295
KIAA1321;626;	1.04347e-07	4.03536e-05	0.00659734	0.000888251	0.0546902	3.45053e-06	3.07737e-06	1.02599e-06	1.23095e-06	2.44738e-05	1.41717e-07	0.879124	0.000103768	3.62614e-08	2.33003e-05	0.0584996	4.97974e-08
ULK1;628;	2.87201e-05	0.012328	0.147277	0.193635	0.0359486	0.00135345	0.000705193	0.000454083	8.16943e-05	0.00727568	4.42323e-05	0.317971	0.00247112	8.77557e-06	0.000470445	0.279938	9.42631e-06
DNAJC2;47;	0.000625621	5.61257e-07	2.86467e-07	3.50304e-07	2.41906e-07	9.47396e-07	2.29559e-06	4.33366e-06	6.96487e-06	8.93341e-07	4.52032e-05	2.80843e-07	4.84174e-07	0.993958	1.19928e-06	2.60029e-07	0.00535241
HMG14;7;	1.97831e-08	3.38245e-06	0.000211798	5.43595e-05	0.00687102	6.87318e-07	2.80631e-06	1.46267e-07	3.22033e-07	2.86297e-06	4.01869e-08	0.990974	4.69591e-05	7.97645e-09	1.51684e-06	0.0018304	1.24873e-08
KIAA0852;737;	6.63439e-05	0.00317449	0.0227333	0.097515	0.0125456	0.000502148	0.000941791	0.000232098	0.000215089	0.0727871	4.19251e-05	0.184779	0.000858036	1.34896e-05	0.00131514	0.602267	1.29674e-05
KIFAP3;60;	1.42008e-05	0.00692002	0.135696	0.0452497	0.139358	0.00561089	0.00453933	0.000278174	5.90744e-05	0.00327775	9.48611e-05	0.32203	0.00782052	5.70809e-06	0.000117411	0.328921	7.62205e-06
ARID4A;147;	2.53271e-06	0.00914967	0.0348112	0.826248	0.00203254	0.000115122	1.51654e-05	8.13171e-05	4.26479e-06	0.0076469	2.20572e-06	0.00300571	7.63132e-05	5.79582e-07	9.71611e-05	0.116711	4.97784e-07
ARHGAP29;1000;	0.000866653	0.399699	0.0486112	0.186916	0.00509991	0.00775202	0.00042308	0.0544507	0.000234137	0.250054	0.000279099	0.00616173	0.000957081	0.000136261	0.00592024	0.0323652	7.27347e-05
DENND2A;497;	1.51771e-07	0.00171404	0.777512	0.0275142	0.00298318	4.01946e-05	3.46362e-06	6.95424e-06	3.69819e-07	0.00014781	2.99718e-07	0.0100094	2.37374e-05	4.39139e-08	3.90616e-06	0.18004	4.48075e-08
TCEA1;97;	0.00126179	2.81765e-05	1.98452e-05	1.72537e-05	2.28519e-05	7.06566e-05	0.000242124	0.000130388	0.000817796	2.8807e-05	0.00743318	2.10241e-05	7.44533e-05	0.0559933	6.61003e-05	1.62968e-05	0.933756
CALCOCO1;11;	1.03569e-06	0.032946	0.67352	0.112747	0.00431891	0.000292202	7.93977e-06	6.98295e-05	1.8731e-06	0.00186463	1.77581e-06	0.00232025	7.04775e-05	2.71459e-07	3.59653e-05	0.171801	2.51868e-07
CCM2;405;	0.000346011	0.240486	0.251367	0.0726349	0.132392	0.100057	0.00579365	0.0218302	0.00077884	0.0181881	0.00171841	0.0373931	0.0369116	0.000163043	0.00382275	0.075929	0.000189318
FAM13A;267;	7.9789e-07	0.010975	0.888665	0.015784	0.0198056	0.000404	9.72611e-06	4.97099e-05	2.38163e-06	0.00038879	2.29641e-06	0.00278061	0.000230377	2.67297e-07	3.50994e-05	0.0608656	2.95856e-07
RGC32;97;	6.80173e-08	8.54957e-05	0.0502368	0.00108661	0.78708	7.59455e-06	2.81035e-06	1.28385e-06	5.91426e-07	1.90901e-05	1.56753e-07	0.077501	0.000148422	2.56299e-08	7.17265e-06	0.0838228	3.51975e-08
SVIL;233;	8.28773e-07	0.00273168	0.379483	0.0122543	0.518867	0.000272964	3.39692e-05	3.17201e-05	4.91014e-06	0.000184476	3.11953e-06	0.0173502	0.00245801	3.50496e-07	4.15936e-05	0.0662816	4.76464e-07
MORC3;563;	6.69505e-06	0.00446903	0.0720393	0.300312	0.0214336	0.000410984	0.000188448	0.000112155	2.26853e-05	0.00418542	1.19628e-05	0.0650796	0.00098156	2.04015e-06	0.000152891	0.530589	2.25897e-06
ARHGEF12;638;	6.54493e-08	9.73715e-05	0.124331	0.00133317	0.579543	8.7228e-06	2.71581e-06	1.33084e-06	5.04348e-07	1.79545e-05	1.60684e-07	0.180238	0.000140721	2.45816e-08	5.51218e-06	0.11428	3.34859e-08
RABEX5;132;	3.57658e-08	1.74741e-05	0.00242958	0.00126245	0.00257874	1.30002e-06	1.15109e-06	3.6776e-07	2.51919e-07	2.18449e-05	4.51083e-08	0.390309	1.12406e-05	1.0627e-08	3.31743e-06	0.603363	1.28981e-08
KIAA0324;365;	0.000933352	0.00350147	0.00237826	0.0127606	0.000594039	0.000583165	0.000384441	0.00127153	0.000139351	0.965522	8.63396e-05	0.00257284	0.000112221	6.42822e-05	0.000865356	0.00820213	2.86326e-05
KIAA0663;741;	2.93692e-09	1.23287e-05	0.00211244	0.00936493	4.77143e-05	3.67804e-07	8.56911e-08	8.05571e-08	7.93922e-09	6.79477e-06	4.77223e-09	0.000421653	3.99192e-07	7.89986e-10	7.98225e-08	0.988033	8.04488e-10
KIAA0528;293;	2.59528e-09	1.11049e-05	0.0162058	0.00081968	0.000152746	3.23775e-07	5.22631e-08	6.84988e-08	8.97663e-09	3.31715e-06	4.10791e-09	0.000838831	5.14823e-07	7.26049e-10	1.35354e-07	0.981967	7.76651e-10
VAMP4;20;	1.44362e-05	0.00511904	0.0898931	0.00679389	0.545415	0.010791	0.0110799	0.000334684	0.00010491	0.000732074	0.000199866	0.179638	0.115759	8.51776e-06	0.00014772	0.0339537	1.49098e-05
NBC3;275;	0.031912	1.04575e-06	4.7938e-07	6.57416e-07	3.33997e-07	1.60808e-06	2.92817e-06	9.29455e-06	6.39659e-06	2.53044e-06	4.80984e-05	4.63454e-07	4.71846e-07	0.96737	1.7752e-06	4.74208e-07	0.000641247
PTPN12;396;	5.80657e-07	5.06634e-05	0.000803944	9.33267e-05	0.0530891	6.71202e-05	0.000479581	5.67547e-06	1.72148e-05	1.28036e-05	6.38456e-06	0.0050339	0.939817	4.46249e-07	1.57646e-05	0.000505761	1.1227e-06
CLIP1;347;	0.000373958	3.62304e-07	2.4429e-07	2.80847e-07	2.52175e-07	6.36322e-07	3.91439e-06	1.73763e-06	2.20808e-05	7.26565e-07	3.70831e-05	3.14852e-07	5.50156e-07	0.825626	1.33336e-06	2.5302e-07	0.17393
TNS1;563;	0.0017044	0.000135636	0.000129606	0.000103014	0.000212986	0.000265211	0.00172267	0.000348792	0.0209807	0.000132982	0.00803374	0.000164238	0.00102974	0.0222158	0.000741654	0.000112953	0.941966
PTRF;169;	8.84514e-06	0.0115061	0.303369	0.0222148	0.333244	0.0141385	0.00351618	0.000336977	3.63313e-05	0.00119974	9.1327e-05	0.188798	0.0167257	4.17814e-06	7.7094e-05	0.104726	5.91229e-06
GYS;709;	0.0635237	6.5609e-05	4.32286e-05	5.04754e-05	4.08818e-05	6.48815e-05	0.000150931	0.000270076	0.00390075	0.000133803	0.000703193	4.79764e-05	7.14911e-05	0.777864	0.000823764	4.35016e-05	0.152202
SRPK2;379;	2.24088e-08	1.63308e-05	0.00579912	0.000224007	0.913425	1.76818e-06	1.0722e-06	3.28101e-07	2.59473e-07	4.86862e-06	4.98672e-08	0.063985	8.24822e-05	8.80892e-09	3.08886e-06	0.016457	1.28549e-08
NRBF2;112;	5.06809e-08	7.78534e-05	0.021158	0.00636256	0.00368875	3.12237e-06	1.20437e-06	8.86489e-07	2.44966e-07	4.05847e-05	6.94598e-08	0.0260489	1.46128e-05	1.49311e-08	4.14588e-06	0.942599	1.70421e-08
CBP;268;	1.17091e-07	0.000290844	0.282291	0.00966733	0.0650099	1.01187e-05	2.63012e-06	2.63406e-06	6.83152e-07	5.82894e-05	1.88874e-07	0.0465698	7.92677e-05	3.84135e-08	1.42959e-05	0.596003	4.65045e-08
CASP8;213;	4.86555e-09	2.14203e-06	0.000357845	1.31586e-05	0.98507	4.37376e-07	4.2944e-07	6.7412e-08	7.81884e-08	4.60013e-07	1.5121e-08	0.0141885	0.000111115	2.31392e-09	4.9591e-07	0.000254826	3.89512e-09
ARHGEF2;932;	0.28554	0.000286346	0.000209428	0.000242792	0.000186582	0.000422449	0.00239465	0.00105022	0.00750296	0.000831663	0.00738826	0.000310822	0.000264008	0.565243	0.000950742	0.000240607	0.126935
FISH;595;	0.00459762	0.00190798	0.00310502	0.00167483	0.00746906	0.00380081	0.0231467	0.00249885	0.554699	0.0014747	0.0350457	0.00524972	0.0557535	0.0174941	0.0150675	0.00257207	0.264443
BAT2;1068;	7.32246e-05	0.0164051	0.00551665	0.0583987	0.000538433	0.00038487	3.2182e-05	0.00124265	2.45325e-05	0.903349	1.54119e-05	0.00104281	6.06064e-05	8.12414e-06	0.000838364	0.0120653	4.32983e-06
KIAA0284;881;	0.00520662	2.62085e-05	1.62014e-05	1.56224e-05	1.65812e-05	3.71143e-05	7.0032e-05	0.000138427	0.00108925	3.19235e-05	0.000800078	1.57586e-05	3.88741e-05	0.464084	0.000168363	1.35627e-05	0.528232
PHKA2;978;	0.00124416	1.85249e-05	1.63283e-05	1.35714e-05	2.0704e-05	3.26934e-05	0.000175031	6.08429e-05	0.00248596	2.27175e-05	0.000954099	2.31056e-05	6.08202e-05	0.0353546	0.000107351	1.44787e-05	0.959395
ARHGAP5;1177;	0.00232306	1.48835e-05	8.8886e-06	8.6645e-06	8.87107e-06	3.60096e-05	0.00010921	9.12231e-05	0.000269713	1.84594e-05	0.00468126	8.90871e-06	2.2506e-05	0.372123	2.9217e-05	7.60001e-06	0.620238
PTRF;171;	7.52186e-06	0.00147907	0.0314735	0.00529286	0.547449	0.00107502	0.00652903	9.55303e-05	8.83892e-05	0.000467167	5.09831e-05	0.284304	0.087577	4.16555e-06	0.000140652	0.033958	7.5251e-06
DOCK7;180;	8.59911e-07	0.000505667	0.0759146	0.00397361	0.435869	6.67613e-05	2.89544e-05	1.2092e-05	8.13261e-06	0.000188301	1.80788e-06	0.312607	0.000919576	3.16298e-07	9.01107e-05	0.169813	4.35604e-07
MKNK2;74;	0.00458059	0.0739759	0.0621978	0.132713	0.016969	0.0166192	0.0100186	0.0224162	0.00179203	0.468052	0.0016082	0.0710548	0.00337983	0.000695812	0.00745528	0.106055	0.000415951
MAST2;1368;	0.000301256	4.09051e-07	2.20645e-07	2.48376e-07	1.9624e-07	7.63769e-07	2.11104e-06	2.9985e-06	6.36839e-06	5.98429e-07	4.79152e-05	2.24727e-07	4.18576e-07	0.986592	8.84283e-07	1.95451e-07	0.0130428
GPATC8;978;	0.000122794	0.00673979	0.00478962	0.0781283	0.000582233	0.000319098	0.000106765	0.000768079	3.50652e-05	0.887217	2.04174e-05	0.00347716	7.40287e-05	1.22325e-05	0.000451573	0.0171495	6.43261e-06
TPR;727;	4.70267e-05	0.0251112	0.0914404	0.194562	0.00733157	0.0015615	0.000234382	0.000723494	5.03088e-05	0.18439	3.50256e-05	0.0396104	0.000339545	8.31677e-06	0.000575267	0.453974	6.40401e-06
PPP2R5B;47;	0.00967648	0.00416147	0.00451976	0.00215157	0.00792215	0.0116797	0.0470739	0.00921995	0.0999511	0.00210073	0.166614	0.00554057	0.0422545	0.0514708	0.00969326	0.00280437	0.523165
EIF4B;219;	4.02379e-08	5.66057e-05	0.0161832	0.000146707	0.973056	1.40621e-05	3.86233e-06	1.0841e-06	3.33027e-07	5.02689e-06	1.93598e-07	0.00796012	0.000413633	1.88096e-08	1.82677e-06	0.00215695	2.89506e-08
SRPK2;488;	5.91434e-09	5.6019e-06	0.00351533	6.94404e-05	0.96239	5.99452e-07	2.9579e-07	9.97543e-08	6.28603e-08	1.24058e-06	1.44371e-08	0.0291687	2.67274e-05	2.3639e-09	6.89409e-07	0.00482149	3.44487e-09
GYS;649;	0.0051437	0.0011876	0.00114323	0.000803811	0.00187708	0.00245481	0.0138392	0.00300589	0.0483775	0.000743295	0.0485353	0.00139727	0.0121061	0.0451428	0.00346966	0.000821833	0.809951
D14ERTD453E;244;	6.12804e-06	0.0090463	0.0244702	0.616138	0.00140505	0.000154837	2.73892e-05	0.000124327	6.77955e-06	0.111569	3.51102e-06	0.00533108	5.55611e-05	1.06812e-06	0.000141112	0.231518	8.03027e-07
ATBP;511;	9.09094e-06	0.0477374	0.560947	0.152889	0.0680017	0.000896124	7.84089e-05	0.000407426	2.98444e-05	0.00319309	1.40322e-05	0.0165767	0.00184033	2.99433e-06	0.000837009	0.146536	3.22204e-06
PDE3B;542;	4.24905e-08	0.000107121	0.0423766	0.00827377	0.00404207	3.574e-06	9.89831e-07	9.29614e-07	1.89376e-07	3.75251e-05	6.44292e-08	0.00982704	1.35235e-05	1.27135e-08	3.20782e-06	0.935313	1.43861e-08
ABI2;297;	0.0443003	0.00764463	0.00861741	0.00953133	0.0110865	0.0033126	0.0138824	0.00932461	0.354545	0.0111276	0.00495584	0.0148563	0.018539	0.0397398	0.380916	0.00892641	0.0586936
CORO1B;419;	8.93855e-07	0.00589916	0.694589	0.11193	0.0258882	8.73317e-05	1.09529e-05	3.44776e-05	3.23649e-06	0.00043084	1.29895e-06	0.0148264	0.000262541	2.84026e-07	7.94826e-05	0.145955	3.09568e-07
AF6;1218;	6.41897e-07	0.000393432	0.0232338	0.0455941	0.0101058	2.76326e-05	2.1123e-05	8.23272e-06	3.15837e-06	0.000406485	8.97941e-07	0.16877	0.00015276	1.9237e-07	3.03898e-05	0.751251	2.23438e-07
FOXK1;454;	0.000202976	2.91804e-07	1.663e-07	1.83641e-07	1.56682e-07	5.44554e-07	1.51679e-06	1.91969e-06	7.1218e-06	4.47016e-07	3.57086e-05	1.71047e-07	3.46291e-07	0.967785	8.14509e-07	1.51366e-07	0.0319624
HUWE1;3928;	1.03709e-07	0.000359451	0.00214693	0.940864	6.09627e-05	4.56773e-06	5.53107e-07	2.74684e-06	1.40229e-07	0.00186309	7.90363e-08	0.000224785	1.82446e-06	2.00178e-08	2.766e-06	0.0544681	1.60721e-08
KIAA0819;405;	2.0579e-08	6.58923e-06	0.000741466	3.92965e-05	0.958652	2.27539e-06	3.51581e-06	2.4952e-07	3.39543e-07	2.00533e-06	8.42705e-08	0.0390044	0.00050513	9.99308e-09	1.27541e-06	0.00104135	1.74634e-08
EPB4.1L1;460;	0.000750189	7.14001e-06	5.14727e-06	5.36574e-06	5.92078e-06	1.26966e-05	7.00017e-05	3.03118e-05	0.000405495	9.38782e-06	0.000605449	6.31143e-06	1.78954e-05	0.0604866	2.54011e-05	4.72771e-06	0.937552
KIAA1978;576;	7.63006e-07	0.000453545	0.039495	0.0195533	0.0366	2.29937e-05	1.8588e-05	9.09334e-06	5.21824e-06	0.000310418	8.31731e-07	0.499635	0.000251646	2.35626e-07	0.000105601	0.403538	2.83396e-07
KRIP1;473;	1.17172e-07	5.08474e-05	0.00777252	0.000365091	0.627524	1.28492e-05	1.24833e-05	1.50866e-06	1.38183e-06	1.8927e-05	3.75843e-07	0.344441	0.000453608	4.89836e-08	7.1434e-06	0.0193382	7.55447e-08
PRKAG2;138;	1.66082e-06	0.000135157	0.00382464	0.000636315	0.681533	5.88041e-05	0.00046337	1.0603e-05	6.77445e-05	6.76087e-05	5.83756e-06	0.200161	0.106503	9.60424e-07	0.000145885	0.00638344	2.04524e-06
ANO8;629;	0.000206311	0.00536939	0.0483998	0.013761	0.410911	0.00327076	0.00809534	0.000782559	0.0082434	0.00458148	0.000614812	0.167207	0.232621	0.000116984	0.0191403	0.0764304	0.000247558
C2CD2L;417;	1.60306e-06	0.38801	0.0785909	0.508359	0.000510206	0.000691719	7.64906e-06	0.000287653	1.16246e-06	0.00467852	2.5185e-06	0.000727482	2.7453e-05	3.58931e-07	1.38523e-05	0.0180892	2.69944e-07
HSF1;326;	2.47968e-09	1.53993e-06	0.000377689	9.76155e-06	0.982493	3.34644e-07	3.06807e-07	4.0089e-08	3.06793e-08	3.06498e-07	8.78653e-09	0.016809	3.66231e-05	1.13686e-09	1.64044e-07	0.000271552	1.83117e-09
FRAP;2481;	4.38994e-07	0.00702052	0.0433598	0.906726	0.000453164	6.27215e-05	4.65986e-06	2.60957e-05	5.41889e-07	0.00104051	5.66872e-07	0.00187953	1.51601e-05	1.04147e-07	5.99256e-06	0.0394037	8.77496e-08
RAB13;180;	5.11324e-05	0.0130581	0.0987738	0.0175213	0.543446	0.007622	0.0037525	0.00099057	0.000505805	0.0023387	0.000321871	0.0536793	0.205126	2.99246e-05	0.00162808	0.0511032	5.16912e-05
EXOC4;32;	6.18939e-06	0.004264	0.0501311	0.354331	0.00682282	0.000128208	2.84658e-05	8.34501e-05	1.76862e-05	0.0101986	4.34404e-06	0.0146599	0.000224064	1.40648e-06	0.000673116	0.558425	1.3237e-06
DLG1;783;	4.38739e-08	1.19233e-05	0.000604035	3.17444e-05	0.979014	3.77113e-06	3.64658e-06	5.90497e-07	1.10831e-06	1.9902e-06	1.83124e-07	0.00177957	0.018297	2.59997e-08	6.12951e-06	0.000244673	5.1985e-08
PDE4D;11;	9.69769e-10	1.19375e-06	0.000171605	0.00036236	2.11489e-05	5.35546e-08	2.19326e-08	1.49933e-08	3.89778e-09	1.5407e-06	1.23124e-09	0.000395386	1.47615e-07	2.59137e-10	5.28165e-08	0.999046	2.79255e-10
STARD13;572;	3.41022e-05	0.546081	0.00475989	0.00699035	0.000259615	0.243404	5.7039e-05	0.185935	5.54714e-06	0.0105234	0.000119322	0.000275425	5.47157e-05	7.06864e-06	2.66227e-05	0.00146323	3.74062e-06
HN1;87;	9.64889e-06	0.000867765	0.0169283	0.00453486	0.0956854	0.000748902	0.00784991	7.06423e-05	9.91738e-05	0.000744233	4.97843e-05	0.812692	0.0101399	4.43281e-06	0.000121316	0.0494466	7.32424e-06
MAST2;1040;	0.000339551	0.0640777	0.223655	0.0980873	0.26051	0.0112085	0.00172134	0.00547954	0.00231631	0.0189618	0.000634227	0.0560718	0.0601587	0.000146676	0.0428163	0.153621	0.000193949
SNX8;450;	4.35675e-07	0.000333467	0.0469288	0.0044384	0.098922	8.26351e-05	5.67926e-05	7.39046e-06	2.65895e-06	0.000144878	1.54433e-06	0.549195	0.000453657	1.61423e-07	1.09627e-05	0.299421	2.17518e-07
MACS;112;	1.46098e-05	0.0164025	0.193526	0.146299	0.0132424	0.000766253	0.000140092	0.000294813	2.67058e-05	0.0167509	1.44606e-05	0.0967475	0.000374955	3.30571e-06	0.000329706	0.515064	2.95149e-06
GIT1;605;	0.0001274	1.83153e-06	1.36729e-06	1.23467e-06	1.62756e-06	4.51602e-06	3.08535e-05	8.04095e-06	8.32655e-05	2.10717e-06	0.000564081	1.71232e-06	5.31984e-06	0.0117041	4.34575e-06	1.18698e-06	0.987457
SSRP1;664;	6.26217e-06	0.000513191	0.0125436	0.00361985	0.254197	0.000328489	0.00274573	4.09263e-05	0.000124979	0.000401229	2.85998e-05	0.647754	0.036611	3.18968e-06	0.000170287	0.0409058	5.98494e-06
DENND4A;1152;	0.00120391	0.0225249	0.00211775	0.00309042	0.000439051	0.103546	0.000512033	0.850008	7.2576e-05	0.00669906	0.0073525	0.000471849	0.000270129	0.000335075	0.000148936	0.00107462	0.000132917
NKCC1;77;	8.45414e-05	7.4467e-07	5.3965e-07	5.12616e-07	6.25653e-07	1.91006e-06	1.56885e-05	3.45265e-06	3.35375e-05	9.79802e-07	0.000325733	6.93775e-07	1.86399e-06	0.0138658	1.61731e-06	4.91726e-07	0.985661
KIAA0189;482;	0.00364774	1.38634e-05	8.47541e-06	9.09844e-06	8.3332e-06	3.08126e-05	9.84042e-05	7.9108e-05	0.000311262	2.10975e-05	0.00331918	8.83867e-06	1.98306e-05	0.544477	3.10944e-05	7.8776e-06	0.447908
ABLIM1;478;	3.91749e-06	0.0110876	0.413212	0.0486973	0.113385	0.00206985	0.00024266	0.000145914	1.35805e-05	0.00179458	1.6453e-05	0.0469892	0.0017214	1.41253e-06	7.0223e-05	0.360547	1.6877e-06
AKAP9;3676;	8.74747e-10	8.96197e-07	0.000343752	4.10933e-06	0.998919	1.40306e-07	5.72255e-08	1.8038e-08	9.74478e-09	1.14298e-07	2.90998e-09	0.000632527	1.05092e-05	3.9517e-10	7.95923e-08	8.87797e-05	6.14021e-10
EPB4.1L1;465;	0.00219315	4.64843e-05	3.12724e-05	2.68527e-05	3.45315e-05	9.0426e-05	0.000268437	0.000230286	0.001214	4.161e-05	0.00363521	3.30782e-05	0.000107336	0.105016	0.000133325	2.38929e-05	0.886874
STARD13;577;	0.00318591	1.24393e-05	6.55956e-06	6.84987e-06	5.85929e-06	3.08661e-05	5.90542e-05	9.72867e-05	0.000131937	1.58498e-05	0.00468531	5.93882e-06	1.34348e-05	0.820229	1.94958e-05	5.55215e-06	0.171489
INPP5F;946;	0.00321467	3.67384e-05	2.5426e-05	2.49129e-05	2.9267e-05	6.79517e-05	0.000490959	0.000159638	0.00138239	4.68444e-05	0.00298655	3.11248e-05	8.09076e-05	0.151358	0.000106464	2.27737e-05	0.839936
EPB4;441;	3.91447e-06	0.0196655	0.0856055	0.396935	0.00196335	0.000303931	1.86391e-05	0.00013331	4.55396e-06	0.0458005	3.59655e-06	0.00462666	5.63274e-05	7.52262e-07	8.42138e-05	0.444794	5.93935e-07
SEC31A;801;	4.66193e-09	1.8118e-06	0.000268826	1.1136e-05	0.99255	5.39371e-07	5.41916e-07	6.12301e-08	7.55581e-08	4.90867e-07	1.80741e-08	0.00672704	0.000112939	2.22551e-09	3.54077e-07	0.000326323	3.82081e-09
FOXK1;418;	0.000593115	1.74239e-07	8.95501e-08	1.17381e-07	7.49392e-08	2.79302e-07	8.25967e-07	1.25006e-06	2.44247e-06	3.62929e-07	1.2e-05	9.19665e-08	1.33661e-07	0.998391	4.04747e-07	8.894e-08	0.00099797
FAFL;374;	7.7924e-07	0.000489445	0.0607345	0.00274994	0.107622	8.48211e-05	4.5267e-05	1.21937e-05	5.26432e-06	0.000155494	1.91998e-06	0.751057	0.000547062	2.85019e-07	3.43394e-05	0.076459	3.7991e-07
KIF13B;1795;	3.16866e-06	0.0110427	0.0198177	0.902418	0.000801556	0.000215813	1.38098e-05	0.000129191	3.36051e-06	0.0121451	3.28085e-06	0.00162106	5.01759e-05	6.72585e-07	4.38686e-05	0.0516896	5.32473e-07
SFRS12IP1;94;	9.05128e-07	0.000685805	0.11557	0.00854396	0.52318	8.00065e-05	2.4017e-05	1.45428e-05	8.40257e-06	0.000211103	2.09726e-06	0.0949219	0.00153085	3.43984e-07	0.000103902	0.255122	4.80623e-07
KIAA0561;170;	4.79711e-05	0.0132967	0.0285057	0.177665	0.00320159	0.00107394	0.000234488	0.000559516	3.977e-05	0.531431	3.27275e-05	0.0147682	0.000212463	7.70515e-06	0.000354496	0.228563	5.60582e-06
CRYAC;87;	1.29726e-06	0.000294593	0.0127128	0.00177133	0.128453	8.6318e-05	0.00018915	1.3706e-05	1.47207e-05	0.000135259	3.68726e-06	0.83024	0.00230567	5.57573e-07	5.14224e-05	0.0237258	8.57244e-07
KIAA0189;477;	3.31087e-05	0.556561	0.00463865	0.0067888	0.000251654	0.229439	5.43879e-05	0.190273	5.37913e-06	0.0100772	0.000114304	0.000265513	5.30843e-05	6.86581e-06	2.61117e-05	0.00140887	3.62919e-06
GRPA;25;	5.45106e-08	0.000117117	0.208072	0.000891797	0.714765	1.22901e-05	2.17746e-06	1.39743e-06	3.88805e-07	1.43393e-05	1.66089e-07	0.0261102	0.00014007	2.11889e-08	3.85563e-06	0.0498692	2.90006e-08
FRS2;503;	4.57153e-06	0.00608628	0.0248136	0.766679	0.00111797	0.000159398	3.22032e-05	9.99972e-05	4.8699e-06	0.02444	3.31847e-06	0.0115275	5.18007e-05	8.61137e-07	5.33382e-05	0.164925	6.65456e-07
GPBP;401;	2.24391e-06	0.00139397	0.0114556	0.582109	0.00105454	3.86288e-05	1.9792e-05	2.72698e-05	3.81901e-06	0.0131709	1.27644e-06	0.0165546	3.66729e-05	4.3015e-07	6.17159e-05	0.374069	3.58784e-07
KIAA0317;343;	0.000621654	1.95478e-05	1.49958e-05	1.09192e-05	1.93058e-05	4.14958e-05	0.000111834	7.93171e-05	0.00125261	1.70079e-05	0.00170021	1.59922e-05	6.56963e-05	0.0227435	9.07853e-05	1.13829e-05	0.973184
ATRX;691;	1.62871e-07	0.000128643	0.0274745	0.00267636	0.0797858	1.49432e-05	1.01937e-05	2.39808e-06	1.16769e-06	6.76224e-05	3.5665e-07	0.407047	0.000136485	5.61105e-08	9.44997e-06	0.482644	7.34152e-08
VAMP8;54;	0.00152648	2.06647e-07	1.06421e-07	1.27536e-07	8.36561e-08	3.2466e-07	6.74854e-07	1.53844e-06	2.54255e-06	4.22307e-07	1.06685e-05	1.07322e-07	1.32913e-07	0.997846	5.33666e-07	1.0156e-07	0.00061031
KIAA0545;149;	4.22188e-08	6.72532e-05	0.0664301	0.00047883	0.879171	5.63875e-06	1.57023e-06	9.06867e-07	3.47456e-07	9.87981e-06	1.02151e-07	0.030318	0.000103164	1.62652e-08	4.69085e-06	0.0234081	2.24316e-08
MAP1A;1397;	0.0652938	0.000222292	0.000126447	0.000177965	0.000108848	0.000294502	0.000969154	0.00120485	0.00275267	0.000393387	0.005808	0.000139818	0.000218259	0.759724	0.000510124	0.000124507	0.161932
INSP3R;1740;	5.81819e-05	4.25975e-09	2.15625e-09	2.82654e-09	1.71219e-09	6.2829e-09	1.54604e-08	3.1676e-08	5.77382e-08	9.62781e-09	2.02403e-07	2.2163e-09	2.75301e-09	0.999925	1.12823e-08	2.15139e-09	1.59903e-05
RUK;99;	2.17483e-06	0.0122624	0.013019	0.918306	0.00050301	9.53395e-05	9.75948e-06	9.2885e-05	2.06573e-06	0.0194388	1.53931e-06	0.00116388	2.47811e-05	4.19385e-07	3.81238e-05	0.035039	3.10837e-07
ADD3;641;	0.113687	0.000242635	0.000236831	0.000302485	0.000290154	0.000205462	0.00155263	0.000521249	0.241457	0.000817206	0.00156973	0.000429584	0.000500122	0.27513	0.00855008	0.000320982	0.354188
HBP1;145;	2.89302e-06	0.105564	0.683868	0.101203	0.0050168	0.0017681	2.82444e-05	0.000267231	3.81195e-06	0.00321089	6.66905e-06	0.0046549	0.000149127	7.76174e-07	4.16472e-05	0.0942138	6.99638e-07
[truncated: 1,211 more rows]

## Sheet: Event timing
Clusters	Approximate event time (median of event time distributions)
[truncated: 24 more rows]

[truncated: 1 more sheets: P-values of event comparison]
