# Supplementary material for: Temporal ordering of omics and multiomic events inferred from time-series data
Source: NPJ Syst Biol Appl. 2020 Jul 16;6:22. doi: 10.1038/s41540-020-0141-0 (PMC7366653; doi:10.1038/s41540-020-0141-0)
Supplement: Supplementary file 3 — Data Set 2 [file 41540_2020_141_MOESM3_ESM.xlsx]

## Sheet: Sheet2
SubstrateNameInSnapshot	Residue	Position of residue	Causative enzyme in Snapshot	ReactionRankInSnapshot	SearchTerm	InWhichCluster(non parameteric)	EventInSnapshot	EventCluster	RankInSnapshot_corrected	RankInCluster_corrected
Irs1	Y	460	Insr	1	IRS1;460;	1	Phos	Phos	1	1
Irs1	Y	891	Insr	2	IRS1;891;	1	Phos	Phos	2	1
Irs1	Y	1173	Insr	4	IRS1;1171;	3	Phos	Phos	3	2
As160	T	649	Akt	11	AS160;649;	3	Phos	Phos	8	2
Irs1	Y	608	Insr	12	IRS1;608;	3	Phos	Phos	9	2
Akt	T	309	Pdk1	5	AKT2;309;	5	Phos	Phos	4	3
Gsk	S	9	Akt	6	GSK3B;9;	5	Phos	Phos	5	3
Gsk	S	21	Akt	7	GSK3A;21;	5	Phos	Phos	6	3
Sin1	T	86	Akt	10	MAPKAP1;86;	5	Phos	Phos	7	3
Foxo3a	S	252	Akt	13	FKHR2;252;	5	Phos	Phos	10	3
As160	S	324	Akt	14	AS160;324;	5	Phos	Phos	11	3
Tsc2	S	939	Akt	15	TSC2;939;	5	Phos	Phos	12	3
Pfkfb2	S	486	Akt	20	PFKFB2;486;	5	Phos	Phos	17	3
Pfkfb2	S	469	Akt	21	PFKFB2;469;	5	Phos	Phos	18	3
As160	S	595	Akt	23	AS160;595;	5	Phos	Phos	19	3
Tsc2	S	981	Akt	24	TSC2;981;	5	Phos	Phos	20	3
Brf1	S	92	Akt	25	BRF1;92;	5	Phos	Phos	21	3
Bad	S	136	Akt	26	BAD;136;	5	Phos	Phos	22	3
Akt	S	474	mTorc2	29	AKT2;474;	5	Phos	Phos	26	3
eNos	S	1176	Akt	18	ECNOS;1176;	7	Phos	Phos	15	4
Irs1	S	522	p70S6k	27	IRS1;522;	7	Phos	Phos	23	4
As160	S	348	Akt	17	AS160;348;	8	Phos	Phos	14	5
Ndrg1	S	330	Sgk1	27	NDR1;330;	8	Phos	Phos	24	5
Edc3	S	161	Akt	28	EDC3;161;	8	Phos	Phos	25	5
Ndrg2	T	348	Sgk1	30	KIAA1248;348;	8	Phos	Phos	27	5
Erk	Y	185	Mek1/2	31	ERK2;185;	8	Phos	Phos	28	5
Erk	T	183	Mek1/2	32	ERK2;183;	8	Phos	Phos	29	5
Erk	Y	205	Mek1/2	33	ERK1;205;	8	Phos	Phos	30	5
Erk	T	203	Mek1/2	34	ERK1;203;	8	Phos	Phos	31	5
Sos1	S	1183	Erk	39	SOS1;1183;	8	Phos	Phos	32	5
Eif4b	S	422	p70s6k	40	EIF4B;422;	8	Phos	Phos	33	5
Ndrg1	T	366	Sgk1	42	NDR1;366;	8	Phos	Phos	35	5
mTor	S	2481	mTor	45	FRAP;2481;	9	Phos	Phos	36	6
Msk1	S	375	Erk	47	MSK1;375;	9	Phos	Phos	37	6
Eif4ebp1	S	64	mTorc1	51	EIF4EBP1;64;	9	Phos	Phos	39	6
Mekk3	S	337	Sgk1	54	MAP3K3;337;	9	Phos	Phos	42	6
Hsf1	S	303	Gsk	52	HSF1;303;	11	Dephos	Dephos	40	7
Gys	S	641	Gsk	53	GYS;641;	11	Dephos	Dephos	41	7
Gys	S	649	Gsk	58	GYS;649;	11	Dephos	Dephos	44	7
Tsc2	T	1465	Akt	19	TSC2;1456;	12	Phos	Phos	16	8
Sos1	S	1179	Erk	41	SOS1;1179;	12	Phos	Phos	34	8
mTor	S	2448	p70S6k	50	FRAP;2448;	12	Phos	Phos	38	8
Grb10	S	503	mTorc1	56	GRB10;503;	12	Phos	Phos	43	8
Bad	S	112	p90rsk	61	BAD;112;	13	Phos	Phos	46	9
Ndrg2	T	330	Sgk1	16	KIAA1248;330;	4	Phos	Phos	13	10
Hsf1	S	326	mTorc1	59	HSF1;326;	14	Phos	Phos	45	11
Rps6	S	236	p70s6k	60	RPS6;236;	16	Phos	Dephos						Not included
Rps6	S	240	p70s6k	62	RPS6;240;	16	Phos	Dephos						Not included
Then In R:
snapshot <- c(1,2,3,8,9,4,5,6,7,10,11,12,17,18,19,20,21,22,26,15,23,14,24,25,27,28,29,30,31,32,33,35,36,37,39,42,40,41,44,16,34,38,43,46,13,45)
cluster <- c(1,1,2,2,2,3,3,3,3,3,3,3,3,3,3,3,3,3,3,4,4,5,5,5,5,5,5,5,5,5,5,5,6,6,6,6,7,7,7,8,8,8,8,9,10,11)
mat_ranks <- rbind(snapshot, cluster)
ranks <- t(mat_ranks)
cor(ranks, method="spearman")
############################ Res:
snapshot cluster
snapshot 1.0000000 0.8108543
cluster 0.8108543 1.0000000
To also get pvalue:
cor.test(snapshot, cluster, method="spearman")
############################ Res:
	Spearman's rank correlation rho
data: snapshot and cluster
S = 3067, p-value = 8.452e-12
alternative hypothesis: true rho is not equal to 0
sample estimates:
rho
0.810854
You may get a warning that exact p-values cannot be computed. This may be ignored if p-value is far away from the significance cutoff.
Warning message:
In cor.test.default(snapshot, cluster, method = "spearman") :
Cannot compute exact p-value with ties
