# Supplementary material for: Temporal ordering of omics and multiomic events inferred from time-series data
Source: NPJ Syst Biol Appl. 2020 Jul 16;6:22. doi: 10.1038/s41540-020-0141-0 (PMC7366653; doi:10.1038/s41540-020-0141-0)
Supplement: Supplementary file 4 — Data Set 3 [file 41540_2020_141_MOESM4_ESM.xlsx]

## Sheet: Transcriptomic clusters
Genename	0	1h	6h	12h	24h	36h	48h	72h		ClusNum_orderedByMinardoModelOrder	STEM_modelProfileNum
ENSMUSG00000000056:NARF	0	-0.41	-1.19	-0.7	-0.16	-0.73	-0.12	-0.02		1	5
ENSMUSG00000002799:JAG2	0	-0.46	-0.9	-0.08	0.4	-0.05	1.54	1.81		1	5
ENSMUSG00000005667:MTHFD2	0	-0.45	-1.6	-1.34	-0.68	-0.58	1.05	0.87		1	5
ENSMUSG00000006241:CCDC159	0	-0.49	-1.13	-0.04	-0.05	0.04	0.67	1.46		1	5
ENSMUSG00000006411:PVRL4	0	-0.05	-0.72	0.17	0.42	0.79	1.84	0.9		1	5
ENSMUSG00000006469:SLC34A3	0	-0.72	-1.47	-0.55	0.13	0.26	1.12	0.49		1	5
ENSMUSG00000007216:ZFP775	0	-1.42	-0.94	-0.64	-0.33	-0.3	-0.08	0.03		1	5
ENSMUSG00000010663:FADS1	0	-0.54	-1.21	-0.85	-0.44	-0.53	-0.22	-0.32		1	5
ENSMUSG00000013033:ADGRL1	0	-0.61	-1.44	-0.53	0.34	1.18	1.09	0.81		1	5
ENSMUSG00000014361:MERTK	0	-0.15	-1.3	-0.5	-0.1	0.2	1.01	0.78		1	5
ENSMUSG00000016552:FOXRED2	0	-0.68	-0.83	-0.5	-0.17	0.44	1.1	0.86		1	5
ENSMUSG00000017314:MPP2	0	-1.02	-1.21	-1.04	-0.71	-0.58	-0.11	-0.28		1	5
ENSMUSG00000018476:KDM6B	0	-1.56	-1.7	-1.39	-0.65	-0.15	-0.35	-0.51		1	5
ENSMUSG00000020108:DDIT4	0	-1.06	-1.82	-1.21	-0.91	-0.69	0.46	-0.2		1	5
ENSMUSG00000020268:LYRM7	0	-0.61	-1.16	-0.67	-0.25	-0.15	0.34	0.53		1	5
ENSMUSG00000020583:MATN3	0	-0.76	-1.21	0.09	0.98	0.34	1.95	2.5		1	5
ENSMUSG00000020642:RNF144A	0	-0.71	-1.8	-0.96	0.1	0.43	1.44	1.34		1	5
ENSMUSG00000020684:RASL10B	0	-0.07	-1.14	-0.77	-0.2	-0.07	0.68	0.64		1	5
ENSMUSG00000020811:WSCD1	0	-0.51	-1.19	-0.41	-0.24	-0.25	1.22	1.21		1	5
ENSMUSG00000020814:MXRA7	0	-0.18	-1.22	-0.21	0.72	0.72	1.86	1.99		1	5
ENSMUSG00000021097:CLMN	0	-1.02	-1.8	-0.91	-0.38	-0.73	-0.39	-0.4		1	5
ENSMUSG00000021294:KIF26A	0	-1.42	-1.82	-1.08	-0.06	1.19	1.58	1.41		1	5
ENSMUSG00000021798:LDB3	0	-1.15	-2.5	-2.01	-0.74	-0.4	0.1	-0.45		1	5
ENSMUSG00000022456:SEPT3	0	-0.21	-1.37	-0.31	0.46	0.72	1.89	1.9		1	5
ENSMUSG00000022574:NAPRT	0	-0.46	-1.25	-0.85	-0.07	0.35	0.66	0.53		1	5
ENSMUSG00000023007:PRPF40B	0	-0.71	-1.21	-0.36	-0.11	-0.1	0.02	0.37		1	5
ENSMUSG00000023045:SOAT2	0	-0.29	-1.02	-0.04	0.58	-0.43	0.67	-0.28		1	5
ENSMUSG00000024654:ASRGL1	0	-0.43	-1.02	-0.45	-0.04	0.05	0.71	0.89		1	5
ENSMUSG00000024972:LGALS12	0	-0.52	-1.05	-0.55	-0.17	-0.07	0.86	0.9		1	5
ENSMUSG00000025161:SLC16A3	0	-1.23	-4.17	-0.61	2.36	3.08	2.5	1.52		1	5
ENSMUSG00000025403:SHMT2	0	-0.56	-1.05	-0.92	-0.56	-0.63	0	-0.18		1	5
ENSMUSG00000026638:IRF6	0	-0.34	-1.06	-0.67	-0.25	-0.35	0.49	0.98		1	5
ENSMUSG00000026811:ST6GALNAC6	0	-0.94	-1.2	-0.56	-0.41	-0.55	-0.48	-0.23		1	5
ENSMUSG00000027313:CHAC1	0	-1.58	-3.84	-3.46	-2	-1.78	1.65	1.42		1	5
ENSMUSG00000027339:RASSF2	0	-0.73	-1.02	-0.12	0.63	0.87	0.84	0.62		1	5
ENSMUSG00000027580:HELZ2	0	-0.37	-1.11	0.24	0.73	0.27	0.68	1.33		1	5
ENSMUSG00000027663:ZMAT3	0	-0.92	-1.13	-0.64	-0.17	-0.23	-0.32	-0.32		1	5
ENSMUSG00000028542:SLC6A9	0	-1.31	-2.75	-2.28	-1.38	-0.86	1.27	1.22		1	5
ENSMUSG00000028613:LRP8	0	-0.27	-0.87	-0.32	0.45	0.69	1.4	1.06		1	5
ENSMUSG00000028876:EPHA10	0	-0.6	-0.73	-0.38	-0.12	0.18	1.02	0.48		1	5
ENSMUSG00000028978:NOS3	0	-0.61	-0.58	-0.29	0.04	-0.11	1.23	1.02		1	5
ENSMUSG00000029015:SLC26A5	0	-1.28	-2.27	-1.45	-0.8	-0.5	0.04	-0.17		1	5
ENSMUSG00000029070:MXRA8	0	-0.7	-1.06	-0.55	0	0.35	1.03	0.79		1	5
ENSMUSG00000029603:DTX1	0	-1.65	-2.94	-1.64	-1	0.06	0.76	0.28		1	5
ENSMUSG00000030674:QPRT	0	-0.56	-2.07	-0.92	-0.66	-0.05	0.42	-0.26		1	5
ENSMUSG00000030739:MYH14	0	-0.44	-2.04	-1.28	-0.35	-0.54	0.69	0.91		1	5
ENSMUSG00000031700:GPT2	0	-0.81	-1.76	-1.57	-0.96	-0.97	0.64	0.26		1	5
ENSMUSG00000032010:USP2	0	-0.39	-1.14	-0.48	0.16	-0.21	0.56	0.64		1	5
ENSMUSG00000032087:DSCAML1	0	-0.69	-1.66	-0.7	-0.41	-0.63	0.47	0.87		1	5
ENSMUSG00000032577:MAPKAPK3	0	-1.12	-1.04	0.05	0.45	0.23	0.69	0.86		1	5
ENSMUSG00000032715:TRIB3	0	-2.14	-3.08	-2.31	-1.61	-2.03	0.67	0.42		1	5
ENSMUSG00000032860:P2RY2	0	-0.48	-1.16	-0.66	0.35	0.47	1.17	0.29		1	5
ENSMUSG00000034285:NIPSNAP1	0	-0.44	-1.02	-0.63	-0.39	-0.53	-0.18	-0.35		1	5
ENSMUSG00000035863:PALM	0	-1.12	-3.04	-1.88	-1.41	-1.29	-0.07	0.13		1	5
ENSMUSG00000036181:HIST1H1C	0	-1.07	-1.11	-0.81	-0.77	-1.09	-0.03	-0.11		1	5
ENSMUSG00000037129:TMPRSS13	0	-1.57	-2.21	-1.64	-1.19	-1.04	0.51	1.33		1	5
ENSMUSG00000037465:KLF10	0	-0.71	-1.4	-0.99	-0.73	-0.65	0.1	-0.05		1	5
ENSMUSG00000037509:ARHGEF4	0	-1.41	-1.27	-0.38	-0.53	-0.25	0.47	0.4		1	5
ENSMUSG00000038146:NOTCH3	0	-1.31	-2.07	-0.94	-0.25	0.43	1.1	1.1		1	5
ENSMUSG00000038550:CIART	0	-0.77	-1.64	-1.23	-0.36	-0.46	0.36	-0.45		1	5
ENSMUSG00000038954:SUPT3	0	-0.57	-1.08	-0.69	-0.48	-0.57	-0.09	-0.09		1	5
ENSMUSG00000039715:WDR34	0	-0.52	-0.66	-0.06	0.46	1.09	1.44	0.62		1	5
ENSMUSG00000040010:SLC7A5	0	-0.91	-1.29	-1.05	-0.51	-0.53	0.38	0.48		1	5
ENSMUSG00000040415:DTX3	0	-0.7	-1.35	-0.43	-0.37	0.08	0.53	0.82		1	5
ENSMUSG00000040734:PPP1R13L	0	-0.89	-1.33	-0.8	-0.04	0.34	0.45	0.11		1	5
ENSMUSG00000042345:UBASH3A	0	-1.85	-1.59	-1.02	-0.39	-0.41	0.26	-0.06		1	5
ENSMUSG00000043004:GNG2	0	-1.23	-1.32	-0.15	0.24	0.21	0.75	1.06		1	5
ENSMUSG00000043015:TMEM194B	0	-0.99	-1.04	-0.38	-0.43	-0.52	-0.15	0.4		1	5
ENSMUSG00000043857:MGAT5B	0	-0.78	-1.71	-0.33	-0.03	0.24	0.12	0.12		1	5
ENSMUSG00000045348:NYAP1	0	-1.34	-1.38	-0.93	-0.9	-0.41	-0.15	0.1		1	5
ENSMUSG00000046204:PNMA2	0	-1.35	-1.59	-0.95	-0.44	0.1	0.65	1.16		1	5
ENSMUSG00000046329:SLC25A23	0	-0.8	-0.9	-0.47	-0.01	0.18	0.65	1.04		1	5
ENSMUSG00000046500:FAM19A4	0	-0.42	-2.05	-0.63	1.21	1.49	1.78	0.94		1	5
ENSMUSG00000047022:MIPOL1	0	-0.33	-2.1	-0.69	-0.1	0.1	1.37	1.65		1	5
ENSMUSG00000047492:INHBE	0	-1.22	-1.42	-1.27	-0.99	-1.21	0.64	-0.53		1	5
ENSMUSG00000049687:FAM109B	0	-0.69	-0.96	-0.18	0.34	-0.38	0.88	1.67		1	5
ENSMUSG00000049892:RASD1	0	-1.01	-1.21	-0.96	-0.51	-0.09	0.5	0.63		1	5
ENSMUSG00000052407:CCDC171	0	-0.28	-1.09	-0.14	-0.18	-0.24	-0.02	0.1		1	5
ENSMUSG00000052565:HIST1H1D	0	-1.33	-0.78	-0.29	-0.22	-0.24	0.58	0.43		1	5
ENSMUSG00000057193:SLC44A2	0	-0.72	-2.11	-1.34	-0.61	-0.79	-0.24	-0.42		1	5
ENSMUSG00000057530:ECE1	0	-0.6	-1.61	-0.32	0.05	0.2	0.21	0.27		1	5
ENSMUSG00000058385:HIST1H2BG	0	-1.12	-0.79	-0.34	-0.34	-0.33	0.39	0.3		1	5
ENSMUSG00000059309:NA	0	-1.08	-0.58	-0.16	-0.19	0.11	0.64	0.37		1	5
ENSMUSG00000059824:DBP	0	-1.03	-0.94	-0.79	-0.66	-0.3	0.03	-0.12		1	5
ENSMUSG00000059895:PTP4A3	0	-0.35	-1.64	-0.07	0.96	0.44	0.65	0.64		1	5
ENSMUSG00000060639:HIST1H4I	0	-1.22	-0.87	-0.4	-0.01	0.01	0.76	0.27		1	5
ENSMUSG00000061322:DNAIC1	0	-0.6	-1.27	-0.01	0.69	1.17	1.18	0.59		1	5
ENSMUSG00000061615:HIST1H2AB	0	-1.1	-0.8	-0.21	-0.19	-0.3	0.36	0.07		1	5
ENSMUSG00000061689:DLGAP4	0	-0.69	-1.01	-0.7	-0.16	0.07	0.16	0.16		1	5
ENSMUSG00000062210:TNFAIP8	0	-0.51	-1.22	-1.08	-0.37	-0.45	0.54	0.88		1	5
ENSMUSG00000063021:HIST1H2AK	0	-1.22	-0.83	-0.39	-0.37	-0.22	0.46	0.07		1	5
ENSMUSG00000064267:HVCN1	0	-0.69	-1.17	-0.7	-0.54	-0.32	-0.16	-0.04		1	5
ENSMUSG00000067215:USP51	0	-0.77	-1.27	-0.73	-0.04	0.3	0.23	-0.1		1	5
ENSMUSG00000067235:H2-Q10	0	0.14	-0.92	-0.24	0.07	-0.35	1.05	0.45		1	5
ENSMUSG00000069272:HIST1H2AE	0	-1.25	-0.89	-0.34	-0.19	-0.27	0.51	0.26		1	5
ENSMUSG00000069305:HIST1H4N	0	-1.19	-0.83	-0.35	-0.29	-0.23	0.46	0.14		1	5
ENSMUSG00000071478:HIST1H2AD	0	-1.09	-0.69	-0.23	-0.3	-0.09	0.42	0.01		1	5
ENSMUSG00000071516:HIST1H2AI	0	-1.04	-0.83	-0.48	-0.48	-0.24	0.31	0.07		1	5
ENSMUSG00000072825:CEP170B	0	-0.66	-0.94	-0.19	0.02	0.32	0.67	1.18		1	5
ENSMUSG00000074403:HIST2H3B	0	-0.82	-0.58	-0.05	0.14	0.52	1.07	0.6		1	5
ENSMUSG00000074824:RSLCAN18	0	-1.11	-0.75	-0.45	-0.32	-0.28	-0.11	-0.14		1	5
ENSMUSG00000074968:ANO3	0	-0.59	-1.87	0.21	0.28	-0.71	-0.2	0.43		1	5
ENSMUSG00000078566:BNIP3	0	-1.01	-2.65	-1.32	0.56	0.33	0.36	-0.47		1	5
ENSMUSG00000079481:NHSL2	0	-0.57	-1.29	-0.57	0.08	0.69	1.02	0.47		1	5
ENSMUSG00000085042:ABHD11OS	0	-0.48	-1.03	0.22	0.92	0.55	0.98	1.29		1	5
ENSMUSG00000087408:CERS1	0	-1.56	-1.79	-1.52	-1.18	-0.46	0.56	0.57		1	5
ENSMUSG00000087655:NA	0	-1.41	-1.73	-0.21	1.25	0	0.94	0.2		1	5
ENSMUSG00000091383:HIST1H2AL	0	-1.21	-1.14	-0.75	-0.68	-0.43	0.1	-0.19		1	5
ENSMUSG00000001021:S100A3	0	0.56	1.6	0.54	0.13	0.15	0.08	0.14		2	137
ENSMUSG00000001025:S100A6	0	2.39	5.02	4.21	3.34	1.97	0.53	0.39		2	137
ENSMUSG00000005103:WDR1	0	1.2	1.37	0.72	0.63	0.42	0.28	0.52		2	137
ENSMUSG00000005503:EVX1	0	2.29	3.47	2.72	1.18	0.68	-0.13	-0.11		2	137
ENSMUSG00000007659:BCL2L1	0	0.29	1.14	0.48	-0.02	0.06	-0.12	-0.2		2	137
ENSMUSG00000008333:SNRPB2	0	0.61	1.19	0.64	0.66	0.59	0.57	0.42		2	137
ENSMUSG00000010796:ASZ1	0	0.42	1.44	0.75	0.45	0.05	-0.52	-1.5		2	137
ENSMUSG00000016386:MPPED2	0	0.48	1.8	1.34	0.74	-0.34	-0.29	-0.04		2	137
ENSMUSG00000019791:HINT3	0	0.46	1.6	1.09	0.36	-0.12	0.11	0.36		2	137
ENSMUSG00000020057:DRAM1	0	0.23	2	1.35	0.77	0.33	0.48	0.66		2	137
ENSMUSG00000020205:PHLDA1	0	3.16	2.8	2.26	1.64	0.72	0.31	-0.13		2	137
ENSMUSG00000021365:NEDD9	0	1.27	1.24	0.53	0.2	0.17	0.32	-0.25		2	137
ENSMUSG00000021381:BARX1	0	0.24	1.19	0	-0.07	0.07	0.22	-0.24		2	137
ENSMUSG00000021678:F2RL1	0	0.19	1	0.91	0.61	0.19	0.05	0.35		2	137
ENSMUSG00000021871:PNP	0	0.79	2.96	2.66	2.17	1.32	0.94	0.84		2	137
ENSMUSG00000021872:RNASE10	0	0.16	2.72	1.36	0.18	-0.01	0.12	-0.04		2	137
ENSMUSG00000021898:ASB14	0	0.64	1.6	1.07	1.29	0.47	0.33	0.34		2	137
ENSMUSG00000022382:WNT7B	0	0.3	4.31	1.69	0.62	-0.56	0.32	0.01		2	137
ENSMUSG00000022799:ARHGAP31	0	0.59	1.18	0.93	0.41	0.41	-0.05	0.27		2	137
ENSMUSG00000022824:MUC13	0	1.01	2.39	-0.39	-0.33	-0.39	-0.38	-0.66		2	137
ENSMUSG00000023046:IGFBP6	0	0.38	2.18	0.24	0.28	0.21	0.51	0.02		2	137
ENSMUSG00000023279:BMP15	0	1.16	1.67	0.48	0.25	-0.08	-0.11	-0.03		2	137
ENSMUSG00000023913:PLA2G7	0	3.74	7.77	4.7	2.62	1.14	-0.86	-0.13		2	137
ENSMUSG00000024232:BAMBI	0	0.79	1.01	0.7	0.33	-0.28	-0.01	-0.43		2	137
ENSMUSG00000024487:YIPF5	0	0.44	1.09	0.98	0.87	0.54	0.44	-0.14		2	137
ENSMUSG00000024805:PCGF5	0	0.59	1.05	0.42	0.5	0.19	0.52	0.44		2	137
ENSMUSG00000025519:TKTL2	0	0.93	1.99	1.11	0.93	0.45	-0.62	-2.44		2	137
ENSMUSG00000025952:CRYGC	0	1.25	1.43	0.8	0.08	-0.21	-0.31	-0.31		2	137
ENSMUSG00000026405:C4BP	0	0.35	1.32	0.02	-0.16	-0.15	-0.16	-0.16		2	137
ENSMUSG00000026890:LHX6	0	2.1	4.3	3.8	1.57	0.91	1.08	0.23		2	137
ENSMUSG00000027048:ABCB11	0	0.75	2.32	1.12	0.22	0.02	-0.44	-0.35		2	137
ENSMUSG00000027416:OTOR	0	0.61	2.85	1.56	0.02	-0.02	-0.05	-0.05		2	137
ENSMUSG00000027434:NKX2-2	0	0.13	1.32	0.78	0.44	0.49	0.23	0.44		2	137
ENSMUSG00000027858:TSPAN2	0	0.67	1.53	0.98	0.67	0.26	-0.1	0.63		2	137
ENSMUSG00000028001:FGA	0	0.24	2.4	1.14	-0.43	-0.87	-0.72	-1		2	137
ENSMUSG00000028771:PTPN12	0	0.34	1.24	0.47	0.34	0.24	0.29	0.3		2	137
ENSMUSG00000029314:AGPAT9	0	0.88	2.2	0.4	0.06	-1.17	-0.86	-1.29		2	137
ENSMUSG00000030206:GSG1	0	0.29	2.56	2.19	1.29	0.48	0.16	0.12		2	137
ENSMUSG00000030483:CYP2B10	0	1.15	2.66	1.14	0.29	0.15	0.03	0.11		2	137
ENSMUSG00000030693:KLK10	0	0.71	2.87	1.78	0.37	-0.37	-0.02	0.3		2	137
ENSMUSG00000030789:ITGAX	0	0.34	1.2	0.67	0.01	0.02	0.01	0.07		2	137
ENSMUSG00000031179:3830417A13RIK	0	1.2	3.03	2.52	1.82	1.25	0.02	-0.92		2	137
ENSMUSG00000031594:FGL1	0	0.69	1.39	0.75	0.27	-0.17	-0.33	-0.23		2	137
ENSMUSG00000032125:ROBO4	0	1.12	3.79	4.05	3.02	0.71	0.3	0.54		2	137
ENSMUSG00000032372:PLSCR2	0	0.8	2.97	2.67	1.37	-0.09	-0.24	-0.35		2	137
ENSMUSG00000032415:UBE2CBP	0	0.42	1.15	0.74	0.38	0.26	-0.03	-0.46		2	137
ENSMUSG00000033595:LGI3	0	0.73	2.95	1.06	0.11	0.16	0.19	0.04		2	137
ENSMUSG00000033715:AKR1C14	0	0.87	2.26	1.08	0.91	0.42	0.31	0.22		2	137
ENSMUSG00000035021:BAZ1A	0	0.93	1.77	0.57	0.17	-0.21	-0.22	-0.12		2	137
ENSMUSG00000035283:ADRB1	0	0.42	1.36	1.07	0.18	-0.08	0.09	-0.03		2	137
ENSMUSG00000035427:MAGEB4	0	0.99	2.05	1.61	1.46	1.21	0.27	-0.21		2	137
ENSMUSG00000035566:PCDH17	0	1.95	2.9	2.17	1.4	0.95	0.96	1.15		2	137
ENSMUSG00000036446:LUM	0	0.44	1.53	0.55	0	-0.02	-0.16	-0.15		2	137
ENSMUSG00000036819:JMJD4	0	0.73	1.4	0.68	0.39	0.59	0.56	0.6		2	137
ENSMUSG00000037440:VNN1	0	1.07	3.62	0.69	-0.26	0.21	-0.14	-0.43		2	137
ENSMUSG00000037624:KCNK2	0	0.38	1.44	1.07	0.31	0.54	-0.1	-0.33		2	137
ENSMUSG00000037722:GNPNAT1	0	0.29	1.11	0.9	0.58	-0.01	-0.11	0.05		2	137
ENSMUSG00000037759:PTGER2	0	1.46	3.51	2.87	0.94	-0.39	-0.2	-0.11		2	137
ENSMUSG00000038770:KPNA7	0	0.2	2.72	1.46	0.11	-0.27	-0.75	-0.76		2	137
ENSMUSG00000039156:STIM2	0	0.36	1.02	0.73	0.68	0.44	0.16	0.08		2	137
ENSMUSG00000039376:SYNPO2L	0	2.48	3.45	2.47	1.51	1.24	1.44	2.03		2	137
ENSMUSG00000040197:CD209E	0	0.83	2.42	0.97	0.53	0.75	-0.26	-0.46		2	137
ENSMUSG00000040614:NLRP9C	0	2.01	2.52	1.46	0.62	-0.05	-0.36	-0.73		2	137
ENSMUSG00000040710:ST8SIA4	0	1.21	3.69	2.76	2.52	1.53	0.23	0.72		2	137
ENSMUSG00000040759:CMTM5	0	0.35	2.07	1.05	0.73	0.19	0.89	0.28		2	137
ENSMUSG00000040963:ASGR2	0	0.65	1.59	0.74	0.29	-0.28	0.1	-1.06		2	137
ENSMUSG00000042115:KLHDC8A	0	0.91	2.92	0.63	-0.3	-0.14	-0.65	-0.84		2	137
ENSMUSG00000042331:SPECC1	0	0.43	1.32	0.34	0.72	0.24	0.24	0.02		2	137
ENSMUSG00000042745:ID1	0	1.4	2.33	1.53	-0.13	-1.14	-1.43	-2.16		2	137
ENSMUSG00000043165:LOR	0	1.99	2.45	0.78	0.58	0.51	0.5	0.39		2	137
ENSMUSG00000045246:KCNG4	0	0.55	1.24	0.76	0.51	0.06	-0.03	-0.24		2	137
ENSMUSG00000045326:FNDC7	0	0.96	2.65	2.23	1.04	0.28	0.11	0.25		2	137
ENSMUSG00000045519:ZFP560	0	0.86	1.46	0.94	0.42	0.38	0.26	0.38		2	137
ENSMUSG00000045827:SERPINB9	0	0.73	2.12	0.47	0.21	-0.12	-0.65	-0.71		2	137
ENSMUSG00000046223:PLAUR	0	1.65	3.69	1.79	1.72	1.14	-0.37	-0.18		2	137
ENSMUSG00000046432:NGFRAP1	0	0.45	1.09	1.07	0.82	0.36	0.24	0.41		2	137
ENSMUSG00000046449:C77370	0	0.7	1.67	1.46	1.26	0.63	-0.44	-1.46		2	137
ENSMUSG00000046697:ENPP7	0	0.13	1.06	0.3	0	0.01	0.22	0.07		2	137
ENSMUSG00000046862:PRAMEF8	0	1.37	1.6	1.16	0.7	0.23	-0.25	-0.18		2	137
ENSMUSG00000047250:PTGS1	0	2.08	4.47	5.55	3.61	0.52	0.39	0.13		2	137
ENSMUSG00000047786:LIX1	0	0.22	1.49	1.31	0.6	-0.18	-0.34	-1.3		2	137
ENSMUSG00000048155:H2BFM	0	0.77	1.4	0.45	-0.34	-0.74	-0.74	-1.59		2	137
ENSMUSG00000049775:TMSB4X	0	1.01	2.35	2.18	2.28	1.3	0.55	-0.1		2	137
ENSMUSG00000050197:RHOX13	0	0.43	1.04	0.9	0.74	0.23	0.17	-0.45		2	137
ENSMUSG00000050435:UBE2DNL1	0	2.79	3.83	2.65	1.32	0.27	-0.09	-0.08		2	137
ENSMUSG00000050830:VWC2	0	1.2	1.72	1.42	1.39	0.12	-0.07	-0.33		2	137
ENSMUSG00000051022:HS3ST1	0	1.02	1.41	0.86	0.23	-0.25	-0.04	-0.47		2	137
ENSMUSG00000051726:KCNF1	0	1.74	2.78	2.19	0.11	-1.32	-1.13	-1.87		2	137
ENSMUSG00000053522:LGALS7	0	0.16	2.73	1.87	1.43	1.13	0.43	-0.37		2	137
ENSMUSG00000053909:RHOX10	0	0.33	1.57	0.47	0.15	-0.31	-0.19	-0.84		2	137
ENSMUSG00000054057:A930004D18RIK	0	1.05	1.37	1.24	1.17	0.72	0.21	0.24		2	137
ENSMUSG00000054385:CEACAM2	0	0.94	2.1	1.62	1.4	-0.18	-0.69	-0.68		2	137
ENSMUSG00000054932:AFP	0	0.27	1.52	0.98	0.44	0.89	0.42	-0.14		2	137
ENSMUSG00000054986:SEC14L3	0	0.79	1.55	0.69	0.89	0.34	0.35	-0.05		2	137
ENSMUSG00000055301:ADH7	0	0.38	3.22	0.9	-0.63	-0.58	-0.44	-1.07		2	137
ENSMUSG00000057457:PHEX	0	0	1.26	0.61	-0.1	-0.24	-0.44	-0.61		2	137
ENSMUSG00000058005:TDPOZ3	0	1.5	3.36	2.16	0.11	-0.25	-1.29	-1.29		2	137
ENSMUSG00000060343:NA	0	0.9	3.41	2.42	0.54	0.09	0.04	0.05		2	137
ENSMUSG00000060407:CYP2A12	0	0.08	1.23	0.79	0.18	0.09	0.01	-0.05		2	137
ENSMUSG00000060487:SAMD5	0	0.29	2.26	0.4	0.04	-0.04	-0.3	-0.52		2	137
ENSMUSG00000062017:ABCA14	0	0.16	1.03	0.4	-0.01	-0.22	-0.46	-0.41		2	137
ENSMUSG00000062382:GM10116	0	0.32	1.18	0.71	0.2	-0.41	-0.25	-1.26		2	137
ENSMUSG00000063011:MSLN	0	1.5	3.69	3.16	1.9	0.08	-0.89	-1.46		2	137
ENSMUSG00000064646:GM23300	0	1.06	0.78	0.65	0.63	0.34	0.18	-0.07		2	137
ENSMUSG00000066072:CYP4A10	0	0.39	1.65	1.36	0.7	0.1	0.02	0.02		2	137
ENSMUSG00000066688:GM13083	0	1.56	1.24	0.53	0.4	0.47	0.35	-0.06		2	137
ENSMUSG00000068417:PNP2	0	0.39	1.07	0.61	0.62	0.14	0.29	0.15		2	137
ENSMUSG00000070291:DDX43	0	0.62	1.26	0.97	0.94	-0.03	-0.02	-1.2		2	137
ENSMUSG00000072647:ADAM1A	0	1.03	1	0.58	0.44	0.69	-0.1	-0.07		2	137
ENSMUSG00000072909:NA	0	1.8	1.71	0.8	0.2	0.29	-0.7	-0.62		2	137
ENSMUSG00000073805:FAM196A	0	1.08	2.67	2.17	0.74	-0.27	0.09	0.51		2	137
ENSMUSG00000074788:NA	0	1.13	1.67	1.17	1.14	0.67	-0.44	-0.77		2	137
ENSMUSG00000074813:GM14005	0	0.16	1.94	1.18	0.6	-0.16	-0.44	-0.7		2	137
ENSMUSG00000074904:NA	0	0.22	1.59	1.46	1.19	0.45	0.02	0.02		2	137
ENSMUSG00000075277:HAGLR	0	0.34	1.08	0.32	0.02	0.03	0.41	0.03		2	137
ENSMUSG00000075327:ZBTB2	0	0.86	1.13	0.98	0.83	0.69	0.37	0.13		2	137
ENSMUSG00000075546:NA	0	3.51	4.24	3.91	2.05	0.76	0.15	0.02		2	137
ENSMUSG00000076436:OXCT2A	0	0.55	1.49	1.11	0.46	-0.09	0.16	-0.45		2	137
ENSMUSG00000078512:PRAMEF6	0	1.69	1.4	0.87	0.18	0.29	-0.13	-0.22		2	137
ENSMUSG00000079162:TRIM43B	0	1.64	5.32	5.39	3.66	1.51	-0.35	-0.46		2	137
ENSMUSG00000079737:3110001I22RIK	0	1.12	1.02	0.64	0.48	0.36	-0.35	-1.06		2	137
ENSMUSG00000082377:GM14415	0	1.04	1.87	0.73	0.62	-0.03	-0.57	-0.68		2	137
ENSMUSG00000082776:GM7061	0	0.41	1.13	0.14	-0.11	-0.09	-0.36	-0.73		2	137
ENSMUSG00000082925:GM13135	0	1.39	1.37	0.91	0.61	0.44	-0.48	-0.96		2	137
ENSMUSG00000082956:NAIP3	0	1.76	3.18	1.34	0.19	0.01	0.19	-0.03		2	137
ENSMUSG00000083556:GM9043	0	0.91	1.19	0.62	0.06	0.01	-0.22	-0.06		2	137
ENSMUSG00000085072:ICT1OS	0	0.64	1.33	1.38	0.86	0.29	0.13	-0.15		2	137
ENSMUSG00000085565:GM15721	0	1.54	2.16	1.66	0.7	0.15	0.14	-0.29		2	137
ENSMUSG00000086126:5730457N03RIK	0	1.27	1.96	1.74	0.55	0.5	0.07	-0.09		2	137
ENSMUSG00000086463:NA	0	2.23	4.46	4.89	3.87	1.47	0.21	-0.38		2	137
ENSMUSG00000086745:TSPAN2OS	0	0.85	1.22	0.87	0.5	0.19	-0.19	-0.45		2	137
ENSMUSG00000087246:GM13346	0	0.21	1.79	0.68	0.46	0.28	0.4	0.26		2	137
ENSMUSG00000089689:GM4982	0	0.9	1.99	1.02	-0.21	-0.14	-0.45	-0.54		2	137
ENSMUSG00000089775:GM16270	0	0.78	0.95	0.66	-0.13	-0.38	-0.31	-1.13		2	137
ENSMUSG00000089818:GM15950	0	1.16	1.46	1.04	0.92	0.76	-0.13	-0.38		2	137
ENSMUSG00000090612:NA	0	0.66	1.08	0.73	0.44	0.3	-0.3	-0.12		2	137
ENSMUSG00000090800:NA	0	1.79	2.11	2.16	2.07	1.02	-0.22	-0.23		2	137
ENSMUSG00000090991:GM6647	0	0.09	1.5	0.65	0.17	0.02	0.01	0.01		2	137
ENSMUSG00000000486:SEPT1	0	-0.42	0.1	0.56	0.13	-1.31	-3.33	-6.89		3	27
ENSMUSG00000000544:GPA33	0	-0.58	-0.53	-0.14	-0.19	-1.26	-2.45	-4.98		3	27
ENSMUSG00000001150:MCM3AP	0	-0.06	-0.16	0.14	0.07	0.14	-0.51	-1.27		3	27
ENSMUSG00000001228:UHRF1	0	-0.11	-0.54	-0.05	0.04	-0.04	-0.67	-1.4		3	27
ENSMUSG00000001281:ITGB7	0	-0.56	-0.97	0.19	0.32	-0.56	-1.16	-2.56		3	27
ENSMUSG00000001911:NFIX	0	-0.31	-1.15	-0.42	-0.68	-0.68	-1.29	-1.31		3	27
ENSMUSG00000002204:NAPSA	0	-1.75	-1.37	-0.2	1.09	-0.78	-2.24	-2.68		3	27
ENSMUSG00000002844:ADPRH	0	-0.4	-0.14	0.26	0.53	0.11	-1.37	-1.63		3	27
ENSMUSG00000003585:SEC14L2	0	-0.11	-0.25	-0.31	0.43	0.14	-0.35	-1.05		3	27
ENSMUSG00000003849:NQO1	0	0.25	0.05	-0.09	0.43	0.33	-1.13	-2.78		3	27
ENSMUSG00000003872:LIN7B	0	-0.17	-0.58	-0.37	-0.17	-0.74	-0.71	-1.4		3	27
ENSMUSG00000004668:ABCA13	0	0.55	-0.75	-0.14	0.68	0.78	-0.73	-1.48		3	27
ENSMUSG00000004952:RASA4	0	-0.34	-2.49	-1.09	-0.65	-1.3	-2.26	-3.33		3	27
ENSMUSG00000005355:CASP14	0	-0.14	-0.63	-0.41	-0.07	-0.32	-0.65	-1.81		3	27
ENSMUSG00000005370:MSH6	0	0.3	0.04	0.4	0.31	0.19	-0.45	-1.16		3	27
ENSMUSG00000005514:POR	0	-0.32	-0.58	-0.28	-0.21	0	-0.15	-1.03		3	27
ENSMUSG00000005951:SHPK	0	-0.8	-0.8	-0.6	-0.48	-1.25	-1.05	-1.88		3	27
ENSMUSG00000006216:CLCNKB	0	-0.29	-0.92	-0.72	-0.17	-0.61	-1.13	-2.74		3	27
ENSMUSG00000006386:TEK	0	0.19	-0.05	-0.16	0.43	-0.09	-0.27	-1.1		3	27
ENSMUSG00000006649:NPHS1	0	-0.13	-1.37	-0.1	0.19	0.33	-0.24	-2.2		3	27
ENSMUSG00000006782:CNP	0	-0.24	-0.74	0.15	0.15	-0.62	-0.6	-1.24		3	27
ENSMUSG00000010122:SLC47A1	0	0.2	-0.76	0.88	1.11	-0.19	-1.3	-2.01		3	27
ENSMUSG00000010342:TEX14	0	-0.23	-0.97	-0.54	0.02	-0.05	-1.38	-2.43		3	27
ENSMUSG00000011256:ADAM19	0	-0.78	-0.48	-0.41	-0.49	-0.56	-1.92	-3.48		3	27
ENSMUSG00000011263:EXOC3L2	0	-0.54	-1.89	-1.3	-0.92	-0.56	-1.28	-2.06		3	27
ENSMUSG00000015850:ADAMTSL4	0	-0.48	-0.83	-0.92	-0.25	-1.09	-1.29	-1.91		3	27
ENSMUSG00000017417:PLXDC1	0	-0.83	-2.92	-1.72	-1.16	-1.75	-3.13	-3.96		3	27
ENSMUSG00000017861:MYBL2	0	-0.24	-0.23	0.09	-0.14	-0.93	-1.3	-2.49		3	27
ENSMUSG00000018543:1700001P01RIK	0	-0.4	-0.34	-0.03	-0.15	-0.26	-1.14	-1.15		3	27
ENSMUSG00000018678:SP2	0	-0.81	-0.91	-0.55	-0.7	-0.72	-1.2	-1.54		3	27
ENSMUSG00000018774:CD68	0	-0.02	-0.3	0.23	0.71	0.55	-0.68	-1.35		3	27
ENSMUSG00000018986:SLFN3	0	-0.02	0.4	0.89	1.48	0.57	-1.22	-2.86		3	27
ENSMUSG00000019518:AP4M1	0	0.28	-0.19	0.17	-0.09	-0.35	-1.3	-1.94		3	27
ENSMUSG00000020042:BTBD11	0	-0.28	-0.63	0.09	0.3	-0.41	-0.52	-2.13		3	27
ENSMUSG00000020437:MYO1G	0	0.36	-0.58	0.63	1.12	0.42	-0.58	-1.39		3	27
ENSMUSG00000020681:ACE	0	-0.56	-0.64	-0.02	0.75	0.38	-0.57	-1.3		3	27
ENSMUSG00000020743:MIF4GD	0	-0.28	-0.4	0.03	-0.19	-0.36	-0.73	-1.6		3	27
ENSMUSG00000021185:9030617O03RIK	0	-0.05	-1.15	-0.03	0.25	-0.44	-1.89	-3.47		3	27
ENSMUSG00000021313:RYR2	0	-0.01	-0.06	0.85	0.83	0.27	-1.09	-2.47		3	27
ENSMUSG00000021768:DUSP13	0	-0.23	-0.73	-0.4	0.02	-0.73	-0.92	-1.36		3	27
ENSMUSG00000021895:ARHGEF3	0	-0.52	-0.43	0.07	0.44	0.23	-0.76	-2.43		3	27
ENSMUSG00000022488:NCKAP1L	0	0.2	-0.18	-0.16	-0.14	-0.6	-1.3	-3.2		3	27
ENSMUSG00000022652:MORC1	0	-0.18	-0.06	0.36	0.46	-0.32	-2.06	-5.01		3	27
ENSMUSG00000022769:SDF2L1	0	-0.05	0.13	0.32	0.5	-0.14	-0.59	-1.31		3	27
ENSMUSG00000022946:DOPEY2	0	-0.39	-1.14	-0.54	-0.19	-0.68	-1.46	-1.4		3	27
ENSMUSG00000023044:CSAD	0	-0.43	-0.87	-0.01	0.15	-0.65	-1.2	-1.31		3	27
ENSMUSG00000023143:NAGPA	0	0.08	-0.27	-0.32	-0.3	-0.25	-0.65	-1.51		3	27
ENSMUSG00000023243:KCNK5	0	-0.25	-0.41	-0.16	-0.09	-0.78	-1.29	-1.98		3	27
ENSMUSG00000024207:ACSBG2	0	-0.43	-1.09	-1.11	-0.11	-0.4	-2.17	-3.37		3	27
ENSMUSG00000024300:MYO1F	0	1.8	0.21	1.58	1.48	-0.45	-1.4	-3.73		3	27
ENSMUSG00000024421:LAMA3	0	-0.26	-0.69	-0.54	0.06	0.83	-0.94	-1.69		3	27
ENSMUSG00000024422:DHX16	0	0.2	0.16	0.4	0.3	0.06	-0.65	-1.34		3	27
ENSMUSG00000024525:IMPA2	0	-0.46	-0.76	-0.4	-0.37	-0.56	-0.51	-1.12		3	27
ENSMUSG00000024644:CNDP2	0	0	-0.36	-0.04	-0.01	-0.48	-0.72	-1.14		3	27
ENSMUSG00000024842:CABP4	0	0.18	-0.02	0.15	0.34	-0.2	-0.53	-1.33		3	27
ENSMUSG00000024892:PCX	0	-0.51	-0.39	0.17	0.19	-0.35	-0.84	-1.24		3	27
ENSMUSG00000025036:SFXN2	0	-0.44	-0.76	-0.23	-0.53	-0.89	-1.09	-1.85		3	27
ENSMUSG00000025158:RFNG	0	-0.57	-1.04	-0.18	0.25	-0.15	-0.71	-1.4		3	27
ENSMUSG00000025203:SCD2	0	-0.22	-0.74	-0.02	0.19	-0.06	-0.7	-2.12		3	27
ENSMUSG00000025223:LDB1	0	-0.59	-0.54	-0.27	-0.48	-0.61	-0.81	-1.22		3	27
ENSMUSG00000025226:FBXL15	0	0.06	-0.15	-0.15	-0.23	-0.17	-0.39	-1.23		3	27
ENSMUSG00000025427:RNF165	0	-1.77	-1.78	-1.03	-0.84	-1.83	-3	-3.56		3	27
ENSMUSG00000025991:CPS1	0	0.16	0.11	0.07	0.27	-0.5	-1.56	-2.25		3	27
ENSMUSG00000026116:TMEM131	0	-0.17	-0.64	-0.45	-0.34	0.05	-0.63	-1.03		3	27
ENSMUSG00000026117:ZAP70	0	-0.91	-1.9	-0.91	-0.5	-1.36	-1.03	-2.21		3	27
ENSMUSG00000026177:SLC11A1	0	-0.65	-1.62	0.49	1.28	-0.12	-1.78	-2.38		3	27
ENSMUSG00000026255:EFHD1	0	0.24	-0.6	-0.17	1.36	0.69	-1.6	-1.85		3	27
ENSMUSG00000026288:INPP5D	0	-0.16	-0.44	-0.28	-0.44	-0.38	-0.87	-3.19		3	27
ENSMUSG00000026301:IQCA	0	-0.02	-0.43	1.07	1.8	0.38	-0.94	-2.12		3	27
ENSMUSG00000026443:LRRN2	0	-0.68	-1.9	-0.31	-0.29	-1.09	-3.01	-3.84		3	27
ENSMUSG00000026617:BPNT1	0	0.09	-0.5	-0.39	0.04	-0.6	-1.02	-1.23		3	27
ENSMUSG00000027010:SLC25A12	0	-0.24	-0.08	0.42	0.97	0.56	-1.06	-1.99		3	27
ENSMUSG00000027364:USP50	0	0.13	-0.23	0	0.75	0.36	0	-1.55		3	27
ENSMUSG00000027452:ACSS1	0	-1.2	-2.16	-1.85	-1.17	-2.01	-2.76	-4.49		3	27
ENSMUSG00000027703:LRRIQ4	0	-0.29	-0.24	-0.45	-0.21	-0.69	-2.5	-3.95		3	27
ENSMUSG00000027955:FAM198B	0	-0.5	-0.36	-0.05	-0.01	-0.6	-0.71	-1.35		3	27
ENSMUSG00000028019:PDGFC	0	-0.28	-0.07	-0.32	0.74	-0.89	-2.17	-3.77		3	27
ENSMUSG00000028148:THEM5	0	-0.23	-0.55	-0.13	0.46	-0.13	-0.36	-1.07		3	27
ENSMUSG00000028538:ST3GAL3	0	-0.45	-1.58	-0.93	-0.35	-0.53	-1.12	-1.57		3	27
ENSMUSG00000028591:PRAMEF12	0	-0.03	-0.35	-0.15	-0.02	-0.88	-0.72	-2.02		3	27
ENSMUSG00000029195:KLB	0	-0.84	-0.84	-0.42	-0.09	-1.44	-3.17	-3.59		3	27
ENSMUSG00000029309:SPARCL1	0	-0.46	-0.68	-0.13	0.12	-0.35	-1	-1.55		3	27
ENSMUSG00000029765:PLXNA4	0	0.21	-0.87	1.13	2.03	0.8	-1.36	-2.05		3	27
ENSMUSG00000030263:LRMP	0	-0.4	-1.07	0.14	0.73	0.19	-0.47	-1.76		3	27
ENSMUSG00000030350:PRMT8	0	-0.07	-1.8	-1.02	-0.34	-1.9	-2.47	-2.87		3	27
ENSMUSG00000030681:MVP	0	-0.22	-0.58	-0.34	0.43	0.26	-0.48	-2.03		3	27
ENSMUSG00000030825:HSD17B14	0	-0.1	-1.13	-0.19	0.31	-0.25	-1.34	-3.74		3	27
ENSMUSG00000030830:ITGAL	0	0.34	-0.53	-0.14	-0.16	-0.63	-1.32	-2.96		3	27
ENSMUSG00000030847:BAG3	0	-0.36	-0.32	-0.32	-0.13	-0.45	-1.08	-1.33		3	27
ENSMUSG00000031139:MCF2	0	-0.14	-1.23	-0.65	-0.53	-1.18	-1.88	-3.92		3	27
ENSMUSG00000031304:IL2RG	0	-0.16	-0.18	-0.4	-0.03	-0.36	-1.01	-1.32		3	27
ENSMUSG00000031480:THSD1	0	0.32	0.05	0.37	0.4	0.04	-0.82	-1.38		3	27
ENSMUSG00000031575:ASH2L	0	0	-0.18	-0.13	0.08	0.08	-0.74	-1.28		3	27
ENSMUSG00000031576:KCNU1	0	-0.07	-1.06	-0.57	0.12	0.36	-0.35	-1.63		3	27
ENSMUSG00000031924:CYB5B	0	0.03	-0.4	0.16	0.44	0.32	0.04	-1.07		3	27
ENSMUSG00000031925:MAML2	0	-0.48	-0.41	-0.22	0.55	-0.05	-3.51	-4.27		3	27
ENSMUSG00000032175:TYK2	0	-0.36	-0.28	-0.14	-0.32	-0.34	-0.99	-1.2		3	27
ENSMUSG00000032346:OOEP	0	0.25	0.13	0.46	0.48	-0.56	-1.15	-2.88		3	27
ENSMUSG00000032495:LRRC2	0	-0.46	-0.81	-0.3	0.25	0.17	-1.78	-3.63		3	27
ENSMUSG00000032623:OAS1D	0	-0.12	-0.89	-0.02	0.03	-0.68	-0.77	-1.16		3	27
ENSMUSG00000032690:OAS2	0	-0.44	-0.17	1.01	1.48	-0.37	-0.89	-2.19		3	27
ENSMUSG00000032802:SRXN1	0	-0.12	-0.43	-0.61	0.08	-0.28	-1.4	-2.04		3	27
ENSMUSG00000032999:NLRP4F	0	0.14	0.28	1	1.47	1.27	-0.86	-2.98		3	27
ENSMUSG00000033255:GM5134	0	-0.36	-0.02	0.21	0.65	0.11	-1.25	-2.99		3	27
ENSMUSG00000033373:FNTB	0	-0.35	-0.43	-0.14	-0.06	-0.61	-0.94	-1.06		3	27
ENSMUSG00000033389:ARHGAP44	0	-0.62	-1.07	-0.54	-0.5	-0.98	-1.37	-1.55		3	27
ENSMUSG00000033770:CLCNKA	0	0.15	-0.36	0.16	0.26	-0.38	-0.83	-1.08		3	27
ENSMUSG00000034151:ZBBX	0	-0.06	-0.22	-0.16	0.08	-0.06	-0.64	-1.21		3	27
ENSMUSG00000034371:TKFC	0	-0.35	-0.77	-0.47	-0.31	-0.62	-1.04	-0.94		3	27
ENSMUSG00000034930:RTKN	0	-0.33	-0.68	0.09	-0.26	-1.21	-1.89	-2.44		3	27
ENSMUSG00000035208:SLFN8	0	-0.45	-0.67	-0.14	-0.24	-0.37	-2	-4.1		3	27
ENSMUSG00000035246:PCYT1B	0	-0.44	-0.25	0.71	0.7	0.2	-0.88	-1.32		3	27
ENSMUSG00000035458:TNNI3	0	-0.33	-1.16	-0.37	-0.21	-0.35	-1.2	-1.76		3	27
ENSMUSG00000036526:CARD11	0	-0.86	-1.34	-0.96	-0.13	-0.63	-1.21	-1.76		3	27
ENSMUSG00000036743:PSMA8	0	-0.06	-0.62	-0.34	0.26	0.02	-0.51	-1.62		3	27
ENSMUSG00000037071:SCD1	0	-0.57	-0.78	-0.48	-0.52	-0.78	-0.67	-1.41		3	27
ENSMUSG00000037139:MYOM3	0	0.09	-0.79	-0.67	-0.21	-0.55	-1.5	-2.73		3	27
ENSMUSG00000037280:GALNT6	0	-0.14	-0.68	-0.03	0.05	-0.31	-1.79	-4.5		3	27
ENSMUSG00000037287:TBCEL	0	-0.46	-0.94	-0.75	-0.44	-0.53	-1.33	-1.06		3	27
ENSMUSG00000037366:PAFAH2	0	-0.51	-0.96	0	0.22	-0.2	-0.78	-1.04		3	27
ENSMUSG00000037578:PKD2L1	0	0.02	-0.28	0.39	0.16	-0.62	-2.02	-4.83		3	27
ENSMUSG00000037579:KCNH3	0	-0.97	-2.42	-1.8	-1.73	-0.95	-2.53	-4.38		3	27
ENSMUSG00000037622:WDTC1	0	0.06	-0.31	-0.09	-0.02	-0.37	-0.8	-1.68		3	27
ENSMUSG00000037992:RARA	0	-0.78	-0.82	-0.2	0.03	0.15	-0.54	-1.17		3	27
ENSMUSG00000038045:SULT6B1	0	-0.18	0.14	0.68	0.76	0.16	-1.95	-3.05		3	27
ENSMUSG00000038151:PRDM1	0	-1.33	-1.91	-1.27	-0.26	-0.62	-1.77	-3.57		3	27
ENSMUSG00000038155:GSTP2	0	0.1	-0.26	-0.6	-0.38	-0.29	-1.87	-4.11		3	27
ENSMUSG00000038712:FAM63A	0	-0.18	-0.02	0.05	0.33	-0.28	-1.53	-2.11		3	27
ENSMUSG00000039126:PRUNE2	0	-0.25	-1.42	-0.74	-0.52	-1.15	-1.76	-1.69		3	27
ENSMUSG00000039145:CAMK1D	0	-0.27	-0.65	-0.07	-0.36	-0.91	-2.07	-3.02		3	27
ENSMUSG00000039224:D1PAS1	0	0.34	0.34	0.26	0.6	0.57	-1.01	-2.37		3	27
ENSMUSG00000039891:TXLNB	0	-0.26	-0.36	0.07	0.56	-0.41	-1.8	-3.16		3	27
ENSMUSG00000040428:PLEKHA4	0	-0.24	-0.76	0.1	1.02	0.44	-0.9	-2.14		3	27
ENSMUSG00000040601:NLRP4A	0	-0.46	-1.02	-0.36	0.27	-0.22	-1.94	-4.36		3	27
ENSMUSG00000040624:PLEKHG1	0	-0.62	-0.89	-0.7	-0.33	-0.93	-1.95	-2.11		3	27
ENSMUSG00000040875:OSBPL10	0	-0.47	-0.93	-0.61	-0.36	-0.33	-0.8	-1.62		3	27
ENSMUSG00000040904:GM21988	0	0.1	-0.19	-0.04	0.02	-0.11	-0.46	-1.19		3	27
ENSMUSG00000040969:ARHGEF38	0	0.05	-1.16	-0.26	0.04	-1	-1.89	-2.29		3	27
ENSMUSG00000041193:PLA2G5	0	-0.9	-2.12	-1.1	-0.57	-0.89	-1.22	-2.23		3	27
ENSMUSG00000042099:KANK3	0	-0.49	-0.76	-0.17	-0.14	-0.86	-1.5	-2.28		3	27
ENSMUSG00000042190:CMKLR1	0	-0.89	-0.64	-0.85	-0.29	-0.7	-1.56	-3.57		3	27
ENSMUSG00000043036:CCDC63	0	0.31	0.06	0.72	1.25	0.75	-0.16	-1.54		3	27
ENSMUSG00000043439:E130012A19RIK	0	-0.24	-0.35	0.07	-0.14	-0.46	-0.94	-1.68		3	27
ENSMUSG00000043456:ZFP536	0	-0.46	-0.19	0.46	0.38	-0.37	-1.39	-2.21		3	27
ENSMUSG00000043557:MDGA1	0	0.18	-0.63	0.36	0.08	-0.5	-0.9	-1.45		3	27
ENSMUSG00000043760:PKHD1	0	0	-0.18	0.19	0.28	0.19	-0.87	-1.63		3	27
ENSMUSG00000044303:CDKN2A	0	-0.16	-0.48	-0.57	-0.42	-0.84	-1.49	-3.83		3	27
ENSMUSG00000046971:PLA2G4F	0	-0.3	-0.85	-0.44	-0.19	0.08	-0.64	-2.19		3	27
ENSMUSG00000047146:TET1	0	-0.56	-0.47	-0.13	-0.15	-0.18	-0.95	-1.62		3	27
ENSMUSG00000047631:APOF	0	0.45	-1.16	-0.87	-0.23	-0.53	-1.22	-1.94		3	27
ENSMUSG00000047797:GJB1	0	0.02	-0.74	0.05	-0.08	-0.57	-1	-1.17		3	27
ENSMUSG00000048905:4930539E08RIK	0	-0.69	-0.68	-0.45	-0.18	-0.34	-0.99	-1.83		3	27
ENSMUSG00000049073:OLFR985	0	-0.05	-1.71	0.11	-0.24	-0.71	-1.68	-1.56		3	27
ENSMUSG00000050122:VWA3B	0	0.08	-0.31	-0.14	0.31	-0.55	-0.92	-1.32		3	27
ENSMUSG00000050439:ENTHD1	0	-0.19	-0.02	-0.23	0	-0.31	-0.81	-1.17		3	27
ENSMUSG00000050592:FAM78A	0	-0.4	-0.62	-0.33	-0.28	-1.1	-1.95	-3.17		3	27
ENSMUSG00000050824:SSTR5	0	-0.22	-1.33	-0.77	0.76	0.35	-1.41	-2.4		3	27
ENSMUSG00000050917:FGF4	0	-0.65	-0.56	-0.23	0.2	-0.34	-0.87	-2.92		3	27
ENSMUSG00000051257:TRAP1A	0	0.22	0.23	0.31	0.35	-0.38	-2.36	-5.11		3	27
ENSMUSG00000052157:GM650	0	-0.39	-0.44	-0.53	-0.19	-0.43	-1.63	-3.83		3	27
ENSMUSG00000053693:MAST1	0	-0.51	-0.81	-0.59	-0.35	-0.17	-0.55	-1.4		3	27
ENSMUSG00000053856:DNAJC5G	0	0.19	-0.17	-0.21	0.28	-0.1	-1.14	-2.64		3	27
ENSMUSG00000053898:ECH1	0	-0.28	-0.41	-0.09	0.11	-0.62	-0.8	-1		3	27
ENSMUSG00000055200:SERTAD3	0	-0.19	-0.17	-0.08	-0.21	-0.23	-0.68	-1.38		3	27
ENSMUSG00000056738:A730036I17RIK	0	-0.69	-0.46	1.09	1.79	0.71	-0.73	-2.18		3	27
ENSMUSG00000057219:ARMC7	0	-0.47	-0.33	-0.05	-0.33	-0.17	-1.01	-1.57		3	27
ENSMUSG00000057880:ABAT	0	0.39	-0.76	0.79	0.76	-0.61	-1.42	-1.26		3	27
ENSMUSG00000058135:GSTM1	0	-0.27	-0.16	-0.06	0.09	-0.51	-0.87	-1.64		3	27
ENSMUSG00000059854:HYDIN	0	-0.15	-0.23	0.45	0.32	-0.3	-1.64	-2.84		3	27
ENSMUSG00000061728:BTNL7-PS	0	-0.82	-0.54	0.07	0.47	-0.83	-2.85	-4.16		3	27
ENSMUSG00000062110:SCFD2	0	0.19	0.12	0.41	0.47	0.26	-0.35	-1.26		3	27
ENSMUSG00000062632:NA	0	-0.59	-0.18	0.07	0.47	-0.45	-1.22	-1.97		3	27
ENSMUSG00000062861:ZFP28	0	-0.27	-0.84	-0.47	-0.29	-1.05	-2.09	-3.04		3	27
ENSMUSG00000064147:RAB44	0	-0.1	-0.97	-0.77	-0.42	-0.36	-0.8	-1.11		3	27
ENSMUSG00000066652:LEFTY2	0	-0.34	-1.19	-1.18	-0.71	-1.13	-0.83	-2.64		3	27
ENSMUSG00000068101:CENPM	0	0.25	0.1	0.67	0.56	0.12	-0.25	-1.06		3	27
ENSMUSG00000068245:PHF11D	0	0.11	0.18	0.13	0.05	-1.2	-3.7	-6.65		3	27
ENSMUSG00000068323:SLC4A5	0	-0.22	-0.52	-0.12	-0.08	-0.05	-1.23	-3.08		3	27
ENSMUSG00000068959:ZFP619	0	0.3	0.19	0.44	0.99	0.91	-0.41	-1.17		3	27
ENSMUSG00000070003:SSBP4	0	-0.75	-0.71	-0.15	-0.09	-0.46	-0.71	-1.37		3	27
ENSMUSG00000073027:DMRTC1B	0	-0.25	-0.83	-0.49	-0.03	0.09	-0.71	-1.26		3	27
ENSMUSG00000073418:C4B	0	0.12	-0.29	-0.22	0.06	-0.15	-0.29	-1.11		3	27
ENSMUSG00000073802:CDKN2B	0	0.03	-0.13	0.38	1.01	0.36	-0.29	-1.95		3	27
ENSMUSG00000073988:TTPA	0	-0.05	-0.52	0.06	1.03	1.09	0.15	-1.53		3	27
ENSMUSG00000074203:G430095P16RIK	0	-0.51	-0.89	-0.1	0.19	0.3	-0.34	-1.24		3	27
ENSMUSG00000074269:REC114	0	-0.14	-0.37	-0.26	-0.1	-0.84	-1.41	-3.27		3	27
ENSMUSG00000074873:AI606181	0	-0.03	-0.75	-0.43	-0.43	-0.26	-1.13	-0.89		3	27
ENSMUSG00000075555:GM10863	0	-0.64	-0.68	0.3	0.86	0.77	-1.03	-2.51		3	27
ENSMUSG00000076533:IGKV4-90	0	-0.24	-0.11	0.17	0.75	-0.01	-0.98	-1.42		3	27
ENSMUSG00000078786:BC024978	0	-0.57	-1.2	-0.84	-0.72	-0.81	-1.14	-2.15		3	27
ENSMUSG00000078902:GM14443	0	-0.35	-0.35	-0.13	-0.11	-0.24	-0.92	-1.69		3	27
ENSMUSG00000078952:LINCENC1	0	-0.27	-0.5	-0.32	-0.23	-0.2	-1.66	-3.77		3	27
ENSMUSG00000079502:1700101E01RIK	0	-0.3	-0.18	0.06	0.01	0.14	-0.89	-1.29		3	27
ENSMUSG00000079735:NA	0	-0.31	-0.3	-0.02	-0.04	0.11	-1.47	-2.67		3	27
ENSMUSG00000080533:MIR1191	0	-0.1	-0.64	-0.58	-0.38	-0.27	-0.77	-1		3	27
ENSMUSG00000081595:GM13036	0	-0.84	-0.69	-0.08	-0.29	-0.45	-1.87	-3.4		3	27
ENSMUSG00000081627:GM13158	0	-0.41	-0.9	-0.3	-0.38	-0.45	-1.04	-1.86		3	27
ENSMUSG00000083081:GM13223	0	-0.52	-0.21	0.57	0.08	-0.49	-2.46	-4.05		3	27
ENSMUSG00000083161:GM11427	0	-0.21	-1.05	0.36	0.45	-0.8	-2.76	-4.14		3	27
ENSMUSG00000083246:GM11839	0	0.22	0.51	0.2	0.71	0.48	-1.43	-2.49		3	27
ENSMUSG00000083562:GM13234	0	-0.44	-0.75	-0.07	-0.18	-0.48	-0.94	-1.76		3	27
ENSMUSG00000083642:GM13148	0	-0.12	-0.21	-0.02	-0.19	-0.4	-1.19	-2.08		3	27
ENSMUSG00000085823:GM13012	0	-0.69	-0.33	-0.15	0.05	-0.28	-1.8	-2.1		3	27
ENSMUSG00000085998:AW822252	0	-0.32	-0.99	-0.93	-0.52	-0.87	-0.97	-1.43		3	27
ENSMUSG00000086130:GM16211	0	-0.24	-0.64	0.18	0.24	-0.02	-0.62	-2.41		3	27
ENSMUSG00000086261:GM3765	0	0.59	0.16	1.11	1.52	0.71	-1.35	-1.69		3	27
ENSMUSG00000086567:GM2830	0	-0.01	0.02	-0.06	0.03	-0.15	-0.6	-1.19		3	27
ENSMUSG00000087193:GM14820	0	-0.58	-0.57	0.28	0.21	-1.97	-4.53	-5.95		3	27
ENSMUSG00000087473:GM13883	0	-0.23	-0.17	-0.04	-0.04	0.15	-0.81	-1		3	27
ENSMUSG00000089661:MIA	0	-0.27	-0.61	0.09	0.56	-0.7	-1.23	-1.5		3	27
ENSMUSG00000090459:GM17210	0	0.8	-0.05	1.48	1.56	0.84	-1.03	-2.21		3	27
ENSMUSG00000091614:GM17657	0	0.24	-1.82	-1.66	-0.54	-0.61	-1.21	-2.97		3	27
ENSMUSG00000092125:AA543401	0	0.6	-0.17	-0.22	0.11	-0.04	-1.24	-2.63		3	27
ENSMUSG00000092225:GM2381	0	-0.06	-0.52	-0.36	-0.33	-0.54	-1.06	-2.44		3	27
ENSMUSG00000092335:GM7221	0	0.22	0.22	0.1	0.3	-0.08	-1.75	-4.51		3	27
ENSMUSG00000000538:TOM1L2	0	-0.34	-0.29	-0.43	-0.78	-1.28	-1.24	-0.68		4	110
ENSMUSG00000002881:NAB1	0	0.99	1.74	0.67	0.31	-0.37	-0.35	0.59		4	110
ENSMUSG00000003161:SRI	0	0.18	0.35	0.25	0.02	-1.04	-1.32	-0.21		4	110
ENSMUSG00000004044:PTRF	0	1.03	3.86	1.33	-0.7	-1.84	-1.34	-0.67		4	110
ENSMUSG00000004837:GRAP	0	0.75	1.21	0.62	-0.37	-0.72	-0.63	-0.58		4	110
ENSMUSG00000005656:SNX6	0	0.29	0.04	-0.23	-0.76	-1.15	-1.05	-0.22		4	110
ENSMUSG00000005892:TRH	0	0.6	2.59	1.43	-0.03	-1	-0.83	-0.22		4	110
ENSMUSG00000006179:PRSS16	0	0.03	0.33	0.39	-0.02	-1.14	-0.93	-0.6		4	110
ENSMUSG00000006575:RUNDC3A	0	-0.17	0.59	0.07	-1.33	-3.15	-2.34	-1.94		4	110
ENSMUSG00000015312:GADD45B	0	0.3	0.15	-0.37	-1.86	-3.15	-2.27	-1.46		4	110
ENSMUSG00000016495:PLGRKT	0	0.07	0.32	-0.08	-0.45	-1.58	-1.24	-0.25		4	110
ENSMUSG00000018593:SPARC	0	0.32	1.71	1.38	0.23	-0.77	-0.69	-0.12		4	110
ENSMUSG00000018800:ABCA5	0	0.52	0.73	-0.01	-1.23	-1.96	-1.27	-0.45		4	110
ENSMUSG00000019055:PLOD1	0	-0.14	0.32	0.16	-0.5	-1.39	-1.27	-0.68		4	110
ENSMUSG00000019577:PDK4	0	-0.05	-0.36	-0.57	-0.59	-2.13	-1.76	-0.71		4	110
ENSMUSG00000019888:MGAT4C	0	2.79	3.42	2.06	0.41	-1.84	-2.17	-2.15		4	110
ENSMUSG00000020964:SEL1L	0	-0.1	0.11	-0.16	-0.55	-0.97	-1.01	-0.69		4	110
ENSMUSG00000021238:ALDH6A1	0	-0.21	-0.08	-0.28	-0.38	-1.09	-1.11	-0.35		4	110
ENSMUSG00000021256:VASH1	0	0.1	0.9	1.04	-0.2	-1.73	-1.05	0.27		4	110
ENSMUSG00000021314:AMPH	0	0.09	-0.06	0.04	-0.34	-1.21	-0.73	-0.46		4	110
ENSMUSG00000021375:KIF13A	0	-0.07	0.63	0.36	-0.28	-1.17	-0.72	0.21		4	110
ENSMUSG00000021536:ADCY2	0	1.33	1.63	1.03	-0.29	-1.33	-1.61	0.71		4	110
ENSMUSG00000021585:CAST	0	0.21	0.25	-0.01	-0.24	-1.28	-1.27	-0.61		4	110
ENSMUSG00000021738:ATXN7	0	0.24	0.29	-0.23	-0.71	-1.32	-1.41	-0.68		4	110
ENSMUSG00000021785:NGLY1	0	-0.22	0.26	-0.02	-0.43	-1.29	-1.12	-0.4		4	110
ENSMUSG00000021876:RNASE4	0	0.41	0.52	-0.34	-1.05	-2.1	-2.5	-0.32		4	110
ENSMUSG00000022021:DIAP3	0	0.07	0	-0.29	-0.7	-1.36	-1.11	-0.57		4	110
ENSMUSG00000022054:NEFM	0	1.97	3.08	0.7	-0.51	-1.4	-1.41	0.34		4	110
ENSMUSG00000022055:NEFL	0	0.9	1.01	0.28	0.57	0	0.03	0.27		4	110
ENSMUSG00000022064:PIBF1	0	0.17	0.09	-0.05	-0.66	-1.13	-1.14	-0.7		4	110
ENSMUSG00000022184:FBXO4	0	0.45	1.03	-0.86	-1.37	-1.52	-1.41	-0.25		4	110
ENSMUSG00000022337:EMC2	0	0.37	0.51	0.12	-0.37	-1.04	-0.97	-0.7		4	110
ENSMUSG00000022658:TAGLN3	0	0.02	0.73	-0.1	-1.08	-2.73	-1.64	-1.34		4	110
ENSMUSG00000022661:CD200	0	0.31	1.14	0.86	-0.03	-1.07	-1.04	-0.12		4	110
ENSMUSG00000024242:MAP4K3	0	0.09	0.55	-0.02	-0.51	-1.32	-1.27	-0.83		4	110
ENSMUSG00000024524:GNAL	0	0.3	0.78	0.19	-1.04	-1.33	-1.16	-0.8		4	110
ENSMUSG00000025212:SFXN3	0	-0.55	0.07	-0.81	-1.72	-2.87	-2.75	-1.65		4	110
ENSMUSG00000025287:ACOT9	0	0.22	0.62	0.03	-0.26	-1.41	-1.71	-1.19		4	110
ENSMUSG00000025348:ITGA7	0	0.08	1.17	-0.69	-0.5	-1.38	-0.94	-1.06		4	110
ENSMUSG00000025351:CD63	0	0.01	0.29	-0.82	-1.4	-1.94	-1.64	-1.34		4	110
ENSMUSG00000025933:TMEM14A	0	-0.19	-0.06	-0.19	-0.52	-1.21	-0.69	-0.64		4	110
ENSMUSG00000026315:SERPINB8	0	-0.31	2.11	-0.74	-2.11	-2.26	-2.2	-1.78		4	110
ENSMUSG00000026399:CD55	0	0.6	0.09	-0.28	-0.78	-3.15	-2.5	-1.82		4	110
ENSMUSG00000026433:RAB29	0	-0.13	0.3	-0.14	-1.13	-2.68	-2.25	-1.86		4	110
ENSMUSG00000026479:LAMC2	0	-0.21	0.55	-0.01	-1.32	-3.29	-3.12	-1.53		4	110
ENSMUSG00000026768:ITGA8	0	0.12	1.22	-0.42	-0.54	-0.57	-0.68	-0.59		4	110
ENSMUSG00000026879:GSN	0	0.15	1.77	0.92	0.22	-0.49	-0.33	0.15		4	110
ENSMUSG00000027215:CD82	0	0.92	2.42	-0.04	-0.16	-0.78	0.05	0.02		4	110
ENSMUSG00000027315:SPINT1	0	-0.05	0.18	-0.34	-0.78	-1.03	-0.85	-0.48		4	110
ENSMUSG00000027506:TPD52	0	-0.12	0.03	-0.25	-0.64	-1.19	-0.82	-0.31		4	110
ENSMUSG00000027536:CHMP4C	0	-0.16	0.19	-0.2	-0.71	-2.09	-1.87	-1.02		4	110
ENSMUSG00000027605:ACSS2	0	0.12	0.16	0.61	-0.04	-2.22	-1.73	-1.15		4	110
ENSMUSG00000027712:ANXA5	0	-0.13	-0.02	-0.76	-1.27	-2.23	-2.23	-0.58		4	110
ENSMUSG00000027820:MME	0	0.84	1.72	0.89	-0.57	-2.62	-3.56	-2.08		4	110
ENSMUSG00000027848:OLFML3	0	0.71	2.35	1.15	-0.24	-0.37	-0.84	-0.25		4	110
ENSMUSG00000027907:S100A11	0	0.22	0.35	0.32	-0.34	-1.28	-1.69	-0.73		4	110
ENSMUSG00000027966:COL11A1	0	0.49	0.86	-0.04	-1.82	-2.8	-2.63	-1.7		4	110
ENSMUSG00000028163:NFKB1	0	0.02	1	0.76	0.11	-1.48	-0.83	0.41		4	110
ENSMUSG00000028194:DDAH1	0	-0.02	0.95	0.81	-0.37	-2.27	-2.14	-0.9		4	110
ENSMUSG00000028382:PTBP3	0	0.11	0.42	-0.44	-0.75	-1.32	-1.32	-0.81		4	110
ENSMUSG00000028399:PTPRD	0	0.15	-0.11	-0.77	-1.63	-2.34	-2.47	-0.58		4	110
ENSMUSG00000028412:SLC44A1	0	-0.36	0.01	-0.24	-0.81	-1.77	-1.61	-0.23		4	110
ENSMUSG00000028494:PLIN2	0	-0.13	1.23	0.02	-0.84	-2.53	-1.95	-0.87		4	110
ENSMUSG00000029019:NPPB	0	1.08	1.06	-0.28	-0.43	-0.55	-0.41	-0.39		4	110
ENSMUSG00000029103:LRPAP1	0	0.29	0.4	-0.03	-0.89	-1.49	-1.22	-0.3		4	110
ENSMUSG00000029120:PPP2R2C	0	0.58	-0.05	-0.42	-0.7	-2.16	-1.68	-1.09		4	110
ENSMUSG00000029153:OCIAD2	0	0.48	1.36	0.55	-0.34	-1.57	-1.04	-0.35		4	110
ENSMUSG00000029819:NPY	0	2.11	2.01	-0.13	-0.53	-0.63	-0.6	-0.59		4	110
ENSMUSG00000030109:SLC6A12	0	2.11	2.52	0.18	0.01	-0.05	-0.1	-0.1		4	110
ENSMUSG00000030792:DKKL1	0	0.96	1.83	0.44	-0.66	-0.95	-1.05	-0.82		4	110
ENSMUSG00000031027:STK33	0	1.17	1.06	0.34	-0.24	-0.53	-0.27	0.12		4	110
ENSMUSG00000031079:ZFP300	0	-0.17	0.51	-0.17	-0.29	-1.28	-1.24	-0.63		4	110
ENSMUSG00000031555:ADAM9	0	0.2	1.05	0.55	-0.48	-1.21	-1.2	-1.06		4	110
ENSMUSG00000031609:SAP30	0	0.1	0.13	-0.17	-0.14	-1.05	-0.85	-0.5		4	110
ENSMUSG00000031994:ADAMTS8	0	0.1	0.91	0.01	-1.38	-2.85	-2.33	-1.8		4	110
ENSMUSG00000032092:MPZL2	0	-0.19	0.32	-0.66	-1.02	-1.49	-1	-0.74		4	110
ENSMUSG00000032220:MYO1E	0	-0.25	0.35	-0.56	-1.18	-1.86	-1.37	-0.45		4	110
ENSMUSG00000032285:DNAJA4	0	0.5	0.46	-0.29	-0.73	-1.7	-0.99	0.05		4	110
ENSMUSG00000032369:PLSCR1	0	0.56	1.04	0.43	-0.32	-1.47	-1.52	-1.23		4	110
ENSMUSG00000032370:LACTB	0	0.31	1.05	0.5	0.39	-0.34	0.01	0.22		4	110
ENSMUSG00000032548:SLCO2A1	0	0.3	2.06	1.28	-0.98	-1.86	-1.76	-1.45		4	110
ENSMUSG00000032652:CREBL2	0	-0.08	-0.25	-0.51	-0.66	-1.53	-1.44	-0.86		4	110
ENSMUSG00000032679:CD59A	0	-0.47	-0.06	-0.61	-1.02	-2.11	-1.55	-0.86		4	110
ENSMUSG00000033066:GAS7	0	-0.1	-0.25	-0.09	-0.54	-2.04	-1.31	-1.02		4	110
ENSMUSG00000033149:PHLDB2	0	0.05	0.33	-0.8	-1.43	-1.86	-1.55	-0.47		4	110
ENSMUSG00000033855:STON1	0	-0.59	0.23	-0.43	-1.02	-1.53	-1.22	-0.64		4	110
ENSMUSG00000034145:TMEM63C	0	-0.03	0.72	-0.05	-1.13	-1.74	-1.53	-1.28		4	110
ENSMUSG00000034189:HSDL1	0	-0.17	0.4	0.02	-0.35	-1.28	-0.86	-0.36		4	110
ENSMUSG00000034310:TMEM132D	0	0.76	0.11	-1.38	-1.17	-2.61	-2.01	-1.64		4	110
ENSMUSG00000034858:FAM214A	0	0.12	0.09	0.19	-0.7	-1.75	-1.76	-0.28		4	110
ENSMUSG00000034981:PARM1	0	1.18	0.73	-0.56	-2.15	-2.57	-1.96	-1.24		4	110
ENSMUSG00000035274:TPBG	0	0.77	1.55	0.04	-0.77	-1.05	-0.92	-0.07		4	110
ENSMUSG00000036138:ACAA1A	0	-0.2	-0.14	-0.07	-0.49	-1.2	-1.34	-0.69		4	110
ENSMUSG00000036402:GNG12	0	-0.14	0.1	-0.69	-0.73	-1.49	-1.76	-0.29		4	110
ENSMUSG00000036452:ARHGAP26	0	0.12	0.71	0.26	-0.26	-1.15	-1.01	-0.4		4	110
ENSMUSG00000037697:DDHD1	0	0.24	0.45	-0.4	-0.77	-1.06	-0.98	-0.72		4	110
ENSMUSG00000038936:SCCPDH	0	0.13	0.39	-0.08	-0.53	-1.58	-1.58	-1.22		4	110
ENSMUSG00000039382:WDR45	0	1.36	1.8	0.86	0.05	-0.58	-1.27	-0.48		4	110
ENSMUSG00000039601:RCAN2	0	-0.27	0.36	-0.67	-0.52	-1.81	-1.61	-0.22		4	110
ENSMUSG00000039633:LONRF1	0	0.15	0.85	-0.03	-0.91	-1.44	-0.82	-0.24		4	110
ENSMUSG00000039841:ZFP800	0	0.87	0.37	-0.4	-0.73	-2.26	-1.36	-0.42		4	110
ENSMUSG00000040158:TAX1BP3	0	0.86	1.31	0.39	0.14	-0.11	-0.45	-0.2		4	110
ENSMUSG00000040272:ACCS	0	0.05	0.16	0.14	-0.27	-1.06	-1.04	-0.58		4	110
ENSMUSG00000040359:UFL1	0	0.03	0.22	-0.17	-0.6	-0.93	-1.04	-0.67		4	110
ENSMUSG00000040711:SH3PXD2B	0	0.28	1.02	0.55	-0.38	-1.06	-0.65	0.39		4	110
ENSMUSG00000040774:CEPT1	0	0.04	-0.07	-0.66	-0.75	-1.15	-1.21	-0.59		4	110
ENSMUSG00000041362:SHTN1	0	-0.12	0.34	-0.07	-0.75	-1.16	-1.49	-0.64		4	110
ENSMUSG00000041670:RIMS1	0	0.94	1.47	0.8	-0.38	-0.92	-0.66	-0.39		4	110
ENSMUSG00000042046:DSTYK	0	-0.2	0.33	0.03	-1.19	-2.11	-1.78	-0.97		4	110
ENSMUSG00000042228:LYN	0	0.24	0.9	0.1	-0.66	-3.15	-3.27	-2.73		4	110
ENSMUSG00000042500:AGO4	0	0.1	-0.07	-1.05	-1.02	-2.09	-1.96	-0.37		4	110
ENSMUSG00000043432:LENG9	0	-0.1	0.65	-0.17	-0.72	-1.4	-1.25	-0.71		4	110
ENSMUSG00000044469:TNFAIP8L1	0	-0.36	0.02	-0.36	-0.15	-1.1	-0.76	-0.24		4	110
ENSMUSG00000045284:DCAF12L1	0	2.4	2.56	0.89	-1.25	-2.66	-2	-0.18		4	110
ENSMUSG00000046186:CD109	0	-0.44	2.69	0.5	0.17	-1.04	-1.33	0.1		4	110
ENSMUSG00000046280:SHE	0	0.24	0.78	0.3	-2.27	-4.84	-2.84	-2.38		4	110
ENSMUSG00000046805:MPEG1	0	0.35	1.31	-1.01	-0.82	-0.99	-0.87	-1.01		4	110
ENSMUSG00000046822:SLC39A3	0	-0.37	0.08	-0.69	-1.7	-2.37	-2.03	-1.36		4	110
ENSMUSG00000047037:NIPA1	0	-0.41	0.84	0.24	-0.64	-1.54	-1.35	-1.04		4	110
ENSMUSG00000047485:KLHL34	0	1.17	1.57	0.3	-2.04	-3.35	-2.95	-2.64		4	110
ENSMUSG00000048285:FRMD6	0	0.45	0.17	-0.65	-1.51	-1.97	-1.66	-0.69		4	110
ENSMUSG00000048332:LHFP	0	0.75	1.72	0.96	0.81	-0.61	-0.39	1.55		4	110
ENSMUSG00000048376:F2R	0	0.29	0.92	0.29	-0.62	-2	-1.57	-0.69		4	110
ENSMUSG00000048602:MORC2B	0	0.88	1.16	0.73	-0.03	-0.6	-0.54	-0.39		4	110
ENSMUSG00000049411:TMEM241	0	0.03	-0.09	0.21	-0.27	-1.15	-1.35	-0.55		4	110
ENSMUSG00000049969:PLEKHF2	0	1.02	0.6	0	-0.59	-1.27	-0.95	-0.41		4	110
ENSMUSG00000050931:SGMS2	0	0.29	1.15	0.36	-0.53	-1.31	-1.11	-0.91		4	110
ENSMUSG00000051000:FAM160A1	0	0.14	0.36	-0.42	-0.44	-1.16	-0.92	0.31		4	110
ENSMUSG00000051159:CITED1	0	0.7	1.12	0.71	0.25	-0.44	-0.34	0.09		4	110
ENSMUSG00000051236:MSRB3	0	0.48	1.09	0.4	0.26	-0.4	-0.9	0.22		4	110
ENSMUSG00000052825:GM9892	0	0.38	0.37	-0.15	-0.61	-1.31	-0.85	-0.9		4	110
ENSMUSG00000053931:CNN3	0	0.23	0.07	-0.25	-0.48	-0.99	-1.02	-0.56		4	110
ENSMUSG00000054074:SKIDA1	0	0.5	0.56	0.06	-0.67	-1.04	-1.15	0.6		4	110
ENSMUSG00000054169:CEACAM10	0	0.93	1.2	-0.27	-1.85	-2.17	-1.84	-1.5		4	110
ENSMUSG00000054493:GM9947	0	1.02	1.09	0.32	-0.89	-1.11	-1.1	-0.51		4	110
ENSMUSG00000054814:USP46	0	-0.11	0.23	-0.41	-0.67	-1.25	-0.9	-0.71		4	110
ENSMUSG00000055401:FBXO6	0	0.01	0.1	-0.51	-1.45	-2.87	-2.29	-1.52		4	110
ENSMUSG00000055733:NAP1L3	0	0.6	1.08	0.59	-0.24	-0.93	-0.69	0.59		4	110
ENSMUSG00000056121:FEZ2	0	0.05	0.34	-0.19	-0.46	-1.09	-0.66	-0.49		4	110
ENSMUSG00000057069:ERO1LB	0	0.39	0.32	0.3	0.03	-0.98	-1.11	-0.8		4	110
ENSMUSG00000057375:YIPF1	0	0.03	0.17	-0.21	-0.71	-1.18	-0.98	-0.32		4	110
ENSMUSG00000058252:TCP11X2	0	0.29	0.83	0.44	0.14	-1.29	-0.96	-0.81		4	110
ENSMUSG00000058979:CECR5	0	-0.22	-0.12	-0.32	-0.55	-1.06	-0.89	-0.59		4	110
ENSMUSG00000059439:BCAS3	0	-0.1	-0.24	-0.27	-0.63	-1.19	-1.2	-0.56		4	110
ENSMUSG00000060477:IRAK2	0	-0.37	-0.39	-0.53	-1	-2.36	-1.63	-0.97		4	110
ENSMUSG00000060512:0610040J01RIK	0	0.89	0.43	-0.22	-1	-1.41	-1.84	-0.58		4	110
ENSMUSG00000062526:MPPE1	0	0.28	0.67	0.11	-0.75	-2.3	-2.5	-1.75		4	110
ENSMUSG00000064367:MT-ND5	0	-0.03	0.03	-0.17	-0.5	-0.82	-1.33	-0.57		4	110
ENSMUSG00000066687:ZBTB16	0	0.3	1.09	-0.24	-1.05	-0.85	-1.45	-1.21		4	110
ENSMUSG00000067276:CAPN6	0	0.26	0.7	-0.03	-1.47	-2.77	-3.19	-2.26		4	110
ENSMUSG00000067299:CRYGD	0	3.06	3.38	1.41	-1.15	-2.05	-2.23	-2.36		4	110
ENSMUSG00000069743:ZFP820	0	0.76	0.23	-0.55	-0.95	-1.55	-1.24	-0.92		4	110
ENSMUSG00000069833:AHNAK	0	0.83	1.34	0.12	-1.52	-2.78	-4.41	-2.42		4	110
ENSMUSG00000070462:MESDC1	0	0.02	-0.1	-0.71	-1.06	-2.16	-1.74	-1.25		4	110
ENSMUSG00000070946:NA	0	1.31	1.14	0.34	-0.12	-0.19	-0.51	-0.5		4	110
ENSMUSG00000072115:ANG	0	0	1	-0.08	-0.15	-0.7	-0.61	-0.16		4	110
ENSMUSG00000073590:3222401L13RIK	0	-0.27	0.22	-0.22	-0.82	-1.12	-1.12	-0.46		4	110
ENSMUSG00000074502:UBTFL1	0	1.72	1.64	0.66	0.33	-0.7	-1.26	-1		4	110
ENSMUSG00000074743:THBD	0	-0.3	0.4	-0.27	-0.78	-1.17	-0.77	-0.76		4	110
ENSMUSG00000074804:AU015228	0	1.15	1.58	0.28	-1.5	-1.96	-2.31	-1.94		4	110
ENSMUSG00000076709:IGHV1-47	0	0.95	1.08	0.08	-0.21	-0.19	-0.21	-0.2		4	110
ENSMUSG00000078307:AI593442	0	0.76	1.17	-0.11	-0.62	-0.83	-0.82	-0.7		4	110
ENSMUSG00000079038:D130040H23RIK	0	0.14	0.49	-0.13	-0.75	-1.11	-1.02	-0.9		4	110
ENSMUSG00000081297:GM12209	0	1.35	1.44	-0.04	-1.44	-1.44	-1.5	-1.49		4	110
ENSMUSG00000083805:GM14848	0	0.97	1.48	0.4	-0.04	-1.37	-1.63	-1.58		4	110
ENSMUSG00000087881:GM22442	0	0.71	0.82	0.48	-0.25	-0.87	-1.01	-0.5		4	110
ENSMUSG00000090061:NWD2	0	0.23	1.03	0	-0.91	-0.88	-0.84	-0.83		4	110
ENSMUSG00000090561:GM17207	0	1.45	1.28	0.43	0	-0.19	-0.86	-0.57		4	110
ENSMUSG00000091833:NA	0	0.14	0.54	-0.04	-0.31	-0.47	-1.07	-0.41		4	110
ENSMUSG00000092166:GM7942	0	1.03	0.95	0.03	-0.03	-0.12	-0.5	-0.43		4	110
ENSMUSG00000092212:SLC22A13B-PS	0	0.2	1	-0.68	-1.26	-1.89	-1.68	-1.52		4	110
ENSMUSG00000005220:CORIN	0	0.24	1.73	1.82	1.21	0.19	0.36	1.06		5	138
ENSMUSG00000006398:CDC20	0	0.35	1.13	1.07	0.98	0.9	0.79	0.82		5	138
ENSMUSG00000015652:STEAP1	0	0.36	1.82	1.7	1.77	1.09	0.89	0.98		5	138
ENSMUSG00000015653:STEAP2	0	-0.01	1.97	1.83	2.44	2.28	1.4	1.99		5	138
ENSMUSG00000015932:DSTN	0	0.59	0.83	0.85	1.09	0.88	0.77	1.32		5	138
ENSMUSG00000019866:AIM1	0	0.29	2.07	0.9	2.31	2.12	1.56	2.21		5	138
ENSMUSG00000020015:CDK17	0	0.4	1.11	0.68	0.77	0.52	0.36	0.94		5	138
ENSMUSG00000020955:AP4S1	0	0.57	1.28	0.98	1.01	1.15	1.06	1		5	138
ENSMUSG00000021056:TEX21	0	0.47	0.82	0.92	1.1	0.8	0.91	0.63		5	138
ENSMUSG00000021301:HECW1	0	1.2	2.4	2.85	2.83	2.74	2.05	2.74		5	138
ENSMUSG00000021687:SCAMP1	0	0.76	1.2	0.9	0.75	0.84	0.72	1.16		5	138
ENSMUSG00000021959:LATS2	0	2.31	2.61	2.47	2.3	1.46	1.21	2.06		5	138
ENSMUSG00000022094:SLC39A14	0	2.85	4.66	4.63	4.35	4.27	4.27	4.07		5	138
ENSMUSG00000022346:MYC	0	2.02	3.25	3.46	3.54	3.38	3.16	3.08		5	138
ENSMUSG00000022358:FBXO32	0	1.17	2.35	2.93	4.08	3.99	2.69	3.17		5	138
ENSMUSG00000022641:BBX	0	0.1	1.9	1.56	1.23	0.97	1.06	1.48		5	138
ENSMUSG00000022723:CRYBG3	0	0.21	1.88	1.94	1.72	1.54	0.89	2.06		5	138
ENSMUSG00000022754:TMEM45A	0	0.62	1.44	1.79	1.95	1.46	1.79	1.21		5	138
ENSMUSG00000023087:NOCT	0	0.55	1.58	1.78	1.93	1.79	1.31	1.03		5	138
ENSMUSG00000025626:PHF6	0	0.18	2.53	2.66	2.17	1.5	1.45	1.47		5	138
ENSMUSG00000025909:SNTG1	0	0.2	1.04	0.56	0.75	0.78	0.53	0.78		5	138
ENSMUSG00000026548:SLAMF9	0	0.75	2.92	3.16	2.72	1.23	2.14	1.83		5	138
ENSMUSG00000026579:F5	0	-0.09	0.93	1.27	1.46	0.61	0.34	2.04		5	138
ENSMUSG00000027189:TRIM44	0	0.52	2.01	2.06	2.2	1.81	1.44	1.59		5	138
ENSMUSG00000027351:SPRED1	0	0.56	0.89	0.88	1.01	0.43	0.45	0.73		5	138
ENSMUSG00000029405:G3BP2	0	0.61	1.68	1.65	1.53	1.42	1.19	0.93		5	138
ENSMUSG00000029484:ANXA3	0	0.54	3.89	3.53	2.54	0.91	0.9	2.86		5	138
ENSMUSG00000029802:ABCG2	0	0.44	1.7	1.31	1	0.9	0.82	0.87		5	138
ENSMUSG00000030313:DENND5B	0	0.64	1.51	0.85	0.88	0.95	0.74	1.35		5	138
ENSMUSG00000030465:PSD3	0	0.77	1.46	1.91	2.49	2	1.1	1.62		5	138
ENSMUSG00000030742:LAT	0	0.75	1.12	1.09	1.35	1.09	0.98	0.95		5	138
ENSMUSG00000031160:ERAS	0	1.19	2.69	3.5	3.12	2.37	2.33	1.97		5	138
ENSMUSG00000031297:SLC7A3	0	0.24	1.38	1.62	1.69	1.16	0.71	0.71		5	138
ENSMUSG00000031433:RBM41	0	0.72	1.32	1.46	1.12	0.68	0.31	0.89		5	138
ENSMUSG00000032254:KIF23	0	0.31	1.06	0.61	0.54	0.62	0.45	0.7		5	138
ENSMUSG00000032413:RASA2	0	0.3	1.34	1.04	0.9	0.58	0.29	0.59		5	138
ENSMUSG00000032501:TRIB1	0	0.31	2.44	2.49	2.25	1.99	1.98	2.8		5	138
ENSMUSG00000032667:PON2	0	0.5	1.54	1.54	1.15	1.06	1.19	1.63		5	138
ENSMUSG00000033446:LPAR6	0	1.51	2.31	1.65	1.72	1.21	1.13	3.03		5	138
ENSMUSG00000035681:KCNC2	0	-0.07	1	1.29	1.19	0.74	0.21	1.06		5	138
ENSMUSG00000036492:RNF39	0	0.79	1.34	1.22	1.91	1.06	1.29	0.84		5	138
ENSMUSG00000037628:CDKN3	0	0.44	1.01	0.63	0.81	0.44	0.3	0.98		5	138
ENSMUSG00000037876:JMJD1C	0	0.4	1.31	1.14	1.25	1.34	1.16	1.43		5	138
ENSMUSG00000038916:SOGA3	0	0.47	4.27	4.26	3.77	3.98	2.82	2.72		5	138
ENSMUSG00000042284:ITGA1	0	0.27	5.1	5.43	4.56	3.24	2.58	2.95		5	138
ENSMUSG00000042807:HECW2	0	0.46	2.38	2.79	2.75	1.49	1.72	2.51		5	138
ENSMUSG00000044317:GPR4	0	-0.04	1.39	1.23	0.89	0.69	0.25	0.66		5	138
ENSMUSG00000045763:BASP1	0	0.56	2.19	2.74	2.81	2.56	1.96	1.71		5	138
ENSMUSG00000049225:PDP1	0	1.09	1.12	1.32	1.58	1.25	1.16	1.43		5	138
ENSMUSG00000050071:BEX1	0	0.44	1.65	1.28	1.06	0.65	1	0.93		5	138
ENSMUSG00000054099:SLC25A40	0	0.14	1.04	1.03	0.76	0.45	0.05	0.89		5	138
ENSMUSG00000055305:ZFP93	0	0.23	1.47	1.4	1.06	1.39	0.72	0.99		5	138
ENSMUSG00000056313:1810011O10RIK	0	1.09	1.93	1.35	2.04	1.1	0.47	0.83		5	138
ENSMUSG00000058740:KCNT1	0	0.4	1.4	1.16	1.08	0.38	0.84	1.17		5	138
ENSMUSG00000059173:PDE1A	0	0.16	1.03	0.7	0.59	0.24	0.21	0.69		5	138
ENSMUSG00000061731:EXT1	0	0.14	1.61	1.6	1.48	1.14	1	1.45		5	138
ENSMUSG00000062991:NRG1	0	1.1	2.62	2.24	2.02	1.34	1.9	2.17		5	138
ENSMUSG00000068205:MACROD2	0	0.24	0.87	0.67	1	0.81	0.75	0.5		5	138
ENSMUSG00000068601:GM10244	0	0.7	1.03	1.08	1.07	1.31	0.52	1.02		5	138
ENSMUSG00000069911:FAM196B	0	0.33	1.46	3.12	3.34	2.83	2.04	2.32		5	138
ENSMUSG00000071369:MAP3K5	0	0.49	1.1	1.47	1.45	0.73	0.69	0.9		5	138
ENSMUSG00000072884:GM10433	0	0.51	1.26	1.13	1.27	1.08	1.1	1.25		5	138
ENSMUSG00000072893:4933439C10RIK	0	0.34	1.97	2.64	2.16	1.6	1.04	1.07		5	138
ENSMUSG00000073795:6430531B16RIK	0	0.24	1.73	1.86	1.33	0.89	1.25	1.93		5	138
ENSMUSG00000075012:FJX1	0	2.09	2.85	2.53	3.16	2.51	2.43	2.43		5	138
ENSMUSG00000075334:RPRM	0	0.23	1.92	2.12	1.81	1.01	1.25	1.11		5	138
ENSMUSG00000075502:KBTBD6	0	0.66	1.17	1.15	1.37	0.82	0.42	0.36		5	138
ENSMUSG00000079427:MTHFSL	0	0.35	1.29	1.56	1.04	0.95	0.52	0.91		5	138
ENSMUSG00000079445:B3GNT7	0	0.24	1.15	1.14	1.01	0.95	1.02	0.75		5	138
ENSMUSG00000085218:BB218582	0	1.06	2.95	3.41	3.15	1.67	1.01	1.72		5	138
ENSMUSG00000086216:GM13610	0	0.51	1.09	1.44	1.46	1.52	1	1.05		5	138
ENSMUSG00000086742:GM16201	0	0.78	3.81	2.86	2.27	1.84	2.63	2.88		5	138
ENSMUSG00000086768:NA	0	0.07	0.76	0.82	0.99	1.15	0.21	0.94		5	138
ENSMUSG00000086807:PLATR21	0	0.48	1.87	2.47	2.87	2.73	2	1.75		5	138
ENSMUSG00000087551:NA	0	1.18	1.55	1.54	1.16	0.9	0.76	1.4		5	138
ENSMUSG00000089726:MIR17HG	0	1.3	1.35	1.56	1.61	1.83	1.09	1.52		5	138
ENSMUSG00000090086:AI480526	0	0.63	0.88	1.43	1.08	0.94	0.74	1.42		5	138
ENSMUSG00000091332:NA	0	0.43	0.61	0.49	0.66	0.63	0.41	1.01		5	138
ENSMUSG00000091451:NA	0	0.63	3.06	3.17	3.02	2.55	1.25	1.49		5	138
ENSMUSG00000091562:GM9581	0	0.21	1.86	1.82	1.68	1.52	0.88	1.97		5	138
ENSMUSG00000092035:PEG10	0	1.56	3.56	2.82	3.27	2.51	2.06	1.89		5	138
ENSMUSG00000093514:GM28727	0	0.89	0.8	1.2	1.31	1.19	0.41	0.97		5	138
ENSMUSG00000000037:SCML2	0	0.64	0.92	0.74	0.75	0.71	-0.21	-1.13		6	105
ENSMUSG00000001642:AKR1B3	0	0.05	0.6	1.1	1.17	1.15	0.56	-0.56		6	105
ENSMUSG00000001827:FOLR1	0	0.77	1.96	2.33	1.78	1.22	-0.48	-3.03		6	105
ENSMUSG00000006200:RHOX6	0	0.89	2.03	1.7	1.01	0.92	-0.07	-1.67		6	105
ENSMUSG00000020396:NEFH	0	0.78	1.36	1.86	1.78	1.57	1.4	-0.21		6	105
ENSMUSG00000021879:DNAH12	0	0.29	1.39	1.83	1.21	0.92	-0.06	-1.46		6	105
ENSMUSG00000022487:GTSF1	0	0.31	0.39	0.68	1.32	0.93	0.21	-2.1		6	105
ENSMUSG00000023064:SNCG	0	0.1	-0.17	0.27	0.5	0.08	0.09	-1.74		6	105
ENSMUSG00000023403:STK31	0	0.51	1.04	1.02	0.91	0.25	-0.23	-1.18		6	105
ENSMUSG00000023800:TIAM2	0	-0.02	-0.39	-0.44	0.07	0.51	-0.1	-1.95		6	105
ENSMUSG00000024642:TLE4	0	0.54	1.25	1.3	1.87	1.7	0.69	-0.47		6	105
ENSMUSG00000024786:1700123I01RIK	0	0	-0.33	0.37	0.78	0.22	0.37	-1.31		6	105
ENSMUSG00000024806:MLANA	0	0.17	0.26	0.81	0.77	0.42	-0.22	-2.17		6	105
ENSMUSG00000025038:EFHC2	0	0.15	0.21	0.07	0.99	1.54	0.83	-1.38		6	105
ENSMUSG00000025480:SYCE1	0	0.38	0.44	0.53	0.5	0.53	0.21	-1.07		6	105
ENSMUSG00000025981:COQ10B	0	1.11	0.42	-0.04	0.38	0.3	0.17	-0.81		6	105
ENSMUSG00000026523:WDR64	0	0.72	0.5	0.75	0.74	0.69	-0.33	-1.74		6	105
ENSMUSG00000027077:SMTNL1	0	0.37	0.67	1.11	1.16	0.95	-0.1	-2.85		6	105
ENSMUSG00000027794:SOHLH2	0	0.07	0.14	0.16	0.25	0.1	-1.1	-4.03		6	105
ENSMUSG00000028109:HORMAD1	0	0.36	0.2	0.39	1.34	1.45	0.54	-2.25		6	105
ENSMUSG00000028132:TMEM56	0	0.49	0.52	0.55	0.93	0.98	0	-1.34		6	105
ENSMUSG00000028680:PLK3	0	1.2	0.75	0.84	0.98	1.07	-0.16	-1.08		6	105
ENSMUSG00000030008:PRADC1	0	0.3	0.53	0.55	0.33	0.49	-0.27	-1.09		6	105
ENSMUSG00000030042:POLE4	0	0.56	0.49	0.43	0.45	0.4	-0.34	-1.11		6	105
ENSMUSG00000030359:PZP	0	0.64	0.94	1.16	1.43	1.2	-0.39	-2.31		6	105
ENSMUSG00000031362:XLR4C	0	0.49	0.6	0.59	0.53	0.04	-0.28	-1.37		6	105
ENSMUSG00000032348:GSTA4	0	0.14	0.05	0.19	0.37	0.16	-0.18	-1.09		6	105
ENSMUSG00000032725:FOLR2	0	1.12	1.36	1.5	1.42	0.81	0.26	-1.01		6	105
ENSMUSG00000033343:MAGEA4	0	0.25	0.45	0.65	0.96	0.43	-0.49	-3.12		6	105
ENSMUSG00000033470:CYSLTR2	0	0.49	1.18	1.15	1.29	1.24	-0.11	-1.39		6	105
ENSMUSG00000037033:CLCA3B	0	0.62	0.75	0.8	1.04	1.01	-0.49	-2.63		6	105
ENSMUSG00000037910:1700018B24RIK	0	0.6	0.9	0.67	1.31	1.14	0.81	-0.85		6	105
ENSMUSG00000038094:ATP13A4	0	0.2	0.9	0.75	1.1	0.84	-0.13	-1.17		6	105
ENSMUSG00000039209:RPL39L	0	0.49	1.06	0.82	0.88	0.77	-0.12	-3.11		6	105
ENSMUSG00000039329:TEX19.1	0	1.62	1.34	1.23	1.68	1.49	-0.07	-2.26		6	105
ENSMUSG00000039337:TEX19.2	0	0.97	2.03	1.64	2.29	2.15	0.35	-1.05		6	105
ENSMUSG00000040650:CYP2B23	0	0.33	1.68	1.73	1.26	1.31	-0.25	-2.7		6	105
ENSMUSG00000040651:FAM208A	0	0.17	0.07	0.32	0.35	0.25	-0.33	-1.46		6	105
ENSMUSG00000040950:MGL2	0	0.42	1.45	1.04	1.71	1.5	0.55	-1.51		6	105
ENSMUSG00000041440:GK5	0	0.4	0.75	0.84	0.83	0.62	-0.09	-1.03		6	105
ENSMUSG00000042349:IKBKE	0	0.07	-0.03	0.53	0.92	1.38	0.53	-1.07		6	105
ENSMUSG00000042386:TEX13	0	0.57	0.65	0.82	0.5	0.19	-0.61	-1.89		6	105
ENSMUSG00000044244:IL20RB	0	0.9	0.07	0.56	0.49	0.07	-0.24	-1.21		6	105
ENSMUSG00000045699:GM21411	0	0.12	0.98	0.75	0.72	0.64	0.41	-1.11		6	105
ENSMUSG00000047419:CMYA5	0	0.77	1.56	1.93	2.26	2.71	1.19	-0.73		6	105
ENSMUSG00000049387:COX7B2	0	0.66	0.46	0.69	1.58	1.69	0.88	-0.96		6	105
ENSMUSG00000050345:4930486L24RIK	0	0.55	1.07	1.16	1.88	2.03	0.71	-0.92		6	105
ENSMUSG00000050424:PNMA5	0	1.08	0.79	0.85	0.79	0.75	-0.3	-1.77		6	105
ENSMUSG00000050459:NA	0	0.76	0.68	0.58	0.46	0.54	-0.29	-1.22		6	105
ENSMUSG00000051527:USP29	0	0.62	-0.28	0.51	1.52	1.12	0.58	-1.45		6	105
ENSMUSG00000051747:TTN	0	0.25	0.86	1.07	0.81	1.25	-0.96	-3.46		6	105
ENSMUSG00000051827:RHOX2A	0	0.31	0.68	0.49	0.33	0.15	-0.16	-1.73		6	105
ENSMUSG00000052415:TCHH	0	1.12	1.2	0.46	0.16	0.37	0.55	-0.97		6	105
ENSMUSG00000052861:DNAH6	0	0.17	0.04	0.21	0.45	0.65	-0.02	-1.32		6	105
ENSMUSG00000053219:RAET1E	0	0.82	0.69	0.91	0.99	0.94	0.21	-1.58		6	105
ENSMUSG00000053907:MAT2A	0	0.82	1	0.88	0.84	1.2	0.3	-0.21		6	105
ENSMUSG00000054727:1700013H16RIK	0	1.37	1.16	0.76	0.96	0.61	0.23	-1		6	105
ENSMUSG00000054994:AV320801	0	0.55	0.79	0.4	0.47	0.08	0.09	-1.13		6	105
ENSMUSG00000056300:GM13247	0	0.16	0.91	0.81	1.42	1.61	0.29	-2.14		6	105
ENSMUSG00000058147:XLR3C	0	0.43	0.32	0.79	1.29	1.23	0.83	-1.67		6	105
ENSMUSG00000058186:GM13242	0	0.11	0.96	1.06	1.24	0.98	0.25	-1.51		6	105
ENSMUSG00000058579:CELA2A	0	0.03	0.01	0.07	0.49	0.42	0	-1.46		6	105
ENSMUSG00000058806:COL13A1	0	0.81	0.35	0.73	0.21	-0.21	-0.65	-2.03		6	105
ENSMUSG00000059900:TMEM40	0	0.45	0.17	0.77	1.3	1.18	0.17	-2.95		6	105
ENSMUSG00000060923:ACYP2	0	0.44	0.35	0.55	0.57	0.38	-0.09	-1.05		6	105
ENSMUSG00000061356:NUGGC	0	0.76	0.51	0.54	0.63	1.27	0.36	-0.68		6	105
ENSMUSG00000062518:ZFP534	0	0.78	0.87	0.38	1.02	0.39	0.35	-1.29		6	105
ENSMUSG00000062773:TEX101	0	1.25	1.71	1.55	1.53	1.64	1.89	0.24		6	105
ENSMUSG00000063905:GM10139	0	0.06	0.46	0.47	0.36	0.06	-0.25	-1.28		6	105
ENSMUSG00000064194:ZFP936	0	0.39	0.7	0.39	0.44	0.23	-1.18	-3.82		6	105
ENSMUSG00000064387:SNORA73A	0	0.55	0.72	0.73	0.44	1	0.36	-0.48		6	105
ENSMUSG00000066007:ZFP600	0	0.45	0.78	0.67	0.74	0.71	-0.29	-3.04		6	105
ENSMUSG00000066009:GM13051	0	0.36	0.87	0.55	0.68	0.47	0.15	-1.12		6	105
ENSMUSG00000067338:TUBA3B	0	0.32	1.41	1.69	1.4	1.23	0.62	-2.19		6	105
ENSMUSG00000067768:XLR4B	0	0.55	0.51	0.4	0.73	0.05	-0.05	-1.22		6	105
ENSMUSG00000067919:REX2	0	0.41	0.69	0.79	0.49	0.51	-0.41	-2.23		6	105
ENSMUSG00000069053:UBA1Y	0	0.29	0.47	0.42	0.13	0.14	-0.39	-2.49		6	105
ENSMUSG00000069793:SLFN9	0	-0.09	-0.46	0.26	0.9	1.35	0.06	-2.74		6	105
ENSMUSG00000071295:GM10323	0	0.18	0.33	0.37	0.73	0.41	-0.72	-2.61		6	105
ENSMUSG00000071773:RHOX1	0	0.26	0.33	0.11	0.21	0.13	-0.55	-3.17		6	105
ENSMUSG00000071952:GM10351	0	0.23	0.16	-0.11	0.18	0.06	-0.24	-1.57		6	105
ENSMUSG00000072249:FTHL17F	0	0.67	0.9	0.15	1.07	1.09	0.48	-0.58		6	105
ENSMUSG00000072419:DPPA2	0	1.3	1.53	1.73	1.69	1.27	0.64	-2.1		6	105
ENSMUSG00000073243:GM9	0	0.38	0.71	0.98	1.51	1.39	0.46	-1.54		6	105
ENSMUSG00000073716:GM13241	0	0.55	0.74	0.78	0.96	1.23	0.78	-0.76		6	105
ENSMUSG00000074593:SPINT5	0	0.7	0.98	0.76	0.04	0.53	-0.06	-1.05		6	105
ENSMUSG00000074817:PAPOLB	0	0.78	1.65	1.28	1.67	1.48	0.05	-0.97		6	105
ENSMUSG00000074830:ZFP640	0	0.31	0.59	0.6	0.64	0.59	-0.64	-3.05		6	105
ENSMUSG00000075314:GM1322	0	0.32	0.69	0.8	1.14	1.31	0.21	-0.86		6	105
ENSMUSG00000078452:RAET1D	0	0.85	0.89	1.07	1.49	1.11	0.46	-1.49		6	105
ENSMUSG00000078497:GM13145	0	0.22	0.78	0.85	0.89	0.81	-0.25	-2.82		6	105
ENSMUSG00000078498:GM13151	0	0.4	0.87	0.47	0.46	-0.13	-0.2	-1.61		6	105
ENSMUSG00000078689:MUP6	0	0.17	-0.01	0.62	1.26	1.28	0.76	-0.95		6	105
ENSMUSG00000079009:GM14139	0	0.32	0.58	0.29	0.74	1.05	0.67	-0.71		6	105
ENSMUSG00000079110:CAPN3	0	0.64	0.46	1.75	3.06	3.19	1.6	-2.61		6	105
ENSMUSG00000080069:GM41	0	0.57	1.22	0.77	1.31	0.73	-0.45	-1.39		6	105
ENSMUSG00000081195:RHOX2-PS	0	0.18	1.41	1.35	1.67	1.9	1.06	-0.61		6	105
ENSMUSG00000081858:GM14514	0	0.54	0.64	0.63	0.99	1.55	-0.03	-1.55		6	105
ENSMUSG00000081965:GM11620	0	-0.18	0.21	0.41	0.74	0.7	0.74	-1.25		6	105
ENSMUSG00000081998:GM13245	0	0.64	0.73	0.54	0.8	1.25	0.81	-0.86		6	105
ENSMUSG00000083576:GM16411	0	0.65	0.61	0.3	0.52	0.26	-0.46	-1.74		6	105
ENSMUSG00000083620:GM15529	0	0.41	0.21	0.23	1.08	1.13	0.53	-1.19		6	105
ENSMUSG00000084330:GM15019	0	0.6	0.91	0.84	1.38	0.71	-0.07	-0.94		6	105
ENSMUSG00000086147:GM13150	0	0.19	0.85	0.77	0.8	0.57	0.09	-1.63		6	105
ENSMUSG00000086730:PLATR12	0	0	0.72	0.65	0.41	0.9	0.22	-1.15		6	105
ENSMUSG00000086967:NA	0	0.01	-0.03	0.03	1.27	1.7	0.17	-2.35		6	105
ENSMUSG00000087107:AI662270	0	0.94	1.66	1.87	1.68	1.04	-1.82	-4.41		6	105
ENSMUSG00000087207:GM13147	0	0.72	0.91	0.62	0.83	0.69	0.13	-1.79		6	105
ENSMUSG00000088354:GM27592	0	0.58	0.49	0.63	0.84	-0.17	-0.21	-1.36		6	105
ENSMUSG00000090632:NA	0	0.66	0.82	0.62	0.99	0.72	-0.39	-2.9		6	105
ENSMUSG00000090677:NA	0	1.51	1.03	1.17	1.33	1.73	0.02	-2.21		6	105
ENSMUSG00000000320:ALOX12	0	0.04	-1.81	-3.15	-3.29	-2.99	-1.16	-0.86		7	29
ENSMUSG00000000915:HIP1R	0	-0.48	-0.44	-1.02	-1.38	-0.98	-0.25	1.05		7	29
ENSMUSG00000001119:COL6A1	0	-0.48	-1.37	-1.3	-1.37	-1.09	-0.85	-0.35		7	29
ENSMUSG00000001583:TNK1	0	-1.3	-1.83	-1.41	-1.36	-0.55	0.26	0.81		7	29
ENSMUSG00000001751:NAGLU	0	-1.06	-1.26	-1.74	-1.53	-1.77	-0.38	1.13		7	29
ENSMUSG00000001755:COASY	0	-0.56	-0.65	-0.76	-0.8	-1.07	-0.25	0.33		7	29
ENSMUSG00000001802:LRP3	0	-0.27	-1.02	-1.5	-0.78	-0.03	0.79	1.25		7	29
ENSMUSG00000001870:LTBP1	0	-0.13	-0.45	-0.56	-0.75	-0.69	0.35	1.23		7	29
ENSMUSG00000002043:TRAPPC6A	0	-0.81	-1.13	-1.61	-1.44	-1.43	-0.42	0.32		7	29
ENSMUSG00000002107:CELF2	0	-0.31	-0.43	-1.52	-1.05	-1.33	-0.25	0.63		7	29
ENSMUSG00000002324:REC8	0	-0.37	-2.5	-2.92	-3.25	-3.73	-1.77	-1.3		7	29
ENSMUSG00000002342:TMEM161A	0	-0.75	-0.88	-0.86	-1.18	-1.2	-0.33	-0.3		7	29
ENSMUSG00000002871:TPRA1	0	-0.79	-0.68	-0.77	-0.99	-1.19	-0.55	-0.15		7	29
ENSMUSG00000003309:AP1M2	0	-0.83	-1.18	-2.04	-1.64	-0.57	1.4	2.87		7	29
ENSMUSG00000003948:MMD	0	-0.31	-1.56	-1.9	-1.9	-2.33	-1.04	0.07		7	29
ENSMUSG00000004105:ANGPTL2	0	-0.61	-1.23	-0.92	-1.57	-0.87	0.04	1.77		7	29
ENSMUSG00000004508:GAB2	0	-0.55	-1.03	-1.44	-1.01	-0.99	-0.46	1.17		7	29
ENSMUSG00000004864:MAPK13	0	-0.11	-0.82	-1.33	-0.93	-1.21	0.68	1.6		7	29
ENSMUSG00000005043:SGSH	0	-0.38	-1.06	-1.64	-2.06	-1.82	-0.55	0.19		7	29
ENSMUSG00000005465:IL27RA	0	-0.8	-1.3	-1.47	-1.78	-1.31	-0.24	0.2		7	29
ENSMUSG00000005534:INSR	0	-0.34	-0.52	-0.86	-0.65	-0.61	-0.08	1.08		7	29
ENSMUSG00000006403:ADAMTS4	0	-0.96	-1.12	-1.76	-1.4	-0.96	-0.57	-0.49		7	29
ENSMUSG00000006567:ATP7B	0	-0.56	-1.84	-1.84	-1.57	-0.87	0.33	0.68		7	29
ENSMUSG00000006717:ACOT13	0	-0.29	-0.68	-1.09	-1.23	-1.52	-0.37	1.1		7	29
ENSMUSG00000007038:NEU1	0	-0.7	-1.5	-1.85	-1.92	-2.07	-1.13	-0.64		7	29
ENSMUSG00000009633:G0S2	0	-1.28	-1.35	-1.62	-2.13	-1.84	-0.09	-0.48		7	29
ENSMUSG00000011148:ADSSL1	0	-1.34	-1.38	-2.37	-2.27	-2.07	-0.74	0.73		7	29
ENSMUSG00000012017:SCARF2	0	-0.41	-0.45	-1	-1.06	-1.22	-0.42	-0.18		7	29
ENSMUSG00000012123:AIM1L	0	-0.48	-0.5	-1.03	-0.77	-0.56	0	-0.23		7	29
ENSMUSG00000013418:B4GALNT2	0	-0.54	-2.18	-2.63	-2.62	-2.81	-0.35	1.35		7	29
ENSMUSG00000015027:GALNS	0	-0.51	-1.36	-1.43	-1.64	-1.77	-0.94	-0.25		7	29
ENSMUSG00000015085:ENTPD2	0	-0.53	-1.14	-1.43	-1.51	-1.47	-0.81	-0.27		7	29
ENSMUSG00000015149:SIRT2	0	-0.37	-0.66	-1	-1.15	-1.05	-0.8	-0.1		7	29
ENSMUSG00000017390:ALDOC	0	-0.77	-1.84	-2.25	-1.96	-2.27	-0.98	-0.53		7	29
ENSMUSG00000018750:ZBTB4	0	-1.04	-1.74	-1.87	-1.96	-2.28	-1.68	-0.56		7	29
ENSMUSG00000019737:SYNE4	0	-0.56	-1.56	-1.12	-0.89	-0.72	0.07	0.09		7	29
ENSMUSG00000019806:AIG1	0	-0.36	-0.55	-1.78	-2.92	-2.52	-0.65	0.54		7	29
ENSMUSG00000019810:FUCA2	0	-0.31	-1.9	-2.93	-2.44	-2.26	-1.1	-0.48		7	29
ENSMUSG00000019872:SMPDL3A	0	-0.15	-0.13	-1.4	-1.42	-1.41	-0.71	1.2		7	29
ENSMUSG00000020086:H2AFY2	0	-0.13	-1.38	-2.16	-1.94	-2.14	-1.19	-0.61		7	29
ENSMUSG00000020142:SLC1A4	0	-1.18	-2.89	-2.93	-1.81	-1.43	0.05	0.38		7	29
ENSMUSG00000020310:MADCAM1	0	-0.15	-1.12	-1.33	-0.88	-0.65	0.26	0.59		7	29
ENSMUSG00000020312:SHC2	0	-0.64	-1.94	-1.81	-1.54	-0.78	0.49	1.42		7	29
ENSMUSG00000020541:TOM1L1	0	-0.49	-0.88	-1.3	-1.26	-1.31	-0.26	0.77		7	29
ENSMUSG00000020605:HS1BP3	0	-0.81	-1.45	-1.41	-1.34	-1.6	-1.12	-0.79		7	29
ENSMUSG00000020732:RAB37	0	-0.26	-0.71	-0.73	-0.86	-1.02	-0.59	-0.32		7	29
ENSMUSG00000020847:RPH3AL	0	0.07	-1.27	-0.74	-0.61	-0.5	0.14	0.93		7	29
ENSMUSG00000020892:ALOXE3	0	-0.15	-0.95	-1.19	-1.4	-1.46	-0.62	0.17		7	29
ENSMUSG00000020904:CFAP52	0	-0.06	-1.12	-1	-0.92	-0.87	-0.06	0.08		7	29
ENSMUSG00000020926:ADAM11	0	0.01	-1.36	-1.64	-1.61	-0.91	0.06	0.34		7	29
ENSMUSG00000021003:GALC	0	-0.43	-1.07	-1.22	-1.11	-1.2	-0.81	-0.32		7	29
ENSMUSG00000021069:PYGL	0	-0.52	-0.59	-1.32	-1.83	-0.63	-0.41	-0.22		7	29
ENSMUSG00000021094:DHRS7	0	-0.54	-1.19	-1.07	-0.97	-1.14	-0.38	0.64		7	29
ENSMUSG00000021260:HHIPL1	0	-0.62	-0.94	-1.02	-1.02	-0.78	-0.39	-0.18		7	29
ENSMUSG00000021306:GPR137B	0	-0.2	-0.63	-1.41	-1.66	-1.99	-0.6	0.45		7	29
ENSMUSG00000021327:ZKSCAN3	0	-0.37	-1.03	-1.04	-1.3	-1.12	-0.89	-0.34		7	29
ENSMUSG00000021340:GPLD1	0	0.27	-0.79	-1.36	-0.99	-0.87	-0.28	-0.18		7	29
ENSMUSG00000021575:AHRR	0	0.62	-0.53	-2.06	-2.24	-2.1	-0.47	0.51		7	29
ENSMUSG00000021754:MAP3K1	0	-0.83	-1.26	-1.33	-1.46	-1.61	-1.24	-0.51		7	29
ENSMUSG00000021846:PELI2	0	-0.54	-0.38	-0.64	-1.08	-1.02	-0.43	0.02		7	29
ENSMUSG00000022389:TEF	0	-0.03	-1.14	-0.8	-0.76	-0.34	0.08	0.19		7	29
ENSMUSG00000022505:EMP2	0	-0.28	-1.61	-2.16	-2.78	-2.84	-1.7	-0.29		7	29
ENSMUSG00000022564:GRINA	0	-0.58	-1.35	-1.9	-1.69	-1.54	-0.19	0.73		7	29
ENSMUSG00000022619:MAPK8IP2	0	-1.18	-1.72	-1.04	-1.71	-1.13	-0.59	0.28		7	29
ENSMUSG00000022756:SLC7A4	0	-0.04	0	-1.02	-0.9	-0.53	1.01	1.46		7	29
ENSMUSG00000022899:SLC15A2	0	-0.01	-0.98	-1.68	-2.02	-1.81	-1.39	1.25		7	29
ENSMUSG00000022949:CLIC6	0	0.42	-1.17	-1.74	-2.38	-1.93	-0.68	1.39		7	29
ENSMUSG00000023039:KRT7	0	-0.41	-0.71	-1.08	-0.99	0	1.04	0.88		7	29
ENSMUSG00000023960:ENPP5	0	-0.47	-1.56	-2.52	-2.54	-2.85	-1.02	0.9		7	29
ENSMUSG00000024130:ABCA3	0	0.12	-0.96	-1.09	-1.4	-1.63	-0.79	0.37		7	29
ENSMUSG00000024143:RHOQ	0	-0.52	-1.36	-1.41	-1.55	-1.74	-0.25	1.44		7	29
ENSMUSG00000024331:DSC2	0	0.37	-0.03	-1.05	-1.46	-1	0.34	1.6		7	29
ENSMUSG00000024413:NPC1	0	-0.27	-0.71	-0.86	-1.17	-0.97	-0.56	0.75		7	29
ENSMUSG00000024420:ZFP521	0	-0.51	-1.54	-2.1	-2.92	-2.26	-0.92	1.5		7	29
ENSMUSG00000024727:TRPM6	0	0.19	-0.74	-1.28	-1.71	-1.65	-0.63	0.31		7	29
ENSMUSG00000024885:ALDH3B1	0	-0.52	-1.87	-1.9	-1.87	-1.04	0.77	0.23		7	29
ENSMUSG00000024913:LRP5	0	-0.8	-1.42	-1.41	-1.2	-0.58	-0.04	0.18		7	29
ENSMUSG00000024924:VLDLR	0	-0.69	-2.92	-4.31	-3.02	-2.18	1.04	1.55		7	29
ENSMUSG00000024940:LTBP3	0	-0.81	-1.76	-1.74	-2.17	-1.64	-0.4	0.05		7	29
ENSMUSG00000025006:SORBS1	0	-0.4	-0.71	-0.74	-1.1	-0.92	-0.35	0.43		7	29
ENSMUSG00000025007:ALDH18A1	0	-0.93	-1.96	-1.84	-1.85	-1.9	0.07	0.19		7	29
ENSMUSG00000025140:PYCR1	0	-0.58	-0.96	-1.68	-1.11	-1.71	0.38	0.98		7	29
ENSMUSG00000025225:NFKB2	0	-0.56	-0.2	-1.1	-1.72	-1.61	-0.81	0.29		7	29
ENSMUSG00000025227:TMEM180	0	-0.83	-2.07	-1.67	-1.5	-1.54	-0.48	-0.02		7	29
ENSMUSG00000025328:PADI3	0	-0.22	-1.46	-1.24	-0.65	-0.69	0.54	1.26		7	29
ENSMUSG00000025383:IL23A	0	-0.38	-1.17	-0.99	-1.08	-0.62	0.19	0.1		7	29
ENSMUSG00000025408:DDIT3	0	-0.49	-1.93	-2.13	-2.43	-2.36	0.7	0.49		7	29
ENSMUSG00000025409:MBD6	0	-0.91	-1.59	-1.34	-1.38	-1.36	-0.87	-0.8		7	29
ENSMUSG00000025534:GUSB	0	-0.15	-0.87	-1.18	-0.94	-0.2	0.62	0.48		7	29
ENSMUSG00000025545:CLYBL	0	-0.61	-1.25	-1.91	-1.23	-1.11	-0.77	-0.1		7	29
ENSMUSG00000025555:FARP1	0	0.1	-1.13	-1.46	-1.89	-1.24	-0.07	0.7		7	29
ENSMUSG00000025586:CPEB1	0	-0.08	-0.98	-1.96	-1.33	-0.44	0.57	1.44		7	29
ENSMUSG00000025791:PGM2	0	-0.49	-1.31	-1.51	-1.24	-1.31	-0.67	-0.26		7	29
ENSMUSG00000025997:IKZF2	0	-0.55	-0.77	-1.15	-0.82	-0.18	-0.14	0.94		7	29
ENSMUSG00000026142:RHBDD1	0	-0.44	-1.44	-1.44	-1.3	-1.54	0.02	0.42		7	29
ENSMUSG00000026170:CYP27A1	0	-0.53	-1.9	-2.67	-2.09	-2.28	-0.52	0.54		7	29
ENSMUSG00000026304:RAB17	0	-1.24	-1.76	-1.63	-1.7	-1.52	-1.12	-0.43		7	29
ENSMUSG00000026307:SCLY	0	-0.68	-1.3	-1.26	-0.99	-0.83	-0.55	-0.43		7	29
ENSMUSG00000026563:TADA1	0	-0.54	-0.53	-1.02	-1.28	-0.79	-0.22	0.46		7	29
ENSMUSG00000026620:MARK1	0	-0.62	-0.46	-1.34	-1.95	-2.09	-0.79	0.1		7	29
ENSMUSG00000026825:DNM1	0	-0.34	-1.36	-1.9	-1.89	-1.39	-0.76	0.32		7	29
ENSMUSG00000026944:ABCA2	0	-0.23	-0.7	-0.8	-0.83	-1.08	-0.06	1.14		7	29
ENSMUSG00000027386:FBLN7	0	-0.56	-1.63	-1.64	-1.42	-1.29	-0.46	-0.55		7	29
ENSMUSG00000027570:COL9A3	0	-0.89	-1.6	-1.39	-1.21	-1.11	-0.47	0.85		7	29
ENSMUSG00000027603:GGT7	0	-0.02	-1.07	-1.35	-2.11	-2.09	-0.59	0.36		7	29
ENSMUSG00000027895:KCNC4	0	-0.12	-0.68	-0.96	-0.99	-1.13	-0.76	-0.1		7	29
ENSMUSG00000027956:TMEM144	0	-0.42	-2.16	-2.82	-3.04	-3.06	-1.98	-1.08		7	29
ENSMUSG00000027963:EXTL2	0	-0.19	0	-0.64	-1.07	-0.87	0.27	0.6		7	29
ENSMUSG00000028830:AU040320	0	-0.5	-0.87	-1.09	-1.01	-1.43	-0.53	0.22		7	29
ENSMUSG00000029004:KMT2E	0	-0.59	-1.25	-1.42	-1.29	-1.22	-0.86	-0.13		7	29
ENSMUSG00000029053:PRKCZ	0	-0.52	-1.05	-0.91	-0.79	-0.84	-0.56	-0.1		7	29
ENSMUSG00000029119:MAN2B2	0	-0.38	-0.93	-1.29	-1.44	-2.01	-0.9	-0.13		7	29
ENSMUSG00000029166:MAPRE3	0	-0.75	-1.47	-1.28	-0.91	-1.05	-0.23	0.09		7	29
ENSMUSG00000029228:LNX1	0	-0.86	-1	-1.68	-1.44	-0.63	0.27	1.8		7	29
ENSMUSG00000029470:P2RX4	0	-0.59	-2.13	-2.49	-3.13	-3.18	-1.45	-0.16		7	29
ENSMUSG00000029843:SLC13A4	0	-0.69	-1.32	-1.4	-1.54	-1.81	-0.75	-0.18		7	29
ENSMUSG00000030091:NUP210	0	-0.56	-1.14	-1.2	-1.36	-1.01	-0.71	-0.56		7	29
ENSMUSG00000030145:ZFP248	0	-0.12	0.04	-0.34	-1.29	-0.59	0.31	0.91		7	29
ENSMUSG00000030161:GABARAPL1	0	-0.18	-0.87	-1.06	-0.61	-0.89	-0.8	0.03		7	29
ENSMUSG00000030259:RASSF8	0	-0.13	-0.49	-0.82	-1.01	-0.83	0.13	0.61		7	29
ENSMUSG00000030339:LTBR	0	-0.45	-1.25	-3.05	-2.9	-1.07	0.32	0.37		7	29
ENSMUSG00000030340:SCNN1A	0	-0.28	-0.93	-1.26	-1.12	-0.76	0.18	-0.03		7	29
ENSMUSG00000030527:CRTC3	0	-0.35	-0.82	-2.18	-1.46	-0.61	-0.01	0.54		7	29
ENSMUSG00000030717:NUPR1	0	-1.75	-4.85	-5.84	-3.84	-4.01	-0.21	-1.41		7	29
ENSMUSG00000031538:PLAT	0	-0.21	-0.62	-1.37	-1.47	-1.03	-0.07	0.49		7	29
ENSMUSG00000031825:CRISPLD2	0	-0.71	-2.03	-2.53	-2.19	-2.12	-0.94	-0.79		7	29
ENSMUSG00000031827:COTL1	0	-0.08	-0.67	-1.1	-1.32	-1.6	-0.44	0.27		7	29
ENSMUSG00000031842:PDE4C	0	-0.57	-1.2	-1.24	-2.04	-1.85	-0.76	0.47		7	29
ENSMUSG00000031987:EGLN1	0	-0.21	-0.75	-0.97	-0.95	-1.04	-0.3	-0.08		7	29
ENSMUSG00000031995:ST14	0	-0.9	-1.57	-1.47	-1.71	-1.81	-1.24	-0.71		7	29
ENSMUSG00000032245:CLN6	0	-0.75	-1.82	-2.25	-1.5	-1.4	-0.52	0.46		7	29
ENSMUSG00000032308:ULK3	0	-0.83	-1.28	-1.15	-0.8	-0.85	-0.09	0.12		7	29
ENSMUSG00000032358:FAM83B	0	-0.41	-1.1	-1.14	-1.44	-1.5	-0.35	0.61		7	29
ENSMUSG00000032584:MST1R	0	-0.67	-0.98	-0.91	-1.24	-1.04	-0.63	-0.56		7	29
ENSMUSG00000033420:ANTXR1	0	0.22	-1.23	-1.87	-2.52	-2.61	-0.52	0.72		7	29
ENSMUSG00000033540:IDUA	0	-0.9	-2.14	-1.84	-1.22	-1.33	-0.89	-0.11		7	29
ENSMUSG00000033618:MAP3K13	0	-0.97	-2.4	-2.24	-1.92	-2.19	-1.64	-1.02		7	29
ENSMUSG00000033955:TNKS1BP1	0	-0.34	-0.35	-0.99	-1.07	-0.56	-0.06	0.14		7	29
ENSMUSG00000034105:TLDC1	0	-0.75	-0.72	-0.93	-0.87	-1.17	-0.23	0.23		7	29
ENSMUSG00000034177:RNF43	0	-0.9	-1.76	-1.79	-1.57	-1.26	-0.33	0.3		7	29
ENSMUSG00000034245:HDAC11	0	-1.53	-1.64	-1.26	-1.46	-1.04	0.42	0.78		7	29
ENSMUSG00000034487:KDELC2	0	-0.39	-0.94	-1.26	-1.09	-0.34	0.04	0.51		7	29
ENSMUSG00000034584:EXPH5	0	-0.41	-3.38	-3.67	-3.56	-3.16	-2.87	-1.81		7	29
ENSMUSG00000034612:CHST11	0	-0.25	-2	-2.07	-2.08	-0.98	0.11	1.26		7	29
ENSMUSG00000034616:SSH3	0	-0.35	-1.39	-1.08	-1.15	-0.39	0.5	1.11		7	29
ENSMUSG00000034707:GNS	0	-0.35	-0.9	-1.18	-1.16	-0.68	-0.49	-0.04		7	29
ENSMUSG00000034825:NRIP3	0	-0.18	-0.75	-1.83	-1.12	-0.62	-0.19	0.21		7	29
ENSMUSG00000034917:TJP3	0	-1.61	-3	-2.38	-1.76	-1.6	0.45	1.44		7	29
ENSMUSG00000035064:EEF2K	0	-1.19	-1.8	-2.04	-2.18	-2.31	-1.15	-1.24		7	29
ENSMUSG00000035172:PLEKHH3	0	-1.42	-2.76	-2.97	-2.56	-1.28	0.2	0.02		7	29
ENSMUSG00000035356:NFKBIZ	0	0.66	-0.88	-1.42	-1.59	-0.66	-0.13	0.08		7	29
ENSMUSG00000035357:PDZRN3	0	0.21	-1.26	-2.26	-2.75	-0.82	-0.72	-0.19		7	29
ENSMUSG00000035852:MISP	0	-0.9	-1.64	-2.08	-1.76	-1.43	-0.79	-0.42		7	29
ENSMUSG00000035900:GRAMD4	0	-0.81	-0.1	-1.54	-1.33	-1.35	-0.31	0.6		7	29
ENSMUSG00000035967:DDX26B	0	0.2	-0.95	-0.99	-1.06	-0.93	-0.53	-0.13		7	29
ENSMUSG00000036046:5031439G07RIK	0	-0.35	-1.01	-1.02	-0.58	-0.82	-0.39	0.05		7	29
ENSMUSG00000036377:C530008M17RIK	0	-0.31	-1.73	-2.13	-1.95	-0.58	0.51	2.02		7	29
ENSMUSG00000036534:SLC38A7	0	-0.73	-1.46	-1.7	-1.84	-1.73	-1.03	-1.12		7	29
ENSMUSG00000036615:RFXAP	0	-0.33	-0.63	-0.83	-0.88	-1	0.13	0.37		7	29
ENSMUSG00000036748:CUEDC2	0	-0.31	-0.65	-0.9	-0.99	-1.24	-0.71	-0.13		7	29
ENSMUSG00000036908:UNC93B1	0	-0.16	-1.28	-1.62	-0.81	-0.75	0.74	0.96		7	29
ENSMUSG00000036918:TTC7	0	-0.96	-2.28	-1.57	-1.54	-1.09	0.34	1.33		7	29
ENSMUSG00000037016:FREM2	0	-0.79	-1.97	-2.99	-2.81	-1.02	-0.76	0.63		7	29
ENSMUSG00000037606:OSBPL5	0	-0.42	-1.14	-1.07	-1.07	-1.46	0.11	1.15		7	29
ENSMUSG00000037851:IARS	0	-0.39	-0.8	-1.01	-0.96	-0.83	-0.23	-0.04		7	29
ENSMUSG00000037852:CPE	0	-0.67	-0.99	-1.69	-1.67	-1.56	-1.57	-0.16		7	29
ENSMUSG00000038011:DNAH10	0	0.07	-0.16	-0.81	-1.28	-0.4	0.7	0.5		7	29
ENSMUSG00000038260:TRPM4	0	-0.48	-1.08	-1.18	-0.78	-1.26	-0.66	-0.41		7	29
ENSMUSG00000038539:ATF5	0	-0.14	-1.19	-1.6	-1.12	-1.3	-0.36	0.9		7	29
ENSMUSG00000038740:MVB12B	0	-0.58	-2.18	-2.3	-3.18	-3.44	-1.27	0.52		7	29
ENSMUSG00000038855:ITPKB	0	-0.66	-0.78	-1.21	-1.76	-1.37	-0.61	0.54		7	29
ENSMUSG00000039105:ATP6V1G1	0	-0.23	-0.67	-1.12	-0.98	-1.09	-0.71	-0.34		7	29
ENSMUSG00000039205:CIZ1	0	-0.63	-1.14	-1.27	-1.62	-1.27	-0.74	-0.11		7	29
ENSMUSG00000039473:UBN1	0	-0.1	-0.85	-1.01	-0.64	-0.49	-0.52	-0.1		7	29
ENSMUSG00000039512:UHRF1BP1	0	-0.59	-1.08	-0.95	-0.95	-1.06	-0.56	-0.32		7	29
ENSMUSG00000039556:PPP1R3F	0	-0.22	-1.1	-1.13	-1.19	-1.18	-0.87	-0.23		7	29
ENSMUSG00000039637:CORO7	0	-0.42	-1.16	-1.14	-1.17	-0.84	-0.55	-0.17		7	29
ENSMUSG00000039873:NEURL2	0	-0.17	-1.35	-1.3	-1.34	-1.09	-0.29	0.44		7	29
ENSMUSG00000039899:FGL2	0	-0.36	-0.99	-1.62	-1.89	-0.96	-0.14	-0.66		7	29
ENSMUSG00000039903:EVA1C	0	0.07	-1.8	-2.13	-2.41	-2.56	-1.32	-0.92		7	29
ENSMUSG00000039908:SLC26A11	0	-1.23	-2.31	-2.33	-3.01	-2.58	-1.49	-1.02		7	29
ENSMUSG00000039960:RHOU	0	-0.82	-1.31	-1.58	-1.18	-0.55	-0.06	0.37		7	29
ENSMUSG00000039976:TBC1D16	0	-0.47	-2.09	-2.56	-1.48	-0.01	0.53	1.49		7	29
ENSMUSG00000040327:CUL9	0	-0.44	-0.85	-1.27	-1.31	-0.86	0.16	0.6		7	29
ENSMUSG00000040525:CBLC	0	-0.33	-0.95	-1.08	-0.7	-0.86	-0.22	0.32		7	29
ENSMUSG00000040891:FOXA3	0	-0.75	-1.36	-1.27	-1.09	-0.59	0.2	0.69		7	29
ENSMUSG00000040913:FBXW4	0	-0.77	-1.5	-1.46	-1.08	-0.79	0.37	1.13		7	29
ENSMUSG00000041073:NACAD	0	-0.04	-0.84	-0.85	-0.97	-0.9	0.57	1.12		7	29
ENSMUSG00000041608:ENTPD3	0	-0.64	-0.86	-0.82	-1.02	-0.79	-0.67	-0.55		7	29
ENSMUSG00000041736:TSPO	0	-0.22	-0.64	-0.97	-0.92	-1.17	-0.32	0.46		7	29
ENSMUSG00000042246:TMC7	0	-0.43	-2.3	-2.19	-1.96	-2.17	-1.34	-0.46		7	29
ENSMUSG00000042359:OSBPL6	0	0.1	-1.34	-1.92	-1.67	-1.99	-0.76	-0.11		7	29
ENSMUSG00000042406:ATF4	0	-0.97	-1.48	-1.38	-1.04	-1.13	-0.51	-0.38		7	29
ENSMUSG00000042444:FAM63B	0	-0.26	-0.98	-1.66	-2.07	-2.39	-1.26	-0.03		7	29
ENSMUSG00000042757:TMEM108	0	-0.27	-1.13	-0.98	-1.5	-1.35	-0.91	-0.46		7	29
ENSMUSG00000042826:FGF11	0	-0.79	-1.49	-1.33	-0.83	-0.86	-0.22	0.18		7	29
ENSMUSG00000043279:TRIM56	0	-0.41	-0.67	-0.89	-0.78	-0.39	0.17	1.11		7	29
ENSMUSG00000044042:FMN1	0	-0.21	-1.12	-1.81	-1.32	-1.2	-1.34	-0.58		7	29
ENSMUSG00000045374:WDR81	0	-0.46	-1.65	-2.1	-2.06	-1.46	-1.17	-0.78		7	29
ENSMUSG00000045917:6330416G13RIK	0	-0.76	-1.15	-1.44	-1.35	-1.44	-0.83	-0.61		7	29
ENSMUSG00000046079:LRRC8D	0	-0.63	-1.32	-1.3	-0.79	-0.6	-0.13	-0.04		7	29
ENSMUSG00000046792:ZFP787	0	-0.2	-1.26	-1.09	-1.61	-1.12	-0.96	-0.56		7	29
ENSMUSG00000047139:CD24A	0	0.33	-0.89	-2.11	-1.31	-1.05	-0.63	0.84		7	29
ENSMUSG00000047658:GAL3ST3	0	-0.71	-1.27	-1.12	-1.34	-1.07	-0.75	-0.56		7	29
ENSMUSG00000047843:BRI3	0	-0.24	-0.93	-1.23	-0.95	-0.96	-0.46	0.24		7	29
ENSMUSG00000047875:GPR157	0	-0.65	-0.87	-1.39	-0.99	-0.56	-0.83	-0.27		7	29
ENSMUSG00000048065:CYB5R2	0	-0.86	-1.5	-2.24	-1.97	-2.46	-0.38	0.59		7	29
ENSMUSG00000048186:BEND7	0	0.39	-0.69	-1.17	-1.48	-1.6	-0.53	0.88		7	29
ENSMUSG00000049624:SLC17A5	0	-0.21	-0.75	-1.16	-0.82	-1.27	-0.56	0.28		7	29
ENSMUSG00000050064:ZFP697	0	-0.46	-0.25	-0.94	-1.12	-0.31	0.61	1.45		7	29
ENSMUSG00000050373:SNX21	0	-1.04	-1.27	-1.37	-1.81	-1.44	-0.52	0.72		7	29
ENSMUSG00000051790:NLGN2	0	-0.73	-1.21	-1.27	-2.08	-1.15	-0.95	-0.51		7	29
ENSMUSG00000051890:KLHDC1	0	-0.09	-0.78	-0.91	-1.13	-0.93	-0.92	-0.09		7	29
ENSMUSG00000052560:CPNE8	0	-0.31	-0.8	-1.38	-1.5	-1.22	0.1	1.88		7	29
ENSMUSG00000052566:HOOK2	0	-0.61	-1.94	-1.58	-1.34	-1.28	-0.77	-0.37		7	29
ENSMUSG00000052914:CYP2J6	0	-0.09	-0.67	-1.02	-0.5	-0.54	-0.23	0.46		7	29
ENSMUSG00000053040:APH1C	0	-0.02	-1.09	-1.48	-1.63	-2.29	-0.98	0.82		7	29
ENSMUSG00000053158:FES	0	-0.11	-1.28	-1.29	-1.16	-1.04	0.13	0.86		7	29
ENSMUSG00000053166:CDH22	0	-0.86	-1.94	-2.23	-2.31	-2.13	-1.51	-1.38		7	29
ENSMUSG00000053552:EBF4	0	0.13	-0.63	-1.1	-0.75	-0.34	0.09	0.43		7	29
ENSMUSG00000053626:TLL1	0	0.12	-2	-2.84	-2.86	-1.32	-1.11	-0.96		7	29
ENSMUSG00000054256:MSI1	0	-0.73	-2.26	-2.38	-2.31	-2.39	-1.63	-1		7	29
ENSMUSG00000054364:RHOB	0	0.37	-1.02	-1.15	-1.2	-1.42	-0.37	0.82		7	29
ENSMUSG00000055653:GPC3	0	-0.68	-0.92	-1.24	-0.86	-0.76	-0.21	0.12		7	29
ENSMUSG00000055980:IRS1	0	-0.63	-0.58	-1.81	-1.96	-0.55	1.11	3.11		7	29
ENSMUSG00000057969:SEMA3B	0	-0.6	-1.26	-1.5	-2.48	-1.75	-0.75	0.52		7	29
ENSMUSG00000058240:CRYZL1	0	-0.64	-1.2	-1.58	-1.77	-2.39	-0.75	0.06		7	29
ENSMUSG00000058571:GPC6	0	-0.75	-1.15	-1.11	-1.44	-1.66	-0.04	1.05		7	29
ENSMUSG00000058620:ADRA2B	0	-0.21	-0.27	-1.01	-0.92	-1.07	0.21	0.24		7	29
ENSMUSG00000059013:SH2D3C	0	-0.62	-1.02	-1.39	-1.71	-2.06	-0.41	0.96		7	29
ENSMUSG00000059891:TSKS	0	-0.34	-1.56	-1.61	-1.93	-2.08	-1.05	-0.78		7	29
ENSMUSG00000060568:FAM78B	0	-0.21	-0.46	-0.92	-0.94	-1.09	-0.5	0.27		7	29
ENSMUSG00000061288:TAOK3	0	-0.46	-1.45	-1.1	-1.1	-1.03	0.06	0.77		7	29
ENSMUSG00000061410:ZCCHC14	0	-0.37	-0.74	-0.98	-1.14	-0.7	-0.06	0.41		7	29
ENSMUSG00000061981:FLOT2	0	-0.39	-1.27	-1.15	-1.12	-1.24	-0.48	0.21		7	29
ENSMUSG00000062753:AI413582	0	-0.47	-1.2	-1.21	-1.14	-1.54	-0.64	-0.18		7	29
ENSMUSG00000063652:SLC22A21	0	0.2	-0.76	-1.13	-0.95	-0.83	-0.36	-0.17		7	29
ENSMUSG00000066191:ANKS6	0	0.12	-0.35	-1.03	-1.23	-0.36	0.84	1.62		7	29
ENSMUSG00000067279:PPP1R3C	0	-1.72	-2.68	-2.56	-2.38	-2.13	-0.9	-0.4		7	29
ENSMUSG00000068739:SARS	0	-0.53	-1.17	-1.28	-1.12	-1.3	0.39	0.74		7	29
ENSMUSG00000068860:GM128	0	-0.81	-2.03	-2.64	-2.34	-1.65	-0.89	-1.03		7	29
ENSMUSG00000070056:MFHAS1	0	0.26	-0.3	-1.54	-1.5	-0.87	0.31	1.8		7	29
ENSMUSG00000072875:GPR27	0	-0.44	-0.18	-0.98	-0.92	-0.44	0.91	2.03		7	29
ENSMUSG00000073062:ZXDB	0	0.12	-0.55	-0.92	-1.19	-1.27	-0.13	1.06		7	29
ENSMUSG00000073643:WDFY1	0	-0.41	-0.91	-1.13	-0.5	-0.41	0	0.27		7	29
ENSMUSG00000073728:TMEM51OS1	0	-0.73	-1	-1.21	-0.91	-1.38	-0.67	-0.54		7	29
ENSMUSG00000074899:SPTBN5	0	-0.37	-1.87	-1.8	-1.14	-0.8	0.46	1.14		7	29
ENSMUSG00000075590:NRBP2	0	-0.77	-1.6	-1.69	-1.27	-1.25	0.44	1.93		7	29
ENSMUSG00000076281:GM24270	0	-0.83	-1.04	-1.29	-0.74	-1.19	-0.61	-0.51		7	29
ENSMUSG00000078350:SMIM1	0	0.35	-0.12	-0.65	-1.2	-0.41	0.75	0.98		7	29
ENSMUSG00000079056:KCNIP3	0	0.24	-1.04	-1.39	-1.11	-1.48	0.21	1.32		7	29
ENSMUSG00000082575:GM13050	0	-0.8	-0.87	-1.15	-0.92	-1.06	-0.6	-0.31		7	29
ENSMUSG00000085795:ZFP703	0	-0.2	-1.07	-1.33	-1.41	-1.3	-0.66	-0.71		7	29
ENSMUSG00000085912:TRP53COR1	0	-0.57	-2.66	-2.66	-3.07	-3.06	-2.43	-0.27		7	29
ENSMUSG00000086841:2410006H16RIK	0	-1.36	-1.84	-1.66	-1.43	-1.38	-0.39	-0.06		7	29
ENSMUSG00000086897:NA	0	-0.3	-1.25	-1.29	-1.44	-1.28	-0.87	-0.62		7	29
ENSMUSG00000087403:KANTR	0	-0.91	-0.73	-1.13	-1.04	-0.88	-0.48	-0.35		7	29
ENSMUSG00000089917:UCKL1	0	-0.22	-0.95	-1.28	-1.32	-1.6	-0.62	0.73		7	29
ENSMUSG00000001348:ACP5	0	-0.1	-2.11	-1.57	-1.5	-1.18	-0.95	-1.36		8	59
ENSMUSG00000001656:HOXC11	0	0.17	-1.03	-1.56	-1.64	-1.48	-1.63	-1.56		8	59
ENSMUSG00000005949:CTNS	0	-0.31	-1.45	-1.67	-1.63	-1.67	-1.55	-1.5		8	59
ENSMUSG00000006345:GGT1	0	-0.04	-1.87	-2.42	-2.84	-2.7	-2.28	-2.34		8	59
ENSMUSG00000007812:ZFP655	0	-0.34	-1.27	-1.46	-1.12	-1.24	-0.97	-1.1		8	59
ENSMUSG00000013483:CARD14	0	-1.15	-1.65	-2	-1.72	-1.84	-1.46	-1.68		8	59
ENSMUSG00000013766:LY6G6E	0	-1.08	-4.07	-5.06	-5.02	-5.84	-4.54	-4.6		8	59
ENSMUSG00000015957:WNT11	0	0.27	-1.79	-1.91	-2.1	-2.18	-1.6	-1.57		8	59
ENSMUSG00000018672:COPZ2	0	-0.58	-1.19	-1.79	-1.1	-1.39	-0.96	-1.03		8	59
ENSMUSG00000019102:ALDH3A1	0	-1.2	-1.71	-2.54	-2.33	-2.3	-2.11	-2.68		8	59
ENSMUSG00000019916:P4HA1	0	-0.44	-1.26	-1.61	-1.11	-1.92	-1.24	-2		8	59
ENSMUSG00000020078:VPS26A	0	-0.04	-0.85	-0.92	-0.41	-0.63	-0.93	-1.21		8	59
ENSMUSG00000020399:HAVCR2	0	-0.84	-1.34	-1.45	-1.46	-1.36	-1.38	-1.39		8	59
ENSMUSG00000020836:CORO6	0	-0.4	-1.18	-1.12	-0.85	-1.14	-0.76	-0.93		8	59
ENSMUSG00000021371:MCUR1	0	0.14	-0.46	-1.13	-0.92	-1.05	-0.5	-0.53		8	59
ENSMUSG00000021482:AAED1	0	-0.08	-0.88	-1.07	-0.72	-1.02	-0.59	-0.42		8	59
ENSMUSG00000022797:TFRC	0	0.33	-0.76	-1.23	-0.94	-0.4	-0.43	-1.08		8	59
ENSMUSG00000022847:THPO	0	-0.86	-1.99	-2.19	-1.77	-1.31	-1.89	-2		8	59
ENSMUSG00000023047:AMHR2	0	-0.89	-1.92	-2.12	-1.26	-1.69	-0.64	-1.53		8	59
ENSMUSG00000023995:TSPO2	0	-1.37	-2.85	-2.67	-2.66	-2.72	-2.28	-2.73		8	59
ENSMUSG00000024526:CIDEA	0	0.78	-1.84	-2.93	-2.98	-2.7	-3.23	-3.31		8	59
ENSMUSG00000025215:TLX1	0	-0.32	-1.88	-2.31	-2.33	-2.29	-2.32	-2.23		8	59
ENSMUSG00000025417:PIP4K2C	0	0.11	-0.84	-1.17	-1.19	-0.87	-1.15	-1.39		8	59
ENSMUSG00000025875:TSPAN17	0	0.44	-1.11	-1.1	-0.41	-0.64	-0.51	-0.73		8	59
ENSMUSG00000026450:CHIT1	0	-0.08	-0.89	-1.11	-1.17	-1.21	-1.06	-1.05		8	59
ENSMUSG00000026836:ACVR1	0	-0.48	-1.03	-1.27	-1.05	-0.79	-1.09	-1.08		8	59
ENSMUSG00000027015:CYBRD1	0	-0.06	-0.68	-1.06	-0.62	-0.65	-0.19	-0.53		8	59
ENSMUSG00000027233:PATL2	0	-1.05	-2.65	-3.96	-3.34	-3.22	-2.56	-2.6		8	59
ENSMUSG00000027824:VMN2R1	0	0.41	-0.57	-1.04	-0.91	-1.36	-0.97	-1.17		8	59
ENSMUSG00000028385:SNX30	0	-0.36	-0.91	-1.15	-0.95	-1.35	-1.22	-0.88		8	59
ENSMUSG00000028558:CALR4	0	-0.59	-3.34	-4.26	-4.56	-4.32	-3.34	-3.91		8	59
ENSMUSG00000028599:TNFRSF1B	0	-0.69	-1.88	-1.74	-1.47	-1.62	-1.8	-2.35		8	59
ENSMUSG00000029151:SLC30A3	0	-0.21	-1.11	-2.09	-1.59	-0.63	-0.68	-1.27		8	59
ENSMUSG00000029175:SLC35F6	0	-0.47	-0.94	-1.16	-1.07	-1.4	-0.96	-1.07		8	59
ENSMUSG00000029468:P2RX7	0	-0.44	-1.41	-2.24	-1.18	-0.96	-1.19	-2.67		8	59
ENSMUSG00000029556:HNF1A	0	-0.85	-1.73	-2.04	-1.73	-1.99	-1.77	-2.62		8	59
ENSMUSG00000029994:ANXA4	0	-0.18	-0.71	-1.16	-0.62	-1	-1.12	-0.75		8	59
ENSMUSG00000030257:SRGAP3	0	-0.53	-1.33	-1.43	-1.35	-1.62	-1.12	-1.1		8	59
ENSMUSG00000030793:PYCARD	0	-0.43	-1.04	-1.19	-0.84	-0.93	-0.49	-1.08		8	59
ENSMUSG00000031447:LAMP1	0	-0.13	-0.73	-1.13	-1.11	-1.14	-1.11	-1.18		8	59
ENSMUSG00000032204:AQP9	0	-0.06	-1.5	-1.54	-1.29	-1.55	-1.84	-1.91		8	59
ENSMUSG00000032271:NNMT	0	0.35	-1.92	-2.35	-2.44	-2.59	-2.73	-2.72		8	59
ENSMUSG00000032292:NR2E3	0	-0.31	-0.57	-0.95	-0.79	-0.82	-0.87	-1.06		8	59
ENSMUSG00000032315:CYP1A1	0	3.53	-0.54	-3.19	-2.57	-2.58	-2.68	-3.24		8	59
ENSMUSG00000032788:PDXK	0	-0.07	-0.97	-1	-1.08	-1.14	-0.87	-1.18		8	59
ENSMUSG00000033379:ATP6V0B	0	-0.11	-0.93	-1.3	-1.08	-0.99	-0.72	-0.84		8	59
ENSMUSG00000036218:PDZRN4	0	-0.33	-1.92	-2.49	-1.78	-1.24	-1.81	-1.69		8	59
ENSMUSG00000036356:CSGALNACT1	0	-0.07	-0.76	-1.01	-0.59	-0.43	-0.72	-0.8		8	59
ENSMUSG00000037652:PHC3	0	-0.62	-0.94	-1.08	-0.95	-1.07	-1.18	-0.96		8	59
ENSMUSG00000037818:3110057O12RIK	0	-0.51	-0.71	-1.15	-0.68	-1.16	-1.06	-1.18		8	59
ENSMUSG00000038132:RBM24	0	1.08	-0.77	-1.18	-1.13	-1.03	-0.83	-0.75		8	59
ENSMUSG00000038175:MYLIP	0	-0.61	-0.83	-0.95	-0.79	-1.18	-0.87	-1.12		8	59
ENSMUSG00000039081:ZFP503	0	0.21	-1.4	-1.72	-1.75	-1.07	-0.53	-1.15		8	59
ENSMUSG00000039270:MEGF9	0	0.28	-0.68	-1.58	-1.04	-1.11	-1.35	-0.94		8	59
ENSMUSG00000039652:CPEB3	0	-0.36	-0.83	-1.04	-0.85	-1.26	-0.93	-0.82		8	59
ENSMUSG00000039911:SPSB1	0	-0.02	-1.87	-2.62	-2.73	-2.92	-2.17	-2.47		8	59
ENSMUSG00000040373:CACNG5	0	-1.31	-4.29	-3.7	-3.49	-4.08	-3.6	-3.44		8	59
ENSMUSG00000040740:SLC25A34	0	0.01	-1.46	-1.44	-1.01	-0.84	-1.08	-1.88		8	59
ENSMUSG00000041143:TMCO4	0	-0.52	-0.94	-1.26	-1.06	-1.29	-1.17	-1.29		8	59
ENSMUSG00000041309:NKX6-2	0	-0.25	-1.53	-2.17	-2.29	-1.48	-1.37	-2.34		8	59
ENSMUSG00000041827:OASL1	0	-0.32	-1.19	-1.38	-1.42	-1.61	-0.97	-2.11		8	59
ENSMUSG00000042529:KCNJ12	0	-0.56	-2.26	-2.89	-3.04	-2.77	-2.63	-3.55		8	59
ENSMUSG00000044197:GPR146	0	-1.31	-2.48	-2.93	-3.01	-3.12	-2.82	-2.92		8	59
ENSMUSG00000047143:DMRTA2	0	-0.15	-0.52	-0.9	-0.94	-1	-0.81	-1.08		8	59
ENSMUSG00000049556:LINGO1	0	-0.36	-1.15	-1.56	-1.15	-1.33	-0.99	-1.18		8	59
ENSMUSG00000050762:PRSS27	0	-0.39	-1.61	-1.75	-1.59	-1.8	-1.82	-1.75		8	59
ENSMUSG00000051435:FHAD1	0	0.38	-1.91	-2.1	-1.96	-2.13	-1.26	-1.36		8	59
ENSMUSG00000051504:SIGLECH	0	-0.02	-1.51	-1.61	-1.76	-1.73	-1.75	-1.61		8	59
ENSMUSG00000051851:CXX1C	0	-0.38	-1.56	-2.15	-2.07	-1.75	-1.33	-1.16		8	59
ENSMUSG00000052142:RASAL3	0	0.3	-0.2	-1	-0.46	-0.34	0.12	-0.77		8	59
ENSMUSG00000053388:TRIM50	0	-1.36	-3.35	-3.48	-3.1	-2.85	-2.28	-2.53		8	59
ENSMUSG00000053664:NA	0	-0.28	-1.1	-1	-1.17	-0.91	-1.07	-1.25		8	59
ENSMUSG00000055333:FAT2	0	-0.42	-2.11	-2.06	-1.21	-1.64	-0.55	-1.64		8	59
ENSMUSG00000058921:SLC10A5	0	-0.28	-0.81	-1.08	-0.94	-0.8	-0.95	-0.82		8	59
ENSMUSG00000061126:CYP4F39	0	-0.49	-1.39	-1.77	-1.48	-1.74	-1.68	-2.01		8	59
ENSMUSG00000061577:ADGRG5	0	-0.34	-2.98	-2.93	-2.69	-2.88	-3.02	-2.66		8	59
ENSMUSG00000063239:GRM4	0	-0.6	-1.55	-2.36	-2.32	-2.14	-1.84	-2.14		8	59
ENSMUSG00000066058:CLDN19	0	-0.64	-1.69	-1.98	-1.96	-1.89	-1.76	-1.92		8	59
ENSMUSG00000066892:FBXL12	0	-0.75	-1.78	-1.86	-1.78	-1.74	-1.56	-1.17		8	59
ENSMUSG00000070287:SLC35G2	0	-0.03	-1.47	-2.6	-2.69	-2.67	-2.67	-2.59		8	59
ENSMUSG00000073413:LY6G6D	0	-0.55	-1.4	-1.45	-1.12	-1.47	-0.66	-1.1		8	59
ENSMUSG00000074305:PEAK1	0	-0.66	-1.25	-1.55	-1.45	-1.6	-1.57	-1.61		8	59
ENSMUSG00000075304:SP5	0	-0.2	-4.36	-6.54	-7.05	-6.67	-6.56	-6.85		8	59
ENSMUSG00000078302:FOXD1	0	0.11	-0.89	-1.23	-1	-1.18	-1.34	-1.21		8	59
ENSMUSG00000079014:SERPINA3I	0	-1.87	-4.18	-4.05	-4.25	-4.17	-3.89	-3.6		8	59
ENSMUSG00000079654:PRRT4	0	-0.15	-0.72	-1.14	-1.07	-1.25	-0.75	-1.07		8	59
ENSMUSG00000081123:GM11469	0	-0.17	-1.48	-1.62	-1.08	-1.25	-0.07	-1.38		8	59
ENSMUSG00000087292:GM13832	0	-0.49	-1.75	-2.17	-2.09	-2.24	-2.03	-2.37		8	59
ENSMUSG00000089647:GM2245	0	-0.4	-1.58	-1.55	-1.63	-1.53	-1.56	-1.62		8	59
ENSMUSG00000092274:NEAT1	0	0.21	-2.61	-2.5	-2.33	-2.31	-3.17	-2.41		8	59
ENSMUSG00000001576:ERGIC1	0	-0.28	-1.21	-0.46	-0.54	-1.29	-1.07	-0.08		9	26
ENSMUSG00000002032:TMEM25	0	-0.47	-0.9	-0.67	-1.21	-1.1	-0.34	0.21		9	26
ENSMUSG00000003031:CDKN1B	0	-0.45	-1.26	-1.37	-1.17	-1.86	-1.14	-0.03		9	26
ENSMUSG00000004267:ENO2	0	-0.87	-1.34	-1.16	-1.49	-1.79	-0.89	-0.3		9	26
ENSMUSG00000004933:MATK	0	-0.46	-1.2	-0.97	-0.9	-1.83	-0.21	0.7		9	26
ENSMUSG00000006301:TMBIM1	0	-0.72	-1.12	-0.87	-0.85	-1.51	-0.85	-0.51		9	26
ENSMUSG00000007039:DDAH2	0	-0.67	-2.03	-1.65	-1.1	-1.76	-0.98	-0.5		9	26
ENSMUSG00000010609:PSEN2	0	-0.51	-1.16	-1.06	-1.31	-1.61	-1.12	-0.11		9	26
ENSMUSG00000010755:CARS	0	-0.41	-1.04	-0.9	-0.77	-1.02	-0.1	-0.28		9	26
ENSMUSG00000015094:NPDC1	0	-0.65	-1.16	-1.03	-0.83	-1.17	-0.68	0.4		9	26
ENSMUSG00000017721:PIGT	0	-0.42	-0.74	-0.71	-0.77	-1.08	-0.74	-0.43		9	26
ENSMUSG00000018378:CUEDC1	0	-0.15	-1.79	-0.89	-1	-1.41	-1.35	-0.34		9	26
ENSMUSG00000018906:P4HA2	0	-0.14	-0.62	-0.43	-1.02	-1.07	-0.06	-0.01		9	26
ENSMUSG00000019194:SCN1B	0	-0.59	-0.82	-0.52	-1.07	-1.65	-0.64	-0.3		9	26
ENSMUSG00000019952:POC1B	0	-0.43	-0.8	-0.78	-0.98	-1.25	-0.77	0		9	26
ENSMUSG00000020231:DIP2A	0	-0.24	-0.79	-0.77	-1.07	-1.35	-0.51	0.43		9	26
ENSMUSG00000020435:OSBP2	0	-0.36	-1.45	-1.11	-0.97	-1.08	-0.64	-0.39		9	26
ENSMUSG00000020553:PCTP	0	-0.37	-0.99	-0.72	-0.85	-1.18	-0.65	0.93		9	26
ENSMUSG00000020604:ARSG	0	-0.82	-2.32	-1.76	-2.33	-2.3	-1.55	0.35		9	26
ENSMUSG00000020653:KLF11	0	0.02	-1.12	-0.33	-0.16	-0.4	0.22	0.81		9	26
ENSMUSG00000020747:2310067B10RIK	0	-0.95	-1.25	-1.14	-1.43	-1.76	-1.01	-0.39		9	26
ENSMUSG00000020758:ITGB4	0	-0.7	-1.82	-1.6	-1.66	-2.15	-1.36	-0.61		9	26
ENSMUSG00000020806:RHBDF2	0	-0.93	-0.86	-0.62	-1	-1.1	-0.57	-0.27		9	26
ENSMUSG00000021033:GSTZ1	0	-0.29	-1.08	-0.76	-0.54	-1.05	-0.86	0.31		9	26
ENSMUSG00000021118:PLEK2	0	0.24	-0.59	-0.25	-0.92	-1.01	0.24	0.45		9	26
ENSMUSG00000022048:DPYSL2	0	-0.24	-1.52	-0.96	-1.35	-2.19	-0.71	1.28		9	26
ENSMUSG00000022414:TAB1	0	-0.72	-1.04	-0.79	-1.16	-1.33	-0.97	0.07		9	26
ENSMUSG00000023266:FRS3	0	-0.57	-1.15	-0.86	-1.07	-1.29	-0.7	-0.62		9	26
ENSMUSG00000023951:VEGFA	0	-0.61	-2.89	-2.55	-3	-3.67	-0.93	-0.69		9	26
ENSMUSG00000024220:ZFP523	0	-0.87	-1.21	-0.75	-1.05	-1.2	-0.81	0.18		9	26
ENSMUSG00000024799:TM7SF2	0	-0.08	-0.9	-0.57	-0.44	-1.03	-0.26	0.08		9	26
ENSMUSG00000025092:HSPA12A	0	-0.65	-2.03	-1.28	-1.42	-1.4	-0.1	0.97		9	26
ENSMUSG00000025145:LRRC45	0	-0.34	-0.75	-0.19	-0.55	-1.09	-0.69	-0.01		9	26
ENSMUSG00000025486:SIRT3	0	-0.77	-1.37	-0.9	-0.88	-1.26	-0.65	-0.84		9	26
ENSMUSG00000026269:RNPEPL1	0	-0.57	-0.88	-0.92	-0.97	-1.33	-0.72	0.08		9	26
ENSMUSG00000026426:ARL8A	0	-0.45	-1.06	-0.88	-0.92	-1	-0.66	-0.44		9	26
ENSMUSG00000026437:CDK18	0	-0.48	-0.94	-0.73	-1	-1.52	-0.57	0.01		9	26
ENSMUSG00000027953:SLC50A1	0	-0.62	-0.69	-0.57	-0.8	-1.3	-0.58	-0.33		9	26
ENSMUSG00000028944:PRKAG2	0	-0.5	-0.92	-0.65	-0.87	-1.03	-0.2	0.14		9	26
ENSMUSG00000029330:CDS1	0	-0.64	-1.14	-0.92	-0.69	-0.86	-0.58	-0.07		9	26
ENSMUSG00000030089:SLC41A3	0	-0.58	-1.1	-0.74	-1.1	-1.74	-0.86	-0.22		9	26
ENSMUSG00000031393:MECP2	0	-0.42	-0.9	-0.69	-0.83	-1	-0.71	-0.45		9	26
ENSMUSG00000031442:MCF2L	0	-1.07	-2.64	-1.02	-1.13	-1.43	-0.64	-0.22		9	26
ENSMUSG00000031451:GAS6	0	-0.64	-1.37	-0.9	-0.93	-1.81	-0.69	0.28		9	26
ENSMUSG00000031838:IFI30	0	-0.6	-1.66	-1.14	-0.79	-1.13	-0.1	0.41		9	26
ENSMUSG00000032109:NLRX1	0	-0.72	-1	-1.01	-1.23	-1.82	-1.12	-0.61		9	26
ENSMUSG00000032298:NEIL1	0	-0.66	-1.21	-0.63	-0.61	-1.08	-0.64	0		9	26
ENSMUSG00000032375:APH1B	0	-0.64	-1.15	-1.05	-1.79	-1.97	-1.23	0.16		9	26
ENSMUSG00000032606:NICN1	0	-0.6	-0.64	-0.72	-0.81	-1.13	-0.59	-0.18		9	26
ENSMUSG00000032611:1700102P08RIK	0	-0.29	-0.71	-0.31	-1	-0.62	-0.52	-0.03		9	26
ENSMUSG00000032743:D430042O09RIK	0	-0.67	-1.72	-0.98	-1.18	-1.65	-0.84	0.73		9	26
ENSMUSG00000032850:RNFT2	0	-0.39	-1.13	-0.63	-0.97	-1.29	-0.99	-0.15		9	26
ENSMUSG00000032855:PKD1	0	-0.69	-0.7	-0.56	-0.88	-1.17	-0.73	-0.08		9	26
ENSMUSG00000033083:TBC1D4	0	-0.06	-0.76	-0.55	-0.57	-1.11	-0.17	0.41		9	26
ENSMUSG00000033128:GGA1	0	-0.39	-0.75	-0.71	-0.88	-1.06	-0.71	-0.4		9	26
ENSMUSG00000033361:PRRG3	0	0.01	-0.76	-0.69	-0.61	-1.21	-0.31	0.57		9	26
ENSMUSG00000033530:TTC7B	0	-0.34	-0.86	-0.8	-0.81	-1.37	-0.65	0.02		9	26
ENSMUSG00000033703:FUK	0	-0.51	-0.84	-0.66	-0.98	-1.66	-0.72	-0.28		9	26
ENSMUSG00000033720:SFXN5	0	-0.3	-1.26	-0.87	-0.61	-0.66	-0.07	0.03		9	26
ENSMUSG00000033852:GM28042	0	-0.67	-0.71	-0.5	-0.86	-1.48	-0.39	0.24		9	26
ENSMUSG00000034271:JDP2	0	-1.2	-2.29	-2.29	-3.76	-4.58	-1.45	-1.08		9	26
ENSMUSG00000036561:PPP6R2	0	-0.6	-1.37	-1.22	-1.46	-1.86	-1.09	0.04		9	26
ENSMUSG00000037098:RAB11FIP3	0	-0.82	-0.81	-0.71	-0.92	-1.07	-0.5	-0.08		9	26
ENSMUSG00000038777:SEMA6C	0	-0.97	-2.04	-1.23	-1.49	-1.72	-1.33	-0.79		9	26
ENSMUSG00000039621:PREX1	0	-0.92	-2.35	-1.78	-1.49	-2.42	-1.31	-0.41		9	26
ENSMUSG00000039720:GOT1L1	0	-0.57	-1.29	-1.02	-0.89	-1.87	-1.32	-0.03		9	26
ENSMUSG00000039747:ORAI2	0	-0.27	-1.39	-1.11	-1.01	-1.57	-0.4	0.25		9	26
ENSMUSG00000039787:CERCAM	0	-0.28	-1.43	-0.86	-0.67	-1.47	-0.85	-0.54		9	26
ENSMUSG00000039865:SLC44A3	0	-0.5	-0.96	-0.4	-1.11	-1.79	-0.6	1.14		9	26
ENSMUSG00000039914:COQ10A	0	-1.1	-1.1	-1.03	-1.06	-1.41	-0.73	-0.54		9	26
ENSMUSG00000040591:1110051M20RIK	0	-0.5	-1.58	-1.45	-1.69	-2.39	-1.28	0.28		9	26
ENSMUSG00000040701:AP1G2	0	-0.55	-0.82	-0.54	-0.7	-1.18	-0.56	-0.21		9	26
ENSMUSG00000040811:EML2	0	-0.78	-1.39	-0.98	-0.96	-1.54	-1.12	-0.31		9	26
ENSMUSG00000041477:DCP1B	0	-0.56	-1	-0.93	-1.06	-1.32	-0.73	-0.26		9	26
ENSMUSG00000041895:WIPI1	0	-0.3	-1.08	-1.23	-1.16	-1.92	-0.79	0.83		9	26
ENSMUSG00000044216:KCNJ4	0	-0.12	-1.53	-1.17	-1.35	-1.94	-0.11	0.27		9	26
ENSMUSG00000044340:PHLPP1	0	-0.27	-0.7	-0.73	-0.49	-1	-0.36	0.05		9	26
ENSMUSG00000044876:ZFP444	0	-0.77	-1.43	-0.93	-0.74	-1.06	-0.17	-0.09		9	26
ENSMUSG00000047090:TMEM198B	0	-0.6	-0.57	-0.61	-0.67	-1.11	-0.38	-0.07		9	26
ENSMUSG00000047454:GPHN	0	-0.02	-1.2	-0.58	-0.37	-0.66	-0.45	-0.11		9	26
ENSMUSG00000050908:TVP23A	0	-0.97	-1.52	-1.08	-1.36	-1.61	-0.32	1.19		9	26
ENSMUSG00000051984:SEC31B	0	-0.86	-1.36	-0.83	-0.74	-1.13	-0.74	0.44		9	26
ENSMUSG00000052726:KCNT2	0	-0.27	-1.77	-1.24	-1.02	-1.23	0.3	1.19		9	26
ENSMUSG00000052949:RNF157	0	-0.88	-2.89	-2.2	-1.3	-1.92	-1.2	0.54		9	26
ENSMUSG00000054920:KLHL5	0	-0.39	-1.3	-0.7	-0.9	-1.45	-0.96	0.32		9	26
ENSMUSG00000055707:KLHL26	0	-0.95	-1.9	-0.55	-1.06	-1.72	-1.34	0.31		9	26
ENSMUSG00000056671:PRELID2	0	-0.54	-1.89	-1.64	-0.83	-1.68	-0.91	-0.54		9	26
ENSMUSG00000056870:GULP1	0	-0.12	-1.79	-0.88	-0.73	-1.06	-0.36	0.4		9	26
ENSMUSG00000057173:RFX8	0	-0.66	-1.41	-1.15	-1.4	-1.47	-1.07	-0.3		9	26
ENSMUSG00000057897:CAMK2B	0	-0.36	-1.71	-0.56	-0.89	-1.91	-0.86	-0.75		9	26
ENSMUSG00000058444:MAP2K5	0	-0.32	-0.84	-0.87	-0.98	-1.29	-0.57	0.27		9	26
ENSMUSG00000063765:CHADL	0	-0.51	-1.75	-1.64	-1.67	-2.03	-0.89	-0.56		9	26
ENSMUSG00000069601:ANK3	0	-0.81	-1.25	-0.98	-1.03	-1.78	-0.68	0.41		9	26
ENSMUSG00000069729:ARID1B	0	-0.46	-1.05	-1.08	-1.26	-1.57	-0.97	-0.47		9	26
ENSMUSG00000070709:1700049G17RIK	0	-1.02	-1.07	-0.85	-0.81	-1.35	-0.67	0.1		9	26
ENSMUSG00000078794:DACT3	0	-0.24	-1.21	-0.91	-0.61	-0.94	0.27	0.71		9	26
ENSMUSG00000085566:A730017L22RIK	0	0.1	-0.9	-0.35	-0.27	-1.01	-0.52	-0.25		9	26
ENSMUSG00000093394:GM20621	0	-0.77	-1.13	-0.77	-0.8	-1.14	-0.78	-0.29		9	26
ENSMUSG00000000204:SLFN4	0	0.41	0.6	0.66	0.67	-0.67	-0.83	-1.44		10	55
ENSMUSG00000000244:TSPAN32	0	-0.48	1.19	1.99	1.31	0.34	-1.25	-2.62		10	55
ENSMUSG00000000275:TRIM25	0	-0.34	0.25	0.01	-0.15	-0.47	-1.12	-1.53		10	55
ENSMUSG00000000402:EGFL6	0	0.52	0.94	1.21	1.22	0.32	-1.36	-1.97		10	55
ENSMUSG00000000938:HOXA10	0	1.12	1.6	1.6	0.16	-0.94	-1.26	-1.56		10	55
ENSMUSG00000001552:JUP	0	-0.2	0.68	0.42	-0.07	-1.25	-1.81	-1.75		10	55
ENSMUSG00000001687:UBL3	0	0.16	0.7	0.51	0.1	-0.59	-0.95	-1.28		10	55
ENSMUSG00000002504:SLC9A3R2	0	-0.26	0.47	0.5	0.12	-0.13	-0.94	-1.61		10	55
ENSMUSG00000003809:GCDH	0	-0.25	-0.26	0.08	-0.04	-0.64	-1.2	-1.25		10	55
ENSMUSG00000004043:STAT5A	0	-0.53	0.21	-0.24	-0.8	-1.44	-2.08	-1.61		10	55
ENSMUSG00000004951:HSPB1	0	0.21	0.39	0.67	0.31	-1.15	-2.9	-3.5		10	55
ENSMUSG00000005470:ASF1B	0	-0.29	0.41	0.33	0.08	-0.37	-0.55	-1.06		10	55
ENSMUSG00000006127:INPP5K	0	-0.19	0.36	0.08	-0.18	-0.76	-1.06	-0.71		10	55
ENSMUSG00000006205:HTRA1	0	-0.16	1.73	1.28	-0.63	-2.66	-3.18	-3.09		10	55
ENSMUSG00000007457:2310003L06RIK	0	0.95	1.19	1.1	-0.16	-1.97	-2.47	-2.45		10	55
ENSMUSG00000007944:TTC9B	0	0.1	-0.06	0.14	0.08	-0.86	-1.36	-1.06		10	55
ENSMUSG00000009734:POU6F2	0	0.18	0.62	0.99	1.02	-0.03	-0.22	-0.16		10	55
ENSMUSG00000010154:SPIRE2	0	-0.99	-0.06	0.54	0.1	-1.56	-1.54	-1.31		10	55
ENSMUSG00000010803:GABRA1	0	0.71	0.68	0.5	-0.26	-0.65	-1.65	-1.38		10	55
ENSMUSG00000012350:EHF	0	0.03	1.22	0.78	-0.46	-0.26	-0.86	-0.73		10	55
ENSMUSG00000015001:OC90	0	0.4	1.15	0.96	0.19	0.1	-0.52	-1.38		10	55
ENSMUSG00000015340:CYBB	0	0.58	1.86	2.54	1.2	0.72	-0.63	-0.54		10	55
ENSMUSG00000015766:EPS8	0	0.07	0.48	0.74	0.04	-1.18	-1.17	-1.26		10	55
ENSMUSG00000015942:GTF2IRD2	0	-0.16	-0.06	0.04	-0.52	-0.44	-1.02	-0.82		10	55
ENSMUSG00000017009:SDC4	0	0.05	0.71	0.35	-0.06	-0.76	-1.32	-1.02		10	55
ENSMUSG00000017764:ZSWIM1	0	-0.68	0.1	0.19	0.11	-0.67	-0.7	-1.21		10	55
ENSMUSG00000018983:E2F2	0	0.04	0.56	0.93	0.68	-0.67	-1.06	-1.1		10	55
ENSMUSG00000019320:NOXO1	0	-0.22	-0.13	0.93	0.52	-0.39	-1.15	-1.07		10	55
ENSMUSG00000019826:ZBTB24	0	0.09	0.71	0.69	-0.13	-0.85	-1	-1.09		10	55
ENSMUSG00000019891:DCBLD1	0	0.37	1.49	1.4	0.85	0.2	-0.53	-1.13		10	55
ENSMUSG00000019966:KITL	0	0.28	1.05	0.99	1.21	0.12	-0.49	-0.81		10	55
ENSMUSG00000020034:TCP11L2	0	0.3	0.1	0.05	-0.04	-0.89	-2.15	-1.72		10	55
ENSMUSG00000020061:MYBPC1	0	0.9	1.18	1.07	-0.05	-0.77	-2.05	-2.29		10	55
ENSMUSG00000020160:MEIS1	0	-0.08	1.25	0.91	-0.25	-1.95	-1.77	-1.66		10	55
ENSMUSG00000020422:TNS3	0	0.07	1.22	1.35	0.93	0.41	-0.86	-1.93		10	55
ENSMUSG00000020484:XBP1	0	-0.02	0.91	0.83	0.67	0.03	-0.63	-1.15		10	55
ENSMUSG00000020647:NCOA1	0	-0.03	0.12	0.02	0.24	-0.58	-1.53	-1.95		10	55
ENSMUSG00000020707:RNF135	0	-0.72	-0.14	0.07	-0.61	-1.22	-1.71	-1.63		10	55
ENSMUSG00000020902:NTN1	0	-0.5	-1.07	0.09	-0.91	-3.31	-5.23	-3.41		10	55
ENSMUSG00000021044:ADCK1	0	-0.07	0.18	0.21	-0.15	-0.81	-1	-0.92		10	55
ENSMUSG00000021228:ACOT3	0	-0.4	0.01	0.49	-0.58	-1.47	-1.22	-1.28		10	55
ENSMUSG00000021403:SERPINB9B	0	1.56	3.81	1.78	0.31	-2.16	-3.44	-3.44		10	55
ENSMUSG00000021416:ECI3	0	0.27	0.54	0.62	-0.15	-1.65	-1.79	-1.91		10	55
ENSMUSG00000021749:OIT1	0	0.12	1.54	1.27	0.64	-0.11	-0.2	-0.13		10	55
ENSMUSG00000021759:PPAP2A	0	0.3	0.83	0.83	0.7	-0.38	-1.44	-1.94		10	55
ENSMUSG00000021806:NID2	0	-0.39	0.42	0.22	-0.53	-0.94	-1.62	-1.49		10	55
ENSMUSG00000021835:BMP4	0	0.26	2.19	1.82	-0.07	-1.09	-1.48	-0.94		10	55
ENSMUSG00000022099:DMTN	0	-0.67	-0.05	-0.01	-0.52	-1.59	-1.63	-2.19		10	55
ENSMUSG00000022218:TGM1	0	0.77	1.37	1.25	0.62	-1.47	-2.01	-2.76		10	55
ENSMUSG00000022223:SDR39U1	0	0.08	0.12	0.3	0.45	-0.42	-1.38	-0.82		10	55
ENSMUSG00000022237:ANKRD33B	0	-0.57	0.23	0.19	-0.82	-3.36	-4.19	-4.12		10	55
ENSMUSG00000022438:PARVB	0	-1.26	-0.45	-0.31	-1.38	-2.76	-2.89	-2.21		10	55
ENSMUSG00000022469:RAPGEF3	0	-1.25	0.81	0.69	-1.57	-3.22	-4.04	-4.75		10	55
ENSMUSG00000022510:TRP63	0	0.07	0.89	0.8	1.01	0.53	-0.36	-0.68		10	55
ENSMUSG00000022545:ERCC4	0	0.29	0.77	0.62	0.04	-0.39	-1.01	-0.96		10	55
ENSMUSG00000022805:MAATS1	0	-0.19	0.93	0.9	0.41	-0.35	-0.46	-1.07		10	55
ENSMUSG00000022816:FSTL1	0	0.18	0.35	1.45	1.16	-1.34	-1.72	-0.81		10	55
ENSMUSG00000022822:ABCC5	0	-0.15	-0.13	0.07	0.01	-0.49	-1.48	-1.69		10	55
ENSMUSG00000022864:D16ERTD472E	0	0.69	1.31	1.22	0.72	-0.43	-0.91	-1.15		10	55
ENSMUSG00000022965:IFNGR2	0	-0.45	0.92	0.71	0.19	-1.32	-1.44	-1.18		10	55
ENSMUSG00000023092:FHL1	0	-0.25	0.4	0.18	0.08	-0.79	-1.22	-1.29		10	55
ENSMUSG00000023094:MSRB2	0	-0.39	0.59	0.57	-0.15	-0.78	-1.3	-2.14		10	55
ENSMUSG00000023393:SLC17A9	0	-0.74	-0.48	-0.51	-0.44	-0.85	-2.19	-2.22		10	55
ENSMUSG00000023942:SLC29A1	0	-0.46	1.39	1.35	0.28	-0.92	-0.91	-1.92		10	55
ENSMUSG00000024180:TMEM8	0	-0.67	-0.08	0.44	-0.34	-1.73	-1.79	-1.35		10	55
ENSMUSG00000024274:ZSCAN30	0	-0.39	0.55	0.37	0	-0.09	-1.02	-0.36		10	55
ENSMUSG00000024376:EPB41L4A	0	-0.29	0.37	0.89	0.16	-0.73	-1.18	-1.44		10	55
ENSMUSG00000024459:H2-M5	0	0.18	0.54	0.7	0.56	-1.49	-3.7	-5.55		10	55
ENSMUSG00000024462:GABBR1	0	-0.34	-0.45	0.08	-0.22	-0.71	-1.73	-1.86		10	55
ENSMUSG00000024565:SALL3	0	-0.55	0.13	0.15	-0.57	-1.91	-3.4	-4.57		10	55
ENSMUSG00000024659:ANXA1	0	0.28	2.23	1.35	0.57	-1.02	-3.3	-3.88		10	55
ENSMUSG00000024772:EHD1	0	-0.04	0.44	0.34	0.02	-0.5	-0.74	-1.03		10	55
ENSMUSG00000024776:STAMBPL1	0	0.02	0.72	0.39	0.02	-1.96	-2.23	-2.5		10	55
ENSMUSG00000024793:TNFRSF25	0	-0.77	0.88	0.67	-0.75	-0.9	-1.26	-1.19		10	55
ENSMUSG00000024970:AI846148	0	0.27	1.43	1.32	1.03	0.21	-0.29	-0.21		10	55
ENSMUSG00000024989:CEP55	0	0.58	0.7	0.54	0.03	-1.36	-1.83	-1.78		10	55
ENSMUSG00000025056:NR0B1	0	0.58	0.52	1.25	1.15	-1.66	-3.58	-6.15		10	55
ENSMUSG00000025194:ABCC2	0	-0.48	0.29	0.32	-0.01	-0.9	-0.99	-1.8		10	55
ENSMUSG00000025494:SIGIRR	0	-0.78	0.35	-0.25	-0.82	-1.91	-1.73	-1.53		10	55
ENSMUSG00000025955:AKR1CL	0	1.86	3.15	2.94	1.67	-0.48	-1.2	-1.64		10	55
ENSMUSG00000025969:NRP2	0	0.74	2.97	1.64	-0.77	-3.3	-3.18	-3.43		10	55
ENSMUSG00000026254:EIF4E2	0	0.26	0.42	0.42	-0.06	-0.49	-0.77	-1.04		10	55
ENSMUSG00000026922:AGPAT2	0	-0.03	0.27	0.22	-0.13	-1.01	-1.01	-0.98		10	55
ENSMUSG00000027082:TFPI	0	-0.06	1.24	0.76	0.22	-0.8	-1.53	-3		10	55
ENSMUSG00000027210:MEIS2	0	0.35	1.16	0.8	-0.02	-1.74	-3.74	-5.03		10	55
ENSMUSG00000027340:SLC23A2	0	-0.53	0.27	-0.21	-0.54	-0.72	-1	-0.88		10	55
ENSMUSG00000027678:NCOA3	0	-0.2	0.69	0.78	0.49	-0.47	-1.19	-1.63		10	55
ENSMUSG00000027692:TNIK	0	0.08	0.85	0.6	-0.52	-1.61	-1.87	-2.44		10	55
ENSMUSG00000027860:VANGL1	0	-0.21	0.79	0.54	0.23	-1.81	-2.7	-1.99		10	55
ENSMUSG00000027861:CASQ2	0	0.78	3.31	4.28	2.94	0.08	-1.19	-0.91		10	55
ENSMUSG00000028093:ACP6	0	0.22	0.08	0.44	0.52	-0.4	-1.06	-1.48		10	55
ENSMUSG00000028127:ABCD3	0	-0.05	0.07	0.14	-0.15	-0.74	-1.06	-1.04		10	55
ENSMUSG00000028164:MANBA	0	0.71	1.56	1.73	1.23	-1.61	-2.68	-2.86		10	55
ENSMUSG00000028217:CDH17	0	0.74	2.36	2.19	2.08	0.15	-0.45	-0.31		10	55
ENSMUSG00000028348:MURC	0	0.56	0.5	1.13	0.54	-0.11	-1.09	-0.7		10	55
ENSMUSG00000028649:MACF1	0	0.06	0.06	0.1	-0.36	-0.28	-1.01	-0.6		10	55
ENSMUSG00000030022:ADAMTS9	0	-0.29	0.67	0.78	0.28	-0.82	-1.58	-2.49		10	55
ENSMUSG00000030051:APLF	0	-0.35	0.2	-0.14	-0.23	-0.72	-0.92	-1.16		10	55
ENSMUSG00000030060:HMCES	0	-0.16	0.84	0.9	0.3	-1.62	-1.63	-1.65		10	55
ENSMUSG00000030275:ETNK1	0	0.22	0.14	0.28	0.01	-0.49	-1.12	-1.22		10	55
ENSMUSG00000030310:SLC6A1	0	0.4	0.57	1.85	0.18	-3.04	-4.59	-4.84		10	55
ENSMUSG00000030352:TSPAN9	0	-0.19	-0.18	0.14	-0.17	-1	-1.09	-0.73		10	55
ENSMUSG00000030650:TMC5	0	-0.18	0.86	1.29	1.18	-0.13	-0.5	-1.08		10	55
ENSMUSG00000030822:PRR14	0	0.17	0.7	0.8	0.15	-0.6	-1.04	-0.74		10	55
ENSMUSG00000031378:ABCD1	0	-0.1	0.23	0.64	0.11	-1.74	-1.76	-1.11		10	55
ENSMUSG00000031402:MPP1	0	0.09	0.62	0.49	-0.33	-0.89	-1.4	-1.56		10	55
ENSMUSG00000031489:ADRB3	0	0.03	0.45	0.42	-0.29	-1.51	-2.66	-3.51		10	55
ENSMUSG00000031520:VEGFC	0	0.25	0.63	1	0.92	-1.12	-2.12	-2.43		10	55
ENSMUSG00000031539:AP3M2	0	-1.07	0.08	-0.23	-1.16	-1.96	-1.67	-1.36		10	55
ENSMUSG00000031688:POU4F2	0	-0.63	1.2	0.59	-0.31	0	-1.03	-1.28		10	55
ENSMUSG00000031788:KIFC3	0	-0.55	0.81	1.97	1.11	-0.8	-2.06	-1.57		10	55
ENSMUSG00000031932:GPR83	0	0.37	0.4	1.7	1.78	0.51	-1.7	-1.92		10	55
ENSMUSG00000032024:CLMP	0	0.62	1.09	1.64	1.36	0.28	-1.06	-0.44		10	55
ENSMUSG00000032135:MCAM	0	-0.84	-0.35	0.54	-0.1	-0.89	-2.11	-1.87		10	55
ENSMUSG00000032226:GCNT3	0	-0.21	1.34	1.44	0.22	-0.95	-1.39	-1.57		10	55
ENSMUSG00000032323:CYP11A1	0	0.14	2.04	1.99	1.12	0.13	-0.35	-0.46		10	55
ENSMUSG00000032363:ADAMTS7	0	-0.47	1.91	1.57	0	-1.24	-1.18	-1.46		10	55
ENSMUSG00000032649:COLGALT2	0	0.19	1.53	1.57	-0.51	-1.09	-1.15	-0.35		10	55
ENSMUSG00000032726:BMP8A	0	0.4	1.67	1.5	0.59	-0.87	-0.5	-1		10	55
ENSMUSG00000032849:ABCC4	0	-0.38	0.05	-0.05	-0.39	-0.34	-1.17	-0.56		10	55
ENSMUSG00000033060:LMO7	0	0.31	1.71	1.78	1.06	-0.48	-1.38	-0.58		10	55
ENSMUSG00000033107:RNF125	0	-0.07	0.33	0.55	0	-1.19	-2.08	-3.33		10	55
ENSMUSG00000033576:APOL6	0	-0.26	1.33	1.19	-0.09	-1.16	-4.32	-4.84		10	55
ENSMUSG00000033961:ZFP446	0	-0.53	0.35	0.37	-0.12	-0.49	-0.79	-1.02		10	55
ENSMUSG00000033985:TESK2	0	0.27	0.7	0.19	-0.09	-0.89	-1.65	-1.74		10	55
ENSMUSG00000034098:FSTL5	0	0.5	2.31	2.09	2.52	0.32	-0.44	-0.57		10	55
ENSMUSG00000034160:OGT	0	0.03	0.53	0.27	-0.36	-0.63	-1.03	-0.49		10	55
ENSMUSG00000034165:CCND3	0	-0.32	0.25	0.34	0.01	-1.01	-1.23	-1.71		10	55
ENSMUSG00000034607:POF1B	0	0.04	0.55	-0.22	0.03	-0.98	-1.37	-1.21		10	55
ENSMUSG00000034738:NOSTRIN	0	0.72	1.89	1.99	0.52	-0.33	-0.33	-0.31		10	55
ENSMUSG00000035168:TANC1	0	-0.05	0.06	0.13	0.04	-0.41	-0.98	-1.27		10	55
ENSMUSG00000035395:PET2	0	1.18	1.96	0.98	0.54	-0.75	-1.58	-2.08		10	55
ENSMUSG00000035407:KANK4	0	-0.05	0.05	0.99	-0.32	-2.19	-3.03	-3.8		10	55
ENSMUSG00000035560:WDR20RT	0	0.19	0.91	0.45	0.4	-0.49	-2.02	-3.37		10	55
ENSMUSG00000035778:GGTA1	0	-0.62	0.09	0.13	-0.25	-1.28	-1.08	-0.84		10	55
ENSMUSG00000035878:HYKK	0	-0.32	0.05	-0.03	-0.37	-1.24	-1.18	-1.07		10	55
ENSMUSG00000035910:DCDC2A	0	0.02	0.56	1.11	0.69	-1.13	-1.7	-1.39		10	55
ENSMUSG00000036036:ZFP57	0	0.75	1.08	1.08	0.31	-1.17	-2.32	-2.77		10	55
ENSMUSG00000036168:CCDC38	0	-0.05	0.96	1.72	1.71	0.16	-2.07	-2.33		10	55
ENSMUSG00000036368:RMDN2	0	0.45	1.62	1.51	0.9	0.02	-0.93	-1.47		10	55
ENSMUSG00000036528:PPFIBP2	0	-0.44	0.12	0.46	0.36	-1.11	-1.57	-2.06		10	55
ENSMUSG00000036568:GLTSCR1L	0	0.37	0.55	0.74	0.22	-1.35	-1.43	-1.09		10	55
ENSMUSG00000036585:FGF1	0	1.24	1.45	1.83	1.35	-0.71	-1.27	-1.48		10	55
ENSMUSG00000036867:SMAD6	0	-0.3	0.58	0.47	-0.68	-1.38	-1.14	-1.49		10	55
ENSMUSG00000036880:ACAA2	0	-0.11	-0.06	0.39	-0.12	-1.7	-1.58	-1.56		10	55
ENSMUSG00000036885:ARHGEF26	0	0.81	1.45	0.97	-0.24	-1.51	-2.67	-2.04		10	55
ENSMUSG00000037005:XPNPEP2	0	0.05	1.39	1.18	0.31	-1.84	-1.39	-1.73		10	55
ENSMUSG00000037410:TBC1D2B	0	-0.16	0.39	0.33	0.17	-0.53	-1.15	-1.12		10	55
ENSMUSG00000038210:HOXA11	0	0.22	0.77	1.38	0.68	-0.31	-0.4	-0.4		10	55
ENSMUSG00000038366:LASP1	0	-0.12	0.96	0.49	-0.12	-0.63	-1.06	-0.87		10	55
ENSMUSG00000038543:BC028528	0	0.02	0.35	1.14	1.15	-0.27	-0.81	-0.98		10	55
ENSMUSG00000038668:LPAR1	0	0.33	0.45	0.66	0.53	-0.99	-2.5	-3.3		10	55
ENSMUSG00000039164:NAIF1	0	-0.65	-0.23	-0.06	0.09	-0.39	-1.12	-0.77		10	55
ENSMUSG00000039191:RBPJ	0	0.41	1.67	1.82	1.56	0.42	-0.24	-0.27		10	55
ENSMUSG00000039201:TBC1D25	0	-0.12	0.27	0.44	0.24	-0.71	-0.96	-1.23		10	55
ENSMUSG00000039552:RSPH4A	0	0.96	1.59	2.55	1.82	0.57	-0.75	-1.39		10	55
ENSMUSG00000039713:PLEKHG5	0	-1.38	0.06	0.29	-0.41	-0.99	-1.37	-1.43		10	55
ENSMUSG00000040254:SEMA3D	0	0.17	1.3	0.71	-0.47	-0.38	-1.42	-0.43		10	55
ENSMUSG00000040296:DDX58	0	-0.41	1.27	1.54	1.12	-0.2	-1.42	-1.53		10	55
ENSMUSG00000041287:SOX15	0	-0.18	0.35	0.45	0.44	-0.23	-0.88	-1.31		10	55
ENSMUSG00000041653:PNPLA3	0	-0.63	-0.06	0.48	0.31	-0.79	-1.64	-2.54		10	55
ENSMUSG00000041750:CD1D2	0	-0.39	0.12	-0.06	-0.44	-1.19	-1.26	-1.28		10	55
ENSMUSG00000042492:TBC1D10B	0	-0.36	0.11	0.15	-0.74	-1.04	-1.28	-1.3		10	55
ENSMUSG00000042677:ZC3H12A	0	-0.41	0.53	0.82	-0.92	-1.65	-1.83	-1.06		10	55
ENSMUSG00000043411:USP48	0	0	0.36	0.42	-0.61	-1.09	-1.34	-1.2		10	55
ENSMUSG00000043639:RBM20	0	-0.54	1.88	0.99	-0.33	-1.33	-1.39	-0.83		10	55
ENSMUSG00000044150:A830080D01RIK	0	0.16	0.44	0.43	-0.16	-0.43	-0.87	-1.18		10	55
ENSMUSG00000044447:DOCK5	0	-0.23	0.73	0.29	0.02	-0.49	-1.33	-0.86		10	55
ENSMUSG00000044626:LIPH	0	-0.64	0.64	0.42	0.5	-0.58	-1.84	-2.9		10	55
ENSMUSG00000045591:OLIG3	0	0.6	0.51	0.67	0.24	-1.03	-1.65	-1.63		10	55
ENSMUSG00000045636:MTUS1	0	-0.38	0.32	0.18	-0.54	-1.11	-1.03	-0.82		10	55
ENSMUSG00000045775:SLC16A5	0	-0.36	0.03	0.2	0.71	-0.18	-2.23	-2.27		10	55
ENSMUSG00000046180:4930550L24RIK	0	0.87	1.64	1.18	1.17	-0.48	-2.37	-2.86		10	55
ENSMUSG00000046841:CKAP4	0	-0.35	-0.16	-0.15	-0.2	-0.86	-1.4	-1.44		10	55
ENSMUSG00000047115:FAM221A	0	0.11	0.21	0.32	0.16	-0.87	-1	-1.22		10	55
ENSMUSG00000047342:ZFP286	0	-0.31	0.37	-0.01	-0.5	-1.21	-1.15	-1.08		10	55
ENSMUSG00000047735:SAMD9L	0	1.06	3.49	3.02	1.54	0.42	-1.1	-1.27		10	55
ENSMUSG00000048636:A730049H05RIK	0	-0.57	1.34	1.47	0.4	-1.9	-3.28	-3.38		10	55
ENSMUSG00000048960:PREX2	0	0.58	0.79	0.6	-0.22	-0.54	-1.16	-1.43		10	55
ENSMUSG00000049600:ZBTB45	0	-0.06	0.81	0.94	0.36	-0.19	-1.06	-1.52		10	55
ENSMUSG00000049686:ORAI1	0	-0.24	0.47	-0.09	-0.22	-1.03	-1.02	-0.93		10	55
ENSMUSG00000049922:SLC35C1	0	-0.69	0.2	0.14	-0.44	-1.12	-1.18	-1.22		10	55
ENSMUSG00000050335:LGALS3	0	-0.11	0.7	0.32	0.2	-1.68	-3.76	-4.49		10	55
ENSMUSG00000050786:CCDC126	0	-0.15	0.27	0.35	0.01	-0.62	-0.84	-1.05		10	55
ENSMUSG00000051860:SAMD7	0	0.47	0.62	0.75	0.35	-0.62	-1.57	-2.14		10	55
ENSMUSG00000051998:LAX1	0	0.39	1.69	1.56	0.97	-2.04	-2.68	-2.83		10	55
ENSMUSG00000052058:OLFR901	0	-0.32	1	1.1	0.63	-0.01	-0.81	-0.81		10	55
ENSMUSG00000052334:1700024B05RIK	0	0.31	0.71	0.43	0.53	-0.97	-1.78	-1.7		10	55
ENSMUSG00000052675:ZFP112	0	-0.46	0.47	0.48	0.09	-0.49	-1.17	-0.44		10	55
ENSMUSG00000053613:NOTUMOS	0	0.33	0.65	0.47	0.33	-1.58	-2.38	-2.56		10	55
ENSMUSG00000053702:NEBL	0	0.61	2.99	2.67	1.42	-0.67	-0.63	-0.25		10	55
ENSMUSG00000054263:LIFR	0	-0.24	0.44	0.41	0.11	-1.19	-2.45	-2.08		10	55
ENSMUSG00000054523:MS4A5	0	0.04	1.06	0.88	0.68	-0.07	-0.37	-0.43		10	55
ENSMUSG00000055560:ZFP459	0	-0.39	1.08	1.04	1.15	-0.11	-0.94	-1.53		10	55
ENSMUSG00000055862:IZUMO4	0	-0.76	-0.33	0.15	-0.26	-0.88	-1.12	-0.8		10	55
ENSMUSG00000057719:SH3RF2	0	0.64	2.54	2.22	1.41	-1.03	-2.04	-2.06		10	55
ENSMUSG00000058396:GPR182	0	0.66	0.89	0.58	-0.29	-0.8	-1.53	-1.62		10	55
ENSMUSG00000058672:TUBB2A	0	0.39	0.73	1.21	0.38	-1.46	-1.76	-1.79		10	55
ENSMUSG00000058906:NA	0	0.84	1.14	0.95	0.36	-0.18	-0.76	-0.85		10	55
ENSMUSG00000059316:SLC27A4	0	-0.02	0.24	0.18	-0.16	-0.38	-0.66	-1.01		10	55
ENSMUSG00000059552:TRP53	0	0.19	0.31	0.7	0.31	0.08	-0.5	-1.05		10	55
ENSMUSG00000060256:TDPOZ4	0	0.7	1.49	1.78	0.14	-0.58	-1.57	-1.72		10	55
ENSMUSG00000060393:NA	0	1.04	1.03	0.86	-0.34	-0.88	-2.86	-3.04		10	55
ENSMUSG00000060459:KNG2	0	0.63	1.47	1.77	0.45	-0.38	-0.83	-1.27		10	55
ENSMUSG00000060591:IFITM2	0	-0.15	-0.09	0.14	0.01	-0.61	-0.87	-1.04		10	55
ENSMUSG00000062691:CEBPZOS	0	-0.2	0.21	0.21	-0.05	-1.11	-0.89	-0.71		10	55
ENSMUSG00000062960:KDR	0	1.16	4.55	4.54	2.59	-0.1	-1.81	-2.35		10	55
ENSMUSG00000064308:2410137M14RIK	0	-0.19	0.01	0.23	0.29	-1.14	-3.43	-4.74		10	55
ENSMUSG00000065968:IFITM7	0	0.41	1.01	0.52	-0.35	-0.31	-0.95	-0.91		10	55
ENSMUSG00000066438:PLEKHD1	0	-0.13	0.12	0.13	-0.03	-0.2	-0.61	-1.03		10	55
ENSMUSG00000067399:TRIM43C	0	1.37	1.78	1.69	-0.04	-0.84	-1.77	-1.87		10	55
ENSMUSG00000067480:NA	0	-0.12	0.35	0.13	-0.35	-0.28	-0.71	-1.14		10	55
ENSMUSG00000068522:AARD	0	0.58	1.31	1.2	-0.07	-3.06	-3.33	-3.91		10	55
ENSMUSG00000068663:CLEC16A	0	-0.26	-0.03	0.04	-0.27	-0.5	-1.07	-1.1		10	55
ENSMUSG00000068748:PTPRZ1	0	-0.07	0.86	0.67	-0.72	-1.35	-2.04	-0.75		10	55
ENSMUSG00000069475:GM6020	0	-0.04	0.02	0.16	0.42	-0.56	-1.03	-1.1		10	55
ENSMUSG00000070643:SOX13	0	-0.31	0.14	0.23	-0.21	-0.69	-1.13	-1.64		10	55
ENSMUSG00000070644:ETNK2	0	-0.13	0.25	0.85	-0.09	-2.19	-1.96	-1.36		10	55
ENSMUSG00000070645:REN1	0	0.55	0.72	1.12	0.94	-0.47	-0.91	-1.37		10	55
ENSMUSG00000070902:ZFP352	0	0.3	1.76	1.47	-0.26	-0.7	-1.89	-2.06		10	55
ENSMUSG00000071856:MCC	0	-0.25	-0.42	0.33	0.03	-1.73	-3.04	-2.59		10	55
ENSMUSG00000072944:NUP62CL	0	0.7	1.52	1.27	0.7	-0.74	-2.3	-3.11		10	55
ENSMUSG00000073018:GM1070	0	-0.61	0.7	0.43	-0.03	-1.26	-2.21	-4.16		10	55
ENSMUSG00000074424:GM10696	0	0.83	1.56	1.54	0.49	0.14	-0.72	-0.51		10	55
ENSMUSG00000074432:NA	0	0.91	1.74	1.4	0.31	-0.51	-1.21	-1.19		10	55
ENSMUSG00000074736:SYNDIG1	0	0.35	1.07	1.17	0.82	-0.93	-1.05	-0.62		10	55
ENSMUSG00000074783:AU019990	0	1.03	1.16	1.09	0.31	-0.25	-1.22	-1.09		10	55
ENSMUSG00000074868:GM6478	0	0.54	1.2	1.47	0.9	0.49	-0.84	-0.84		10	55
ENSMUSG00000075122:CD80	0	-0.05	0.45	0.39	-0.12	-0.9	-2.06	-3.6		10	55
ENSMUSG00000075297:H60B	0	1.25	1.53	1.76	0.33	-0.65	-1.45	-2.14		10	55
ENSMUSG00000075370:IGLL1	0	0.68	0.71	0.98	0.58	-0.97	-1.46	-1.82		10	55
ENSMUSG00000075389:2810410L24RIK	0	-0.83	0.04	0.11	-0.91	-1.08	-1.48	-0.82		10	55
ENSMUSG00000075395:A630010A05RIK	0	0.26	0.81	1.31	0.8	-0.67	-0.91	-0.98		10	55
ENSMUSG00000075602:LY6A	0	0.79	2.5	1.79	-1.73	-5.2	-6.21	-6.51		10	55
ENSMUSG00000078564:NA	0	-0.24	-0.05	0.11	0.17	-0.6	-0.87	-1.38		10	55
ENSMUSG00000078865:GM14406	0	0.53	1.23	0.89	0.55	0.05	-1.39	-2.85		10	55
ENSMUSG00000078868:GM14412	0	0.15	0.97	0.86	0.15	-0.33	-1.51	-2.7		10	55
ENSMUSG00000078905:GM14393	0	0.03	0.96	0.51	-0.27	-0.69	-1.89	-3.35		10	55
ENSMUSG00000078915:HSP25-PS1	0	0.19	0.38	0.32	0.25	-0.66	-1.31	-1.73		10	55
ENSMUSG00000079012:SERPINA3M	0	0.33	1.15	1.32	0.65	0.08	-0.75	-1.35		10	55
ENSMUSG00000079018:LY6C1	0	0.1	3.14	2.38	-0.25	-1.38	-2.04	-2.02		10	55
ENSMUSG00000079164:TLR5	0	0.4	2.1	2.17	1.74	0.53	-0.03	0.34		10	55
ENSMUSG00000079471:GM7325	0	-0.54	0.76	1.27	0.64	-2.11	-2.74	-4.52		10	55
ENSMUSG00000079575:RBPSUH-RS3	0	0.56	1.75	1.9	1.6	0.61	-0.21	-0.31		10	55
ENSMUSG00000080134:NA	0	-0.22	0.1	0.16	-0.39	-0.89	-1.32	-1.56		10	55
ENSMUSG00000080888:GM14387	0	0.06	1.09	0.73	0.47	0.2	-1.09	-1.25		10	55
ENSMUSG00000082151:GM11810	0	0.37	0.93	1.15	1.31	0.53	-0.36	-0.12		10	55
ENSMUSG00000082332:GM13384	0	0.21	0.83	0.98	0.78	0.15	-0.91	-1.41		10	55
ENSMUSG00000082615:GM13239	0	-0.08	0.75	0.81	0.18	0.54	-0.97	-1.59		10	55
ENSMUSG00000082765:GM14411	0	1.05	1.83	1.67	1.26	0.35	-2.21	-3.21		10	55
ENSMUSG00000083111:GM14421	0	-0.05	0.29	0.73	0.7	0.13	-0.85	-1.26		10	55
ENSMUSG00000083270:GM13498	0	0.95	1.09	0.87	-0.23	-0.42	-1.61	-1.66		10	55
ENSMUSG00000083534:H2-M6-PS	0	-0.27	-0.07	0.53	-0.22	-2.18	-4.04	-5.57		10	55
ENSMUSG00000083817:GM14400	0	0.06	0.6	0.62	0.56	0.04	-0.9	-1.29		10	55
ENSMUSG00000083834:GM12577	0	-0.01	0.3	0.29	-0.08	-0.02	-1.02	-1.07		10	55
ENSMUSG00000084902:GM281	0	0.54	1.15	1.24	1.08	0.77	-1.61	-2.55		10	55
ENSMUSG00000084919:PTPRTOS	0	-0.21	0.32	0.58	0.84	0.11	-2.41	-3.11		10	55
ENSMUSG00000085152:GM11496	0	0.58	1.11	0.94	0.43	-1.19	-1.94	-1.93		10	55
ENSMUSG00000085232:GM11962	0	0.3	1.13	0.71	0.17	0.15	-0.5	-0.55		10	55
ENSMUSG00000085299:NA	0	0.08	0.35	0.23	0.21	0.02	-0.52	-1.02		10	55
ENSMUSG00000085412:HALR1	0	0.61	1.53	1.87	1.32	0.07	-2.1	-4.13		10	55
ENSMUSG00000085974:NA	0	1.28	2.3	1.69	0.18	-1.38	-1.49	-2.4		10	55
ENSMUSG00000086116:NA	0	-0.1	0.77	0.76	0.5	-0.67	-1.41	-1.15		10	55
ENSMUSG00000086256:GM12052	0	0.83	1.07	0.94	0.52	0.36	-0.55	-0.82		10	55
ENSMUSG00000086276:NA	0	0.73	0.8	0.61	0.27	-1.45	-1.63	-1.58		10	55
ENSMUSG00000086328:2700033N17RIK	0	0.33	0.54	0.28	0.06	-0.46	-0.93	-1.29		10	55
ENSMUSG00000086416:GM14002	0	0.01	0.61	1.29	0.93	0.23	-0.45	-0.49		10	55
ENSMUSG00000086494:2210417A02RIK	0	-0.57	0.12	-0.16	-0.49	-0.92	-2.18	-2.51		10	55
ENSMUSG00000086617:GM11635	0	-0.33	0.65	1.07	0.67	0.47	-1.26	-1.98		10	55
ENSMUSG00000086810:GM13110	0	-0.53	0.03	0.32	-0.14	-1.44	-1.89	-2.48		10	55
ENSMUSG00000087128:GM12655	0	0.1	0.47	0.27	0.22	-0.07	-1.58	-2.1		10	55
ENSMUSG00000087150:BC064078	0	0.14	2.12	1.61	0.38	-1.02	-2.01	-2.14		10	55
ENSMUSG00000087187:GM13431	0	0.2	1.45	2.1	0.7	0.18	-0.28	-0.28		10	55
ENSMUSG00000087488:NA	0	0.15	1.1	1.17	0.9	0.47	-0.86	-1.15		10	55
ENSMUSG00000089696:GM4778	0	1.73	2.38	1.92	0.21	-0.07	-1.57	-1.81		10	55
ENSMUSG00000090042:GM8550	0	0.87	1.08	0.97	0.5	-0.22	-0.78	-0.88		10	55
ENSMUSG00000090268:GM5286	0	0.59	1.18	1.27	0.33	-0.39	-0.83	-0.68		10	55
ENSMUSG00000090440:GM9732	0	1.23	2.25	2.04	1.74	0.88	-0.98	-1.76		10	55
ENSMUSG00000090693:TRIM43A	0	0.8	2.26	2.31	1.4	0.4	-0.41	-0.4		10	55
ENSMUSG00000090797:NA	0	-0.07	0.58	0.16	-0.11	-0.87	-2.01	-2.46		10	55
ENSMUSG00000090953:NA	0	-0.64	0.29	0.74	0.23	-0.2	-1.34	-1.85		10	55
ENSMUSG00000091071:1700030C10RIK	0	-0.95	0.38	0.01	-0.15	-0.71	-1.82	-2.64		10	55
ENSMUSG00000091267:NA	0	0.1	0.65	1.32	0.65	-1.06	-1.89	-2		10	55
ENSMUSG00000091456:NA	0	-1.52	0.16	0.85	-0.44	-0.79	-2.03	-2.12		10	55
ENSMUSG00000091498:MPC1-PS	0	0.16	0.53	0.2	-0.03	-0.42	-1.46	-1.75		10	55
ENSMUSG00000091829:NA	0	-0.12	0.4	0.66	-0.05	-0.84	-1.05	-1.4		10	55
ENSMUSG00000000411:TSSK3	0	0.16	-0.1	0.01	0	-0.02	0.52	1.05		11	115
ENSMUSG00000001672:MARVELD3	0	-0.24	-0.26	-1.17	-1.07	0.47	2.88	4.32		11	115
ENSMUSG00000002083:BBC3	0	0.23	-0.67	-0.05	0.09	0.05	0.52	1.18		11	115
ENSMUSG00000002688:PRKD1	0	0.3	-0.76	-0.17	-0.09	0.15	0.91	1.65		11	115
ENSMUSG00000004791:PGF	0	-0.06	-0.42	-0.23	-0.1	0.4	1.39	0.82		11	115
ENSMUSG00000007989:FZD3	0	0.94	1.04	0.24	0.15	0.24	1.64	2.13		11	115
ENSMUSG00000015224:CYP2J9	0	-0.04	-0.59	-0.32	0.1	0.11	1.13	1.91		11	115
ENSMUSG00000016758:BIK	0	-0.08	-0.71	-0.6	0	-0.05	1.14	1.19		11	115
ENSMUSG00000017817:JPH2	0	0.12	-0.14	-0.05	-0.03	0.3	1.46	1.55		11	115
ENSMUSG00000018819:LSP1	0	-0.38	-0.5	-0.48	-0.49	-0.22	0.78	1.4		11	115
ENSMUSG00000018920:CXCL16	0	1.12	-0.55	-0.59	-0.22	0.42	2.53	3.59		11	115
ENSMUSG00000019539:RCN3	0	0.28	-0.86	-0.26	0.33	0.72	1.66	1.7		11	115
ENSMUSG00000019838:SLC16A10	0	0.72	0.58	0.17	0.49	1.42	2.88	3.13		11	115
ENSMUSG00000020000:MOXD1	0	0.89	-0.17	-0.1	0.33	0.79	3.18	4.98		11	115
ENSMUSG00000020102:SLC16A7	0	0.2	-0.23	-0.09	-0.21	-0.03	1.86	4.39		11	115
ENSMUSG00000020120:PLEK	0	0.02	0	0.12	0.01	0.31	0.9	1.1		11	115
ENSMUSG00000020178:ADORA2A	0	0.29	-0.1	0.03	0.14	0.48	1.04	0.51		11	115
ENSMUSG00000020241:COL6A2	0	0.05	-0.07	-0.05	0.13	0.05	1.37	2.2		11	115
ENSMUSG00000020340:CYFIP2	0	0.03	-0.59	-0.31	0.25	0.16	1.47	2.6		11	115
ENSMUSG00000020357:FLT4	0	-0.01	-0.34	-0.31	-0.44	0.68	0.85	1.45		11	115
ENSMUSG00000020467:EFEMP1	0	0.15	-0.23	-0.63	-0.9	0.04	1.15	2.27		11	115
ENSMUSG00000020609:APOB	0	0.91	0.69	0.24	0.15	0.82	1.39	1.02		11	115
ENSMUSG00000020846:FAM101B	0	1.05	0.16	-0.67	-0.62	0.37	1.68	1.99		11	115
ENSMUSG00000020901:PIK3R5	0	0.37	-0.05	0.54	0.3	0.32	1.86	2.41		11	115
ENSMUSG00000020978:KLHDC2	0	0.05	0.06	-0.54	-0.2	0.25	1.04	1.57		11	115
ENSMUSG00000021226:ACOT2	0	0.18	-0.56	-0.24	-0.14	-0.04	1.26	1.72		11	115
ENSMUSG00000021638:OCLN	0	0.52	-0.14	-0.27	0.35	0.4	1.62	2.44		11	115
ENSMUSG00000021680:CRHBP	0	0.12	-0.09	-0.05	-0.22	0.14	2.62	2.01		11	115
ENSMUSG00000021702:THBS4	0	0.18	-0.04	-0.01	-0.1	1.43	2.84	3.24		11	115
ENSMUSG00000021719:RGS7BP	0	0.15	0.07	-0.48	-0.43	0.17	1.18	1.53		11	115
ENSMUSG00000021892:SH3BP5	0	1.08	0.87	0	0.34	0.8	1.8	2.53		11	115
ENSMUSG00000022039:ADAM2	0	0.28	-0.04	-0.07	0.14	1.06	2.12	2.33		11	115
ENSMUSG00000022150:DAB2	0	0.46	0.46	0.19	-0.04	1.17	1.91	2.9		11	115
ENSMUSG00000022323:HRSP12	0	0.25	-0.14	-0.16	0.31	0.46	1.12	1.22		11	115
ENSMUSG00000022525:HRASLS	0	0.09	0	0.07	0.07	0.1	0.82	1.45		11	115
ENSMUSG00000022634:YAF2	0	0.37	0.05	-0.6	-0.38	0.55	1.12	1.53		11	115
ENSMUSG00000022763:AIFM3	0	-0.38	-1.53	-0.9	-0.45	0.29	1.74	2		11	115
ENSMUSG00000022892:APP	0	0.02	0.31	-1	-1.08	0.17	2.15	3.3		11	115
ENSMUSG00000022894:ADAMTS5	0	0.49	0.45	0.24	0.25	0.26	1.77	3.2		11	115
ENSMUSG00000023571:FAM132A	0	0.79	0.05	-0.09	0.15	0.31	1.05	1.26		11	115
ENSMUSG00000023923:TBC1D5	0	0.03	-0.98	-0.54	-0.55	0.33	0.9	1.23		11	115
ENSMUSG00000024011:PI16	0	-0.05	-0.15	-0.14	-0.08	0.27	1.42	1.5		11	115
ENSMUSG00000024743:SYT7	0	0.14	-1.1	-0.35	-0.07	-0.47	0.75	1.01		11	115
ENSMUSG00000025104:HDGFRP3	0	0.71	1	0.11	0.07	0.73	2.5	3.3		11	115
ENSMUSG00000025318:JPH3	0	0.09	-0.75	-0.37	-0.85	-0.77	1.35	2.97		11	115
ENSMUSG00000025420:KATNAL2	0	-0.49	-1.61	-1.07	-0.75	1.36	2.61	3.11		11	115
ENSMUSG00000025576:RBFOX3	0	0.48	-0.03	-0.06	-0.01	0.39	1.46	2.01		11	115
ENSMUSG00000025780:ITIH5	0	0.43	-0.87	-0.59	-0.49	-0.3	1.32	2.83		11	115
ENSMUSG00000026051:1500015O10RIK	0	0.41	0.22	0	-0.07	0.68	1.48	1.2		11	115
ENSMUSG00000026247:ECEL1	0	0.72	0.11	-0.28	-0.25	-0.38	1.12	1.98		11	115
ENSMUSG00000026388:3110009E18RIK	0	0.01	-0.14	0	-0.03	0.11	1.04	1.18		11	115
ENSMUSG00000026452:SYT2	0	0.77	-0.15	-0.17	-0.1	1.26	1.66	1.91		11	115
ENSMUSG00000026639:LAMB3	0	0.16	0.11	-0.3	-0.01	0.05	1.85	3.44		11	115
ENSMUSG00000026764:KIF5C	0	0.34	0.45	0.29	-0.11	0.41	1.09	1.74		11	115
ENSMUSG00000027071:P2RX3	0	0.17	-0.38	-0.62	-0.74	-0.46	0.84	1.45		11	115
ENSMUSG00000027199:GATM	0	0.76	0.04	0.18	0.6	1.79	3.47	3.77		11	115
ENSMUSG00000027368:DUSP2	0	1.18	0.85	0.68	0.49	1.6	2.26	1.55		11	115
ENSMUSG00000027430:DTD1	0	-0.06	-0.79	-0.64	0.04	0.62	1.5	1.8		11	115
ENSMUSG00000027470:MYLK2	0	0.39	0.27	0.08	0.18	0.81	1.5	1.42		11	115
ENSMUSG00000027716:TRPC3	0	0.52	0.13	0.23	0.06	0.28	1.33	1.49		11	115
ENSMUSG00000027737:SLC7A11	0	-0.53	-1.8	-2.26	-1.07	-0.14	2.49	2.51		11	115
ENSMUSG00000028028:ALPK1	0	0.4	0.09	0.33	-0.17	0.42	1.89	3.79		11	115
ENSMUSG00000028033:KCNQ5	0	-0.31	-0.02	-0.35	-0.43	-0.04	0.86	1.82		11	115
ENSMUSG00000028197:COL24A1	0	0.03	0.07	0.19	-0.04	0.04	0.85	1.38		11	115
ENSMUSG00000028337:CORO2A	0	0.94	0.1	0.64	0.8	1.26	3.46	5.54		11	115
ENSMUSG00000028480:GLIPR2	0	-0.31	-0.88	-0.92	0.02	0.3	1.91	2.16		11	115
ENSMUSG00000028524:SGIP1	0	0.24	-0.27	0.19	-0.03	0.63	2.53	3.75		11	115
ENSMUSG00000028631:KCNQ4	0	0.24	0.02	0.15	-0.03	0.47	1.55	1.72		11	115
ENSMUSG00000028926:CDK14	0	0.56	0.26	0.17	-0.32	0.22	1.74	3.92		11	115
ENSMUSG00000029032:ARHGEF16	0	-0.58	-1.12	-1.37	-0.74	0.98	2.61	3.39		11	115
ENSMUSG00000029055:PLCH2	0	1.07	-0.75	0.31	1.29	0.98	2.6	2.68		11	115
ENSMUSG00000029161:CGREF1	0	-0.19	-0.8	-0.18	-0.21	-0.41	0.87	1.64		11	115
ENSMUSG00000029162:KHK	0	-0.2	-0.83	-0.99	-0.27	0.07	1.7	2.39		11	115
ENSMUSG00000029348:ASPHD2	0	0.63	0.39	-0.05	0.07	1.59	2.88	3.19		11	115
ENSMUSG00000029419:GM996	0	0.03	-0.23	-0.15	0.07	0.22	1.27	1.1		11	115
ENSMUSG00000029810:TMEM176B	0	0.53	-0.01	-0.2	-0.17	0.41	0.56	1.01		11	115
ENSMUSG00000029999:TGFA	0	0.68	-0.42	-1.15	-0.92	-0.36	1.14	2.37		11	115
ENSMUSG00000030110:RET	0	0.74	0.11	0.13	0.23	0.73	0.61	1.13		11	115
ENSMUSG00000030123:PLXND1	0	0.31	0.05	-0.37	-0.05	0.12	1.6	1.84		11	115
ENSMUSG00000030621:ME3	0	0.08	0.31	0.17	0	0.12	0.64	1.2		11	115
ENSMUSG00000030699:TBX6	0	-0.15	-0.44	-0.23	-0.34	0.07	0.66	1.07		11	115
ENSMUSG00000030748:IL4RA	0	0.47	-0.46	-0.37	-0.1	0.23	0.76	1.2		11	115
ENSMUSG00000030806:STX1B	0	0.39	-0.52	-0.59	-0.36	0.54	0.82	1.71		11	115
ENSMUSG00000030827:FGF21	0	0.25	0.01	0.09	0.41	0.45	1.71	1.83		11	115
ENSMUSG00000030917:TMEM159	0	0.02	-0.08	-0.49	-0.65	-0.35	0.94	1.35		11	115
ENSMUSG00000031246:SH3BGRL	0	0.14	0.11	-0.32	0.03	0.39	1.37	2.89		11	115
ENSMUSG00000031303:MAP3K15	0	0.2	0.03	-0.28	0.1	0.77	2.05	3.07		11	115
ENSMUSG00000031536:POLB	0	0.32	0.21	0.03	0.03	0.36	0.77	1.04		11	115
ENSMUSG00000031636:PDLIM3	0	0.78	0.47	0.11	0.09	1.88	3	4.92		11	115
ENSMUSG00000031748:GNAO1	0	0.47	0.26	0.53	0.38	0.4	1.36	2.73		11	115
ENSMUSG00000031849:COMP	0	0.14	-0.01	-0.15	-0.21	0.1	0.66	1.41		11	115
ENSMUSG00000031972:ACTA1	0	0.93	-0.04	0.2	-0.41	1.04	2.66	6.24		11	115
ENSMUSG00000032013:TRIM29	0	0.11	0.06	-0.14	0.07	0.08	0.85	1.31		11	115
ENSMUSG00000032262:ELOVL4	0	0.56	-0.26	-0.68	-0.61	-0.34	1.54	1.56		11	115
ENSMUSG00000032269:HTR3A	0	0.66	-0.14	0.26	0.45	1.37	2.68	2.13		11	115
ENSMUSG00000032334:LOXL1	0	0.19	-0.51	-0.26	0.13	0.25	1.27	1.58		11	115
ENSMUSG00000032373:CAR12	0	-0.94	-1.56	-1.42	-1.12	-0.46	1.34	2.05		11	115
ENSMUSG00000032625:THSD7A	0	-0.11	-0.82	-1.25	-1.05	0.71	1.36	2.83		11	115
ENSMUSG00000032852:RSPO4	0	0.09	0.12	0.01	0.07	0.32	0.98	1.34		11	115
ENSMUSG00000033805:EPHX4	0	0.73	0.32	0.17	0.31	0.4	1.04	1.45		11	115
ENSMUSG00000034164:EMID1	0	0.08	-0.76	-0.78	-0.54	-0.17	1.54	1.89		11	115
ENSMUSG00000034220:GPC1	0	-0.19	-0.8	-0.27	0.1	0.22	1.34	2.01		11	115
ENSMUSG00000034282:EVPL	0	0.4	-1.09	-0.85	-0.18	1	2.06	2.38		11	115
ENSMUSG00000034452:SLC24A1	0	0.09	-0.62	-0.64	-0.14	0.53	2.06	1.27		11	115
ENSMUSG00000034687:FRAS1	0	-0.17	-0.7	-1.45	-0.55	0.47	1.61	3.56		11	115
ENSMUSG00000034813:GRIP1	0	-0.18	-1.69	-0.9	-1.01	-0.94	0.52	1.97		11	115
ENSMUSG00000035109:SHC4	0	-0.1	-0.69	-0.94	-0.53	0.85	1.87	2.26		11	115
ENSMUSG00000035491:FTHL17A	0	0.19	0.3	-0.18	-0.14	0.29	1.48	1.26		11	115
ENSMUSG00000036030:PRTG	0	-0.22	-0.6	-0.82	-1.2	0.11	0.79	1.45		11	115
ENSMUSG00000036053:FMNL2	0	0.18	-0.61	-0.71	-0.33	-0.02	0.6	1.2		11	115
ENSMUSG00000036246:GMIP	0	0.74	0.08	0.23	0	0.24	1.12	0.56		11	115
ENSMUSG00000036523:GREB1	0	-0.22	-1.73	-1.68	-1.17	0.17	1.58	2.46		11	115
ENSMUSG00000036863:SYDE2	0	0.53	0.41	0.11	0.38	0.79	1.52	1.9		11	115
ENSMUSG00000037166:PPP1R14A	0	0	-0.4	0.17	0	0.11	1.01	1.49		11	115
ENSMUSG00000037185:KRT80	0	-0.43	-0.26	-0.45	-0.46	0.04	1.11	1.18		11	115
ENSMUSG00000037499:NENF	0	0.55	-0.17	-0.1	0.51	0.63	1.8	2.59		11	115
ENSMUSG00000037541:SHANK2	0	0.39	-0.09	-0.42	-0.27	1.08	1.76	2.48		11	115
ENSMUSG00000037686:ASPG	0	-0.03	-0.9	-0.75	-0.33	0.61	2.24	3.08		11	115
ENSMUSG00000037843:VSTM2L	0	0.13	0.35	0.37	-0.05	0.24	0.69	1.02		11	115
ENSMUSG00000037887:DUSP8	0	0.95	-0.29	-0.26	0.06	0.87	1.31	2.18		11	115
ENSMUSG00000038042:PTPDC1	0	0.31	0.31	0.32	0.26	0.28	1.02	1.53		11	115
ENSMUSG00000038122:TBC1D32	0	-0.17	0.05	0.03	-0.27	0.18	0.83	1.62		11	115
ENSMUSG00000038180:SPAG4	0	0.45	0.2	-0.14	-0.41	-0.11	0.87	1.51		11	115
ENSMUSG00000038555:REEP2	0	-0.14	-0.59	-0.4	-0.28	-0.25	0.93	1.94		11	115
ENSMUSG00000038560:SP6	0	-0.52	-0.97	-0.64	-0.81	0.09	0.61	1.22		11	115
ENSMUSG00000038605:SAMD10	0	-0.01	-0.22	-0.28	-0.04	0.28	0.71	1.22		11	115
ENSMUSG00000038754:ELOVL3	0	0.1	-0.06	-0.04	0.19	0.47	1.45	0.99		11	115
ENSMUSG00000038781:STAP2	0	0.09	-0.93	-0.43	0.27	0.45	1.37	1.77		11	115
ENSMUSG00000038894:IRS2	0	1.18	0.78	0.01	-0.13	1.26	1.72	3.04		11	115
ENSMUSG00000039099:WDR93	0	0.12	-0.78	-0.58	-0.32	-0.41	0.62	1.64		11	115
ENSMUSG00000039103:NEXN	0	-0.07	-0.36	-0.03	-0.18	0.01	2.17	3.61		11	115
ENSMUSG00000039110:MYCBPAP	0	0.31	-0.13	-0.18	-0.2	0.35	1.34	2.57		11	115
ENSMUSG00000039252:LGI2	0	0.04	-1.2	-0.8	-1.54	-1.02	0.83	1.12		11	115
ENSMUSG00000039375:WDR17	0	-0.21	-0.34	0.11	-0.24	0.1	0.91	1.65		11	115
ENSMUSG00000039470:ZDHHC2	0	0.9	0.71	0.02	0.2	0.28	1.36	2.12		11	115
ENSMUSG00000039611:TMEM246	0	0.38	-0.64	-0.35	0.11	0.7	2.67	3.54		11	115
ENSMUSG00000039716:DOCK3	0	0.46	0.2	0.16	-0.38	-0.08	0.71	1.43		11	115
ENSMUSG00000039838:SLC45A1	0	-0.54	-1.39	-1.31	-0.56	0.4	3.92	4.75		11	115
ENSMUSG00000040016:PTGER3	0	0.34	-0.08	-0.04	-0.15	-0.02	1.1	1.51		11	115
ENSMUSG00000040412:5330417C22RIK	0	0.2	-0.75	-0.38	-0.58	-0.24	0.95	1.12		11	115
ENSMUSG00000040563:LPPR2	0	-0.39	-1.28	-0.6	-0.85	-0.45	0.53	0.81		11	115
ENSMUSG00000040690:COL16A1	0	0.7	-0.15	0.12	0.31	0.67	1.4	1.63		11	115
ENSMUSG00000040714:KLC3	0	-0.47	-0.88	-1.11	-0.14	0.11	1.68	2.47		11	115
ENSMUSG00000040794:C1QTNF4	0	-0.14	-0.06	-0.07	-0.4	-0.05	0.62	1.14		11	115
ENSMUSG00000040836:GPR161	0	0.45	0.15	-0.07	-0.05	-0.03	0.83	1.34		11	115
ENSMUSG00000041552:PTCHD1	0	1.27	-0.22	-0.13	0.78	2.14	2.68	4.16		11	115
ENSMUSG00000041642:KIF21B	0	-0.64	-1.68	-1.31	-0.92	-0.34	1.49	2.05		11	115
ENSMUSG00000041673:LRRC18	0	0.07	-1.22	-1.02	-0.8	0.56	1.32	2.29		11	115
ENSMUSG00000042104:UGGT2	0	0.55	0.5	0.24	0.28	0.72	1.85	2.98		11	115
ENSMUSG00000042631:XKR7	0	0.01	-0.11	-0.02	-0.24	0.2	0.67	1.53		11	115
ENSMUSG00000043635:ADAMTS3	0	0.42	-0.27	0.34	-0.04	0.52	0.9	1.3		11	115
ENSMUSG00000044279:CRB3	0	-0.98	-1.91	-1.88	-0.79	0.06	1.85	2.93		11	115
ENSMUSG00000044471:LINCPINT	0	0.14	-0.68	-0.47	-0.51	0.84	0.73	2.08		11	115
ENSMUSG00000044719:E230025N22RIK	0	-0.16	-0.43	-0.3	-0.37	-0.19	0.66	1.32		11	115
ENSMUSG00000044744:NA	0	0.42	0	0.12	0.28	0.57	0.68	1.04		11	115
ENSMUSG00000045318:ADRA2C	0	0.11	0.06	0.1	0.23	0.15	1.54	2.08		11	115
ENSMUSG00000046352:GJB2	0	-0.05	-1.19	-1.29	-0.94	-0.89	2.7	3.34		11	115
ENSMUSG00000046854:PIP5KL1	0	0	-0.73	-0.21	-0.43	-0.03	1.1	1.56		11	115
ENSMUSG00000047409:CTDSPL	0	-0.01	-0.57	0.09	-0.38	0.15	0.9	1.59		11	115
ENSMUSG00000048899:RIMKLA	0	0.34	0.94	0.33	-0.18	0.7	2.22	2.96		11	115
ENSMUSG00000049307:FUT4	0	0.18	0.41	0.05	-0.26	0.65	2.2	2.34		11	115
ENSMUSG00000049550:CLIP1	0	-0.01	-0.1	-0.8	-0.78	0.34	1.22	1.95		11	115
ENSMUSG00000050520:CLDN8	0	0.01	0	0.01	0	0.01	0.49	1.04		11	115
ENSMUSG00000050989:SEPN1	0	-0.18	-1.35	-1.03	-0.71	-0.12	1.87	3.14		11	115
ENSMUSG00000051177:PLCB1	0	0.05	-0.6	-0.46	-0.57	-0.31	0.74	1.41		11	115
ENSMUSG00000052188:GM14964	0	0.01	0	0.01	0.06	0.09	0.65	1.14		11	115
ENSMUSG00000052396:MOGAT2	0	-0.14	-2.26	-2.11	-1.7	-0.45	2.11	1.95		11	115
ENSMUSG00000052767:GM12703	0	0.31	0	0.01	0.01	0.08	0.62	1.24		11	115
ENSMUSG00000052981:UBE2QL1	0	0.5	0.25	0.09	0.32	0.2	1.17	1.77		11	115
ENSMUSG00000053398:PHGDH	0	-0.29	-0.41	-0.75	-0.59	-0.14	1.36	1.66		11	115
ENSMUSG00000053706:B430305J03RIK	0	1.21	0.98	1.13	0.94	0.88	1.33	1.55		11	115
ENSMUSG00000053783:1700016K19RIK	0	0.47	0.26	0.29	0.28	0.88	1.41	1.21		11	115
ENSMUSG00000053846:LIPG	0	-0.21	-0.54	-0.77	-0.84	-0.19	0.76	1.13		11	115
ENSMUSG00000054517:TRIM65	0	-0.24	-0.14	-0.28	-0.77	-0.11	0.84	1.22		11	115
ENSMUSG00000054520:SH3BP2	0	0.34	-0.3	0	0.11	1.11	1.34	1.55		11	115
ENSMUSG00000054582:PABPC1L	0	0.27	0.01	0.13	-0.08	0.36	1.05	1.34		11	115
ENSMUSG00000054720:LRRC8C	0	1	0.14	0.44	0.83	0.89	2.1	3.71		11	115
ENSMUSG00000054910:4931415C17RIK	0	0.23	0.44	0.31	0.04	0.48	1.09	1.51		11	115
ENSMUSG00000055128:CGRRF1	0	-0.13	-0.36	-0.77	-0.1	0.44	1.27	1.88		11	115
ENSMUSG00000055368:SLC6A2	0	-0.15	-0.14	-0.23	-0.14	0.01	0.97	1.32		11	115
ENSMUSG00000055567:UNC80	0	0.5	0.3	-0.12	-0.09	0.83	1.65	2.86		11	115
ENSMUSG00000055639:DACH1	0	0.17	-0.14	-0.13	-0.25	0.31	0.92	1.98		11	115
ENSMUSG00000056427:SLIT3	0	-0.69	-0.96	-0.92	-1.26	-0.13	1.38	3.33		11	115
ENSMUSG00000056501:CEBPB	0	-0.5	-1.53	-1.6	-1.39	-0.42	1.73	1.59		11	115
ENSMUSG00000057329:BCL2	0	0.54	0.36	-0.58	-0.62	0.14	1.95	3.79		11	115
ENSMUSG00000058070:EML1	0	-0.4	-0.31	-0.14	-0.37	0.26	1.81	2.62		11	115
ENSMUSG00000058317:UBE2E2	0	0.24	-0.23	-0.48	-0.28	0.19	1.12	1.32		11	115
ENSMUSG00000059483:GM5528	0	-0.08	0.12	-0.18	-0.2	0.11	1.33	1.41		11	115
ENSMUSG00000059588:CALCRL	0	0.03	-0.14	-0.1	-0.05	0.24	2.36	3.55		11	115
ENSMUSG00000060550:H2-Q7	0	0.24	-0.11	0.09	0.42	0.64	2.4	2.6		11	115
ENSMUSG00000061232:H2-K1	0	0.54	-0.28	-0.32	0.45	0.75	2.44	2.5		11	115
ENSMUSG00000061397:KRT79	0	0.53	0.15	0.07	0.23	0.47	1.25	0.81		11	115
ENSMUSG00000061510:GM10101	0	0.28	0.09	-0.18	-0.07	0.02	0.67	1.08		11	115
ENSMUSG00000061762:TAC1	0	-0.03	0.06	-0.04	0.02	0.22	1.26	0.76		11	115
ENSMUSG00000061859:INADL	0	0.25	0.55	0.02	-0.22	0.89	1.87	2.8		11	115
ENSMUSG00000062661:NCS1	0	0.56	-0.61	-0.73	-0.55	0.54	1.29	1.46		11	115
ENSMUSG00000064158:IZUMO1	0	0.24	-0.1	0.21	0.15	0.64	2.06	2.76		11	115
ENSMUSG00000065447:MIR302D	0	0.56	0.24	0.23	0.01	0.64	0.75	1.33		11	115
ENSMUSG00000065482:MIR302C	0	1.31	0.65	0.23	0.29	1.58	1.58	2.45		11	115
ENSMUSG00000065552:MIR302A	0	2.11	1.92	1	1	2.87	3.64	4.6		11	115
ENSMUSG00000068117:MEI1	0	0.19	0.17	0.47	0.15	0.55	1.83	1.63		11	115
ENSMUSG00000068452:DUOX2	0	0.81	0.39	0.01	0.27	0.17	1.35	1.66		11	115
ENSMUSG00000068740:CELSR2	0	-0.48	-1.02	-0.86	-0.91	-0.42	1.04	1.2		11	115
ENSMUSG00000070246:NA	0	1.16	0.68	0.52	0.53	1.16	1.46	1.72		11	115
ENSMUSG00000070331:QRICH2	0	0.18	-0.59	-0.83	-0.38	0.66	1.75	1.69		11	115
ENSMUSG00000070561:NA	0	-0.01	-0.21	-0.14	-0.15	0.25	0.74	1.27		11	115
ENSMUSG00000070883:CCDC173	0	0.01	0.24	0.35	-0.05	0.15	0.87	1.02		11	115
ENSMUSG00000071719:TMEM28	0	-0.04	-0.64	-0.65	-0.28	0.43	0.98	1.42		11	115
ENSMUSG00000072653:ZFP783	0	0.45	0.47	-0.04	0.15	1.03	1.85	2.44		11	115
ENSMUSG00000073414:G6B	0	-0.47	-0.77	-0.5	-0.48	0.2	0.86	1.46		11	115
ENSMUSG00000074596:SPINT3	0	0.03	0	0.02	0.08	0.49	1.95	1.23		11	115
ENSMUSG00000075763:NA	0	1.01	0.57	0.37	0.67	0.85	1.31	0.87		11	115
ENSMUSG00000078202:NRARP	0	-0.13	-0.67	-0.49	-0.52	-0.4	1.33	1.88		11	115
ENSMUSG00000079017:IFI27L2A	0	0.03	0	0.09	0.01	0.24	1.09	1.83		11	115
ENSMUSG00000079491:H2-T10	0	-0.01	-0.03	-0.21	-0.03	0.04	0.75	1.11		11	115
ENSMUSG00000084845:TMEM240	0	-0.07	-0.48	-0.2	-0.2	-0.2	0.57	1.07		11	115
ENSMUSG00000086022:RAD51AP2	0	0.59	0.16	0.16	0.41	0.39	1.71	2.22		11	115
ENSMUSG00000086180:NA	0	0.32	-0.06	0.24	0.02	0.07	1.05	2.31		11	115
ENSMUSG00000090980:NA	0	0.44	-0.11	0.16	0.02	0.66	1.28	1.96		11	115
ENSMUSG00000092600:GM20442	0	0.5	0.31	0.31	0.39	0.22	0.85	1.28		11	115
ENSMUSG00000093661:EIF4E3	0	-0.14	-0.88	-0.54	-0.44	0.67	2.48	4.13		11	115
ENSMUSG00000000094:TBX4	0	-0.45	1.1	1.47	1.29	0.95	0.24	-0.07		12	57
ENSMUSG00000000184:CCND2	0	0.68	3.39	4.86	4.89	2.79	2.64	1.28		12	57
ENSMUSG00000000730:DNMT3L	0	0.15	3.89	5.27	5.88	5.46	3.91	0.35		12	57
ENSMUSG00000000731:AIRE	0	-1.61	0.71	2.46	3.64	2.58	0.98	-2.45		12	57
ENSMUSG00000000732:ICOSL	0	0.52	1.85	2.25	2.68	2.16	1.56	0.56		12	57
ENSMUSG00000001288:RARG	0	-0.23	1.04	1.68	1.74	1.47	1.25	0.86		12	57
ENSMUSG00000002228:PPM1J	0	-0.89	1.39	1.94	1.69	0.22	-0.74	-0.84		12	57
ENSMUSG00000006494:PDK1	0	-0.17	0.61	1.14	1.76	1.24	0.88	0.81		12	57
ENSMUSG00000007107:ATP1A4	0	0.09	1.71	4.62	4.87	4.03	1.23	-0.18		12	57
ENSMUSG00000008129:4930432K21RIK	0	-0.21	1.31	1.22	1.39	1.08	0.26	-0.46		12	57
ENSMUSG00000015966:IL17RB	0	0.04	1.01	0.99	1.24	0.74	0	0.39		12	57
ENSMUSG00000020564:ATXN7L1	0	-0.44	0.66	1.2	1.67	0.68	0.27	0.92		12	57
ENSMUSG00000021795:SFTPD	0	-0.32	1.84	2.7	2.99	3.07	0.92	-0.55		12	57
ENSMUSG00000022012:ENOX1	0	0.39	3.92	5.12	4.68	3.66	1.65	-0.4		12	57
ENSMUSG00000022394:L3MBTL2	0	-0.05	0.72	0.96	1.18	0.85	0.37	-0.17		12	57
ENSMUSG00000022639:DUBR	0	0.01	0.82	1.13	1.3	0.54	0.16	-0.25		12	57
ENSMUSG00000023992:TREM2	0	0.27	1.61	2.79	2.98	2.95	1.59	0.07		12	57
ENSMUSG00000024036:SLC37A1	0	-0.53	0.38	1.08	0.93	0.75	-0.04	-0.57		12	57
ENSMUSG00000024754:TMEM2	0	0.09	1.64	1.47	1.6	1.78	0.97	0.81		12	57
ENSMUSG00000024968:RCOR2	0	-0.19	0.42	1.12	0.98	0.63	0.41	-0.33		12	57
ENSMUSG00000025885:MYO5B	0	0.04	1.65	2.41	2.89	1.33	0.35	0.86		12	57
ENSMUSG00000025964:ADAM23	0	-0.49	1.22	1.89	1.98	1.3	0.86	1.09		12	57
ENSMUSG00000026473:GLUL	0	-0.01	0.96	1.3	1.07	0.51	0.12	0.22		12	57
ENSMUSG00000026873:PHF19	0	-0.86	1.37	1.59	1.76	0.68	0.52	0.47		12	57
ENSMUSG00000026976:PAX8	0	0.3	2.36	4.14	5.8	5.33	2.69	0.55		12	57
ENSMUSG00000027400:PDYN	0	-0.17	1.01	2.51	2.69	0.82	0.62	0.52		12	57
ENSMUSG00000027401:TGM3	0	-0.59	2.07	3.22	2.55	0.8	-0.14	-0.48		12	57
ENSMUSG00000028977:CASZ1	0	-1.28	-0.16	1.1	1.36	0.02	-0.02	-0.06		12	57
ENSMUSG00000029130:RNF32	0	-1.04	0.11	0.37	0.32	0.01	0.1	-0.44		12	57
ENSMUSG00000029403:CDKL2	0	0.06	1.03	1.26	1.24	1.09	0.52	-0.11		12	57
ENSMUSG00000029475:KDM2B	0	-0.27	0.77	1.7	1.59	1.11	0.63	0.68		12	57
ENSMUSG00000029656:C8B	0	-0.19	0.47	1.11	2.03	1.93	0.47	-1.06		12	57
ENSMUSG00000029695:AASS	0	-0.37	1.97	2.62	3.27	2.53	1.95	-0.08		12	57
ENSMUSG00000029762:AKR1B8	0	-0.26	0.7	1.44	1.73	1.12	0.26	-0.72		12	57
ENSMUSG00000030220:ARHGDIB	0	0.69	3.45	4	4.63	3.5	1.89	1.15		12	57
ENSMUSG00000031952:CHST5	0	0.06	0.36	1.25	1.61	1.14	0.36	0.51		12	57
ENSMUSG00000032202:RAB27A	0	-0.31	1.35	2.41	1.97	0.56	0.23	-0.02		12	57
ENSMUSG00000032554:TRF	0	-0.56	0.14	1.57	1.25	0.95	0.5	-0.54		12	57
ENSMUSG00000032776:MCTP2	0	-0.63	1.86	2.5	2.51	2.47	1.46	1.28		12	57
ENSMUSG00000033931:RBM34	0	0.38	0.83	0.85	1.13	1	0.42	0.22		12	57
ENSMUSG00000033949:TRIM36	0	0.64	2.1	2.58	3	2.01	0.54	0.26		12	57
ENSMUSG00000034219:SEPT14	0	-0.03	0.16	0.48	1.19	0.42	-0.04	0.02		12	57
ENSMUSG00000034518:HMGXB4	0	-0.07	0.85	1.19	1.66	1.18	0.44	0.37		12	57
ENSMUSG00000035095:FAM167A	0	-0.74	0.68	0.65	1.77	1.05	-0.08	-0.81		12	57
ENSMUSG00000036390:GADD45A	0	-0.26	1.74	2.07	2.34	1.71	0.95	0.19		12	57
ENSMUSG00000037816:FBXW17	0	-0.15	0.7	1.16	1.59	1.34	0.59	0.76		12	57
ENSMUSG00000039089:L3MBTL3	0	-0.27	1.34	0.81	0.96	0.77	-0.03	0.37		12	57
ENSMUSG00000039193:NLRC4	0	0.65	4.55	4.92	5.03	4.26	0.92	-1.44		12	57
ENSMUSG00000039194:RLBP1	0	-0.18	0.61	1.03	0.93	0.4	0.24	-0.06		12	57
ENSMUSG00000039315:CLNK	0	0.15	1.94	2.81	2.62	1.12	0.82	0.38		12	57
ENSMUSG00000039728:SLC6A5	0	-0.04	2	2.32	2.78	2.83	1.09	-0.22		12	57
ENSMUSG00000039936:PIK3CD	0	-0.3	0.79	0.86	1.31	1.44	0.5	0.75		12	57
ENSMUSG00000039977:CCDC67	0	0.01	0.77	1.69	2.29	1.83	1.09	0.28		12	57
ENSMUSG00000042244:PGLYRP3	0	0.09	1.02	1.91	2.85	1.03	-0.11	-0.02		12	57
ENSMUSG00000042439:ZFP532	0	-0.15	1.57	1.82	1.77	1.77	0.78	0.12		12	57
ENSMUSG00000042606:HIRIP3	0	-0.14	0.43	1.05	0.91	1.18	0.33	0.29		12	57
ENSMUSG00000043251:EXOC3L	0	-0.28	2.61	3.43	3.11	2.94	1.29	0.04		12	57
ENSMUSG00000043895:S1PR2	0	-0.67	0.62	1.03	1.58	1.22	0.53	-0.08		12	57
ENSMUSG00000044176:SPINK10	0	0.54	2.34	1.83	3.83	2.81	1.94	0.02		12	57
ENSMUSG00000044551:9930012K11RIK	0	-0.68	1.81	2.8	3.17	2.71	2.24	2.07		12	57
ENSMUSG00000046324:ERMP1	0	0.23	1.37	1.39	1.58	1.38	1.01	0.65		12	57
ENSMUSG00000047230:CLDN2	0	0.06	1.91	2.37	3.66	3.36	1.35	0.01		12	57
ENSMUSG00000047369:DNAH14	0	0.66	2.35	2.13	2.72	1.35	0.36	-0.17		12	57
ENSMUSG00000048070:PIRT	0	-0.47	1.91	2.95	2.49	1.43	-0.09	-1.16		12	57
ENSMUSG00000049521:CDC42EP1	0	-1.26	1.37	1.46	1.1	0.88	-0.66	-0.12		12	57
ENSMUSG00000049719:PRSS46	0	0.26	4.01	4.65	3.85	2.42	0.96	-0.03		12	57
ENSMUSG00000051228:NYX	0	-0.22	0.54	0.71	1.01	0.69	0.6	0.58		12	57
ENSMUSG00000051341:ZFP52	0	0.05	0.82	0.76	0.99	1.05	0.53	0.19		12	57
ENSMUSG00000054808:ACTN4	0	-0.17	0.85	0.98	1.02	1.15	0.61	0.76		12	57
ENSMUSG00000055789:E330017A01RIK	0	-0.19	0.82	0.83	1.37	0.7	-0.26	-0.53		12	57
ENSMUSG00000058246:GM10037	0	0.05	1.16	1.39	1.67	1.39	0.33	0.31		12	57
ENSMUSG00000058550:DPPA4	0	0.37	1.54	1.99	2.11	1.83	1.26	0.71		12	57
ENSMUSG00000058669:NKX2-9	0	-0.27	0.83	1.72	1.64	0.92	0.88	-0.45		12	57
ENSMUSG00000059456:PTK2B	0	-0.59	1.27	1.83	1.98	1.91	0.68	1.49		12	57
ENSMUSG00000062980:CPED1	0	0.5	1.81	2.62	3.23	2.7	1.39	1.62		12	57
ENSMUSG00000063751:PLATR8	0	0.45	2.22	2.24	2.69	1.81	1.73	0.71		12	57
ENSMUSG00000068079:TCF15	0	-0.36	1.98	2.52	2.89	2.28	1.15	-0.56		12	57
ENSMUSG00000069755:ZFP125	0	0.22	1.26	1.17	1.65	1.48	0.47	0.12		12	57
ENSMUSG00000070732:RBM44	0	0.32	1.46	1.36	1.45	0.88	0.9	0.18		12	57
ENSMUSG00000071042:RASGRP3	0	-0.07	2.22	2.52	2.59	2.4	1.84	1.38		12	57
ENSMUSG00000071909:NUTM2	0	0.32	2.11	2.5	3.12	1.84	0.33	0.14		12	57
ENSMUSG00000073179:GM10478	0	0.19	0.65	0.79	1.15	1.12	0.09	-0.17		12	57
ENSMUSG00000078648:GM17546	0	0.2	2.13	2.06	2.65	2.6	1.74	0.54		12	57
ENSMUSG00000078955:GM14222	0	-0.17	0.27	0.85	1.74	1.42	0.5	-0.24		12	57
ENSMUSG00000079363:GBP4	0	-0.65	2.05	2.75	3.44	2.93	1.47	0.52		12	57
ENSMUSG00000081443:GM3880	0	-0.32	-0.11	0.61	1.18	0.91	0.16	-0.46		12	57
ENSMUSG00000085174:GM16206	0	0.13	1.22	1.73	2.83	1.96	0.51	-0.26		12	57
ENSMUSG00000085485:GM14024	0	-0.24	0.47	1.7	1.39	0.96	-0.28	-0.27		12	57
ENSMUSG00000085876:GM12409	0	-0.18	0.48	0.51	0.99	1.08	0.5	0.39		12	57
ENSMUSG00000086788:1700029M20RIK	0	-0.25	1.03	0.74	0.7	0.37	0.15	0.39		12	57
ENSMUSG00000086822:5330413P13RIK	0	-0.32	0.52	0.98	1.69	1.65	-0.19	-0.59		12	57
ENSMUSG00000087029:GM14133	0	0.16	0.86	1.53	2.51	2.02	0.4	-0.01		12	57
ENSMUSG00000087556:GM15764	0	-0.17	0.64	0.74	1.16	0.77	-0.14	-0.68		12	57
ENSMUSG00000090053:PALM2	0	0.59	1.66	2.14	2.31	2.11	0.7	0.42		12	57
ENSMUSG00000090769:NA	0	-0.43	2.33	2.76	3.16	2.69	1.44	0.52		12	57
ENSMUSG00000091013:VMN1R1	0	0.02	0.5	0.58	1.02	0.95	0.01	0.01		12	57
ENSMUSG00000091469:NA	0	0.1	0.88	1.53	1.96	1.94	0.49	0.14		12	57
ENSMUSG00000091593:NA	0	-0.8	0.94	1.55	1.35	1.64	0.27	-0.19		12	57
ENSMUSG00000091724:NA	0	0.1	0.58	0.97	1.15	0.59	0.17	0.03		12	57
ENSMUSG00000091744:GM17732	0	0.17	1.13	1.01	2.35	1.67	0.78	0.13		12	57
ENSMUSG00000091747:NA	0	-0.01	0.34	0.91	1.3	0.93	-0.21	-0.03		12	57
ENSMUSG00000092276:1700116B05RIK	0	0.03	0.64	1.14	1.66	0.4	0.02	0.02		12	57
ENSMUSG00000000530:ACVRL1	0	-1.02	0.01	0.06	0.12	-0.02	-0.88	-1.39		13	22
ENSMUSG00000001029:ICAM2	0	-0.07	0.23	0.55	0.57	-0.05	-0.68	-1.36		13	22
ENSMUSG00000001604:TCEA3	0	-0.35	0.24	1.21	0.86	0.38	-0.54	-2.03		13	22
ENSMUSG00000002076:HSF2BP	0	-0.44	-0.41	-0.01	0.43	0.42	-0.29	-1.68		13	22
ENSMUSG00000002289:ANGPTL4	0	-1.28	0.19	0.69	0.71	0.56	-0.49	-1.7		13	22
ENSMUSG00000002603:TGFB1	0	-0.34	0.62	0.46	1.15	1.32	0.16	-0.78		13	22
ENSMUSG00000004948:ZP3	0	0.18	0.38	1.18	1.83	1.37	-0.59	-3.14		13	22
ENSMUSG00000005950:P2RX5	0	-0.38	0.4	0.48	0.86	1.11	-0.41	-1.75		13	22
ENSMUSG00000009585:APOBEC3	0	-0.28	-0.01	0.69	0.73	0.45	-0.17	-1.05		13	22
ENSMUSG00000011034:SLC5A1	0	0.01	0.88	1.73	1.45	0.63	-0.27	-2.16		13	22
ENSMUSG00000015354:PCOLCE2	0	-0.03	0.41	0.26	0.19	0.35	-0.4	-1.09		13	22
ENSMUSG00000017868:SGK2	0	-1.07	-0.56	0.39	1.23	1.21	0.28	-1.77		13	22
ENSMUSG00000020744:SLC25A19	0	-1.36	-0.66	-0.29	-0.4	-0.69	-0.93	-1.19		13	22
ENSMUSG00000020785:CAMKK1	0	-0.71	0.69	0.55	0.26	-0.2	-0.66	-1.49		13	22
ENSMUSG00000021217:TSHZ3	0	-0.18	-0.04	-0.01	0.67	0.69	-0.29	-2.25		13	22
ENSMUSG00000024140:EPAS1	0	-0.51	1.08	1.5	1.58	0.85	-2.05	-3.53		13	22
ENSMUSG00000024731:MS4A10	0	-0.26	-0.15	0.96	1.47	1.08	-0.66	-3.02		13	22
ENSMUSG00000025083:AFAP1L2	0	-0.71	-0.22	0.39	0.55	0.33	-0.49	-1.08		13	22
ENSMUSG00000025407:GLI1	0	-0.92	0.84	0.64	0.7	1.11	0.62	-0.87		13	22
ENSMUSG00000025726:SLC28A1	0	-0.17	0.58	0.75	0.88	0.19	-0.61	-1.9		13	22
ENSMUSG00000026564:DUSP27	0	0.15	1.45	1.86	1.21	0.43	-2.38	-5.85		13	22
ENSMUSG00000027695:PLD1	0	-0.25	0.4	0.42	0.67	0.33	-1.5	-2.54		13	22
ENSMUSG00000028487:BNC2	0	-0.14	1.18	1.52	1.91	1.7	-0.3	-1.66		13	22
ENSMUSG00000028681:PTCH2	0	-0.21	0.88	1.05	0.77	0.55	0.24	-0.87		13	22
ENSMUSG00000029482:AACS	0	-0.35	0.02	0.18	0.17	-0.07	-0.58	-1.49		13	22
ENSMUSG00000029722:AGFG2	0	-0.35	-0.07	-0.01	0.01	-0.19	-0.77	-1.59		13	22
ENSMUSG00000030584:DPF1	0	-0.47	1.06	1.47	1.41	1.49	1.21	-0.83		13	22
ENSMUSG00000030727:RABEP2	0	-0.57	-0.27	0.02	-0.18	-0.27	-0.59	-1.22		13	22
ENSMUSG00000031523:DLC1	0	-0.55	0.09	0.14	0.39	-0.04	-1.6	-3.05		13	22
ENSMUSG00000032068:PLET1	0	0.11	1.7	0.87	1.68	0.63	0.03	-1.3		13	22
ENSMUSG00000032174:ICAM5	0	-0.79	-0.11	-0.02	0.07	0.34	-0.22	-1.02		13	22
ENSMUSG00000032561:ACPP	0	-0.48	-0.56	-0.44	-0.12	0.81	0.14	-2.35		13	22
ENSMUSG00000033966:CDKL4	0	-0.87	-0.43	-0.01	-0.1	-0.52	-1.06	-1.7		13	22
ENSMUSG00000034486:GBX2	0	-0.74	0	0.53	0.28	-0.47	-1.36	-3.36		13	22
ENSMUSG00000034911:USHBP1	0	-0.61	-0.28	0.34	0.89	0.6	-1.05	-3.27		13	22
ENSMUSG00000037101:TTC29	0	0.17	1.28	1.42	1.4	0.85	0.09	-0.7		13	22
ENSMUSG00000037752:XKR8	0	-0.85	0	-0.07	-0.43	-0.31	-0.94	-1.77		13	22
ENSMUSG00000039138:4930591A17RIK	0	-0.36	-0.05	0.44	0.98	1.55	-0.43	-3.47		13	22
ENSMUSG00000039501:ZNFX1	0	-0.57	0.15	-0.09	-0.25	-0.13	-0.73	-1.01		13	22
ENSMUSG00000039518:CDSN	0	-0.58	0.45	0.6	0.59	-0.12	-0.54	-1.23		13	22
ENSMUSG00000040488:LTBP4	0	-0.52	-0.22	0.23	0.07	-0.09	-0.68	-1.06		13	22
ENSMUSG00000040498:IGSF23	0	-0.21	0.03	-0.18	0.31	0.05	-0.44	-1.27		13	22
ENSMUSG00000041372:B4GALNT3	0	-0.32	-0.03	0.26	0.36	0.06	-0.59	-1.31		13	22
ENSMUSG00000045165:AI467606	0	-0.98	-0.55	-0.41	-0.69	-0.97	-1.31	-2.54		13	22
ENSMUSG00000046000:NAA11	0	-0.2	0.12	-0.01	0.29	-0.09	-0.45	-2.18		13	22
ENSMUSG00000046719:NXPH3	0	-0.33	0.11	1.04	0.89	0.49	-0.76	-1.42		13	22
ENSMUSG00000048728:ZFP454	0	-0.54	0.07	-0.15	-0.5	-0.34	-0.59	-1.17		13	22
ENSMUSG00000048865:ARHGAP30	0	-0.4	-0.28	0.04	0.11	-0.05	-0.57	-2.28		13	22
ENSMUSG00000050150:SLC9B1	0	-0.34	0.17	0.35	0.52	0.02	-0.18	-1.06		13	22
ENSMUSG00000051735:RINL	0	-0.67	0.16	0.7	1.26	1.29	-0.35	-2.35		13	22
ENSMUSG00000052281:TSPAN32OS	0	-0.35	-0.15	0.08	-0.18	-0.06	-0.78	-1.79		13	22
ENSMUSG00000054676:1600014C10RIK	0	-0.92	0.87	0.42	0.1	0.46	-1.02	-1.3		13	22
ENSMUSG00000055150:ZFP78	0	-0.55	-0.09	0.07	0.17	0.04	-1.01	-2.48		13	22
ENSMUSG00000057697:VMN1R53	0	0.05	0.7	0.61	0.45	0.29	-0.81	-1.73		13	22
ENSMUSG00000057706:MEX3B	0	-0.1	0.22	0.76	1.48	1.61	0.58	-0.96		13	22
ENSMUSG00000058192:ZFP846	0	-0.83	-0.16	0.03	0.08	0.28	-0.67	-1.19		13	22
ENSMUSG00000061633:1700029P11RIK	0	0.05	0.62	0.4	0.32	-0.03	-1.66	-3.96		13	22
ENSMUSG00000063535:ZFP773	0	-1.38	-0.26	-0.35	-0.27	-0.58	-1.22	-1.79		13	22
ENSMUSG00000064264:ZFP428	0	-0.46	0.3	0.88	1.18	0.34	-0.29	-1.89		13	22
ENSMUSG00000065999:GM13154	0	-0.06	0.77	0.51	0.7	0.32	0.06	-1.29		13	22
ENSMUSG00000067835:GM14661	0	-0.38	-0.06	0.3	0.51	0.62	-0.97	-1.68		13	22
ENSMUSG00000070708:GTSF1L	0	-0.99	-0.46	-0.08	0.38	0.41	-0.89	-3.12		13	22
ENSMUSG00000071229:TIMM8A2	0	-0.85	-0.25	-0.32	-0.64	-0.75	-1.59	-3.72		13	22
ENSMUSG00000071302:2610044O15RIK8	0	-0.01	0.48	0.44	0.52	0.42	-0.59	-2.65		13	22
ENSMUSG00000071470:CCNB1IP1	0	-0.05	0.56	0.46	0.44	0.89	-0.39	-1.02		13	22
ENSMUSG00000072295:ALS2CR11	0	-0.15	0.15	0.06	0.4	0.54	-0.39	-2.1		13	22
ENSMUSG00000072945:RIPPLY1	0	-0.83	-0.36	0.33	0.9	0.2	-0.7	-2.45		13	22
ENSMUSG00000074071:FAM169B	0	-0.44	1.1	1.53	1.04	1.11	0.59	-0.59		13	22
ENSMUSG00000074832:2410141K09RIK	0	-0.09	0.75	0.58	0.57	0.39	-0.45	-2.58		13	22
ENSMUSG00000074887:EU599041	0	-0.24	0.33	0.26	0.72	0.84	0.08	-2.15		13	22
ENSMUSG00000078496:GM13152	0	-0.11	0.86	0.62	0.6	0.34	-0.12	-1.29		13	22
ENSMUSG00000078869:GM14409	0	-0.27	0.7	0.75	0.46	0.08	-0.93	-2.11		13	22
ENSMUSG00000078872:GM14401	0	0.03	1.4	1.12	0.64	0.45	-1.13	-2.57		13	22
ENSMUSG00000078906:GM14444	0	0.04	0.83	0.88	0.51	0.09	-1.77	-3.62		13	22
ENSMUSG00000079536:GM6880	0	-0.01	0.41	0.78	0.95	0.81	-0.05	-1.6		13	22
ENSMUSG00000081593:GM11841	0	-0.05	0.6	0.6	0.81	0.05	-1.24	-2.32		13	22
ENSMUSG00000084762:PLATR3	0	-0.21	0.15	0.66	0.68	0.4	-1.23	-2.93		13	22
ENSMUSG00000085662:GM16220	0	-0.22	0.95	0.91	1.24	0.41	-0.95	-1.76		13	22
ENSMUSG00000085671:NA	0	-0.07	0.97	1.61	1.93	1	-1.63	-4.34		13	22
ENSMUSG00000086965:GM16314	0	-0.35	0.35	0.37	-0.04	0.27	-0.43	-1.06		13	22
ENSMUSG00000087009:NPHS1OS	0	-0.38	0.11	0.47	0.66	1.25	-0.25	-1.78		13	22
ENSMUSG00000087332:GM12690	0	-0.14	0.95	1.1	1.08	1.2	-1.35	-3.4		13	22
ENSMUSG00000087547:PLATR27	0	-0.18	0.41	0.77	1.16	1.54	0.27	-1.02		13	22
ENSMUSG00000089669:TNFSF13	0	-0.14	0.15	0.77	0.86	0.83	-0.72	-1.08		13	22
ENSMUSG00000089808:GM7241	0	0.21	1.17	1.66	1.5	1.51	-0.2	-1.66		13	22
ENSMUSG00000090093:GM14399	0	-0.44	0.47	0.6	0.14	0.16	-0.48	-1.02		13	22
ENSMUSG00000091594:GM17067	0	-0.19	0.09	-0.03	0.23	0.14	-0.1	-1.1		13	22
ENSMUSG00000091878:NA	0	-0.76	0.6	0.42	1.22	1.78	0.29	-1.24		13	22
ENSMUSG00000092087:NA	0	-0.04	0.59	0.64	0.27	0.2	-0.51	-1.55		13	22
ENSMUSG00000000594:GM2A	0	-0.34	-1.24	-1.61	-1.24	-2.52	-1.45	-1.22		14	60
ENSMUSG00000000876:PXMP4	0	-0.22	-0.47	-0.49	-0.7	-1.29	-0.73	-0.59		14	60
ENSMUSG00000002105:SLC39A13	0	-0.52	-0.78	-0.53	-0.84	-1	-0.74	-0.67		14	60
ENSMUSG00000002332:DHRS1	0	-0.12	-0.62	-0.58	-0.69	-1.41	-0.99	-0.77		14	60
ENSMUSG00000004270:LPCAT3	0	-0.15	-0.73	-0.59	-0.86	-1.27	-0.9	-0.82		14	60
ENSMUSG00000004451:RALB	0	-0.33	-1.11	-1.21	-1.57	-2.84	-1.72	-1.27		14	60
ENSMUSG00000005958:EPHB3	0	-0.47	-1.43	-1.5	-1.77	-1.77	-1.47	-1.74		14	60
ENSMUSG00000006435:NEURL1A	0	-0.91	-1.45	-1.35	-1.84	-2.68	-1.59	-1.12		14	60
ENSMUSG00000006675:P4HTM	0	0.04	-0.92	-0.62	-1.8	-1.99	-1.32	-0.71		14	60
ENSMUSG00000010051:HYAL1	0	-0.86	-1.97	-1.53	-2.41	-2.73	-1.9	-1.44		14	60
ENSMUSG00000014158:TRPV4	0	0.22	-1.63	-1.24	-1.77	-1.58	-1.45	-1.6		14	60
ENSMUSG00000019808:ADAT2	0	-0.25	-0.64	-0.79	-1.2	-1.77	-0.89	-0.83		14	60
ENSMUSG00000020150:GAMT	0	0.31	-0.67	-0.25	-0.38	-1.42	-0.8	-0.57		14	60
ENSMUSG00000020388:PDLIM4	0	-0.39	-2.08	-2.05	-2.27	-2.32	-1.49	-1.34		14	60
ENSMUSG00000020623:MAP2K6	0	-0.27	-1.08	-1.16	-1.87	-2.31	-1.43	-1.9		14	60
ENSMUSG00000020787:P2RX1	0	-0.08	-1.01	-0.95	-1.08	-1.1	-0.78	-1.43		14	60
ENSMUSG00000021950:ANXA8	0	-0.3	-1.38	-1.11	-1.13	-1.88	-1.34	-1.81		14	60
ENSMUSG00000022043:TRIM35	0	0.01	-0.92	-0.42	-0.69	-1.16	-1	-0.87		14	60
ENSMUSG00000022780:MFI2	0	-0.47	-1.36	-1	-1.42	-1.72	-1.47	-1.04		14	60
ENSMUSG00000022844:PDIA5	0	-0.14	-0.78	-1.09	-1.33	-1.67	-1.08	-1.17		14	60
ENSMUSG00000023467:TULP2	0	-0.53	-2.02	-1.27	-1.28	-1.98	-1.3	-1.61		14	60
ENSMUSG00000024187:FAM234A	0	-0.16	-0.67	-0.65	-0.68	-1.04	-0.53	-0.41		14	60
ENSMUSG00000024620:PDGFRB	0	-0.35	-1.61	-1.98	-2.62	-3.29	-1.94	-1.5		14	60
ENSMUSG00000025085:ABLIM1	0	-0.94	-2.12	-2.3	-3.53	-4.56	-2.56	-1.94		14	60
ENSMUSG00000025171:UBTD1	0	-0.59	-1.39	-1.12	-1.25	-1.85	-1.54	-1.55		14	60
ENSMUSG00000026220:SLC16A14	0	-0.43	-1.1	-1.5	-1.71	-2.39	-0.86	-1.3		14	60
ENSMUSG00000026603:SMYD2	0	-0.07	-0.7	-0.59	-1.44	-1.63	-1.08	-0.61		14	60
ENSMUSG00000026614:SLC30A10	0	-0.5	-0.86	-0.81	-1.61	-2.15	-1.49	-1.43		14	60
ENSMUSG00000027347:RASGRP1	0	-0.98	-3.05	-2.55	-2.3	-4.03	-3.23	-2.47		14	60
ENSMUSG00000027384:NDUFAF5	0	-0.31	-0.71	-0.75	-0.92	-1.23	-0.69	-0.73		14	60
[truncated: 4,226 more rows]

## Sheet: Phosphoproteomics clusters
ProteinAndPhosphosite_identifier	0	5m	15m	30m	1h	3h	6h	12h	24h	36h	48h	72h		Clusters
1700013H16RIK;165;	-0.000390952	3.42	3.28096	2.76314	1.53544	1.02589	0.244845	-0.107259	1.76704	2.37812	2.64564	1.56376		1
3110001I22RIK;78;	-0.000390952	-0.114582	2.28173	1.6344	3.25372	4.1243	3.78013	3.82855	3.76037	3.92922	2.93698	0.663943		2
4931406P16RIK;935;	-0.000390952	1.06771	0.572681	1.89818	1.39304	-0.619553	0.290998	-1.49727	-0.285599	0.711698	0.93827	1.75187		3
8030462N17RIK;66;	-0.000390952	0.365305	0.31889	0.120837	0.576946	0.399999	-1.22038	-2.50827	-2.32282	-1.59496	-1.84165	-0.987513		4
8030462N17RIK;143;	-0.000390952	0.773454	1.47912	1.46147	0.567125	0.729049	0.768901	-0.319423	-0.376303	1.06858	-0.0116534	0.280267		1
5031439G07RIK;293;	-0.000390952	0.554667	0.594441	-0.076571	1.7238	1.39505	0.195684	1.58807	1.04668	1.09375	0.144044	1.84945		2
8030462N17RIK;34;	-0.000390952	0.545006	0.508948	0.981346	0.477128	-1.22565	0.0543164	0.0044368	0.0439488	0.649792	0.344908	0.934449		3
A430005L14RIK;119;	-0.000390952	0.261165	0.365967	-0.351935	-1.00206	-0.563452	-0.683768	-1.1389	-1.12355	-0.682111	-2.19216	-0.609754		4
8030462N17RIK;145;	-0.000390952	1.60329	2.1461	1.93336	1.13955	1.18475	1.51133	0.888588	0.665598	2.47228	0.792075	0.262473		1
A830080D01RIK;15;	-0.000390952	0.268913	0.419044	0.621581	1.029	1.15703	0.861499	0.98705	0.745505	0.991377	0.399012	0.925066		2
ABCC5;43;	-0.000390952	-0.063564	-0.296039	-0.0570205	-0.605817	-0.562949	-1.05775	-0.843657	-1.04147	-0.772021	-0.252437	-0.478073		3
AAK1;635;	-0.000390952	0.0929977	-0.33996	-0.755159	-1.00437	-2.49931	-1.39193	-1.83128	-1.40251	-2.61407	-0.840845	-1.94371		4
8030462N17RIK;69;	-0.000390952	-0.222338	1.08999	1.43614	1.47111	1.15765	-0.0861916	-3.41686	-2.34239	-0.849849	-0.362182	-2.296		1
AAK1;616;	-0.000390952	0.502516	0.771547	0.657087	0.0931212	1.40083	2.43256	2.40533	2.47219	3.08375	2.59021	0.332905		2
ABL2;822;	-0.000390952	0.954315	0.658198	0.846943	0.369324	-0.517614	-3.41772	-3.90631	-2.31318	-0.0324483	-0.679766	-1.12712		3
AARSD1;409;	-0.000390952	-0.258668	-0.702915	-0.113053	-0.227732	-0.861926	-0.682341	-0.869666	-0.834525	-1.07564	-0.801697	-1.14806		4
AAK1;844;	-0.000390952	1.89404	1.71728	0.870445	-0.113611	-1.45137	-3.32352	-2.64133	-1.99281	-1.56881	-1.88045	-2.36587		1
AAK1;621;	-0.000390952	0.297872	-0.277001	0.042758	0.247072	0.695635	1.38641	1.3331	1.29576	1.68018	1.76027	0.406722		2
ACIN1;347;	-0.000390952	-0.398088	-0.220417	-0.428091	-0.411259	-0.293952	-1.33025	-1.48529	-1.86436	-1.49507	-0.00952013	0.274421		3
ABCF1;138;	-0.000390952	-0.0789705	-0.109914	-0.534773	0.0457121	-2.06364	-0.418886	-1.00494	-1.29637	-1.56211	-1.15876	-0.409018		4
ABL2;819;	-0.000390952	1.53977	1.19089	1.48389	1.05345	0.0747482	-2.14945	-2.53256	-1.92963	0.666805	0.150886	-0.20564		1
ABCC4;642;	-0.000390952	0.497715	0.517912	1.50943	2.21676	3.01598	2.88067	2.99958	2.93516	2.09157	2.78332	3.08771		2
ACIN1;351;	-0.000390952	-0.117506	-0.0657786	-0.0817992	-0.0847282	-0.0990876	-0.154291	-1.02225	-0.984678	-0.598236	-0.142751	0.198481		3
ABCF1;90;	-0.000390952	1.01204	0.922833	0.634386	0.865823	-0.210262	0.959044	0.736708	-0.990712	-0.0494281	-0.145054	-0.304128		4
ACACA;23;	-0.000390952	2.4039	2.53197	2.45949	2.30351	1.56769	0.559666	0.280212	-1.11704	0.993916	0.118514	-0.0043538		1
ABCC4;646;	-0.000390952	0.585872	0.00609954	0.453069	0.437477	1.15621	1.08707	1.24271	1.06847	0.976366	1.08898	0.89894		2
ADD3;402;	-0.000390952	1.3755	1.34107	-0.0301492	0.110624	-1.09073	-2.18228	-2.44018	-1.43708	-2.07388	-0.887942	-0.762369		3
ABI2;236;	-0.000390952	0.773542	1.04791	0.986135	-0.192949	1.15379	-0.382855	0.091901	-1.21661	-0.710837	-1.18961	-2.12698		4
ACACA;25;	-0.000390952	1.48212	2.19972	2.42923	2.4617	1.45879	0.522669	0.38665	0.111953	1.19681	0.756563	1.10178		1
ABR;53;	-0.000390952	-2.28269	0.631862	0.895644	0.73505	0.67957	1.49501	1.24825	1.52967	1.55328	1.56327	1.39959		2
ADD3;724;	-0.000390952	-0.361051	-1.38294	-0.978277	-1.01027	-0.811556	-1.73184	-1.35832	-1.02876	-1.43605	-0.822632	-0.472824		3
ABL2;820;	-0.000390952	-0.703996	-1.00931	-1.01072	-1.14773	-1.52858	-4.58096	-3.29961	-1.89125	-0.928205	-1.91497	-4.3351		4
ACACA;29;	-0.000390952	0.894323	1.10449	1.49959	1.69224	0.943342	0.354976	0.279615	0.303123	0.556872	0.492803	0.748925		1
ABR;57;	-0.000390952	-1.55488	0.626284	0.899789	0.746505	0.678157	1.49257	1.19659	1.51086	1.54561	1.44838	1.4054		2
AGFG1;293;	-0.000390952	1.34069	0.313257	0.835227	-0.285785	-0.914081	-1.9089	-0.689023	-0.619175	-0.0631816	1.01586	0.625046		3
ACD;317;	-0.000390952	-0.378534	0.100717	-0.271957	-0.157304	-0.726655	0.0689822	-0.0382842	-0.535736	0.45816	-1.24065	-0.305992		4
ADD1;12;	-0.000390952	1.16051	1.31414	1.26837	-0.407404	0.296052	-0.504685	-0.821355	-0.241115	-0.130308	-0.893408	-0.36629		1
ADRM1;213;	-0.000390952	1.04157	1.17569	0.576198	1.45106	1.81755	2.01136	1.52283	1.85979	1.81832	1.45675	1.71326		2
AHCTF1;1541;	-0.000390952	-0.39502	-0.384259	-0.310481	-0.588859	-0.88961	-0.645691	-1.10012	-0.212589	-0.0611985	-0.183604	-0.210324		3
ACIN1;168;	-0.000390952	-0.128745	0.635611	0.0325432	0.15982	-0.0606403	-0.205521	-0.435679	-0.150647	0.259657	-1.89057	-0.395241		4
ADD1;610;	-0.000390952	0.283857	0.241506	-0.015836	0.798049	0.791216	-0.335858	-0.352639	0.54748	0.175157	-0.859289	0.669516		1
AEBP2;21;	-0.000390952	0.197507	0.623445	0.795564	0.613316	0.752424	1.00269	1.5979	1.37278	1.45525	1.38335	1.97802		2
AHDC1;99;	-0.000390952	1.22432	1.02724	0.284644	0.137699	-1.91171	-2.27538	-0.263011	-0.684665	-0.0221131	0.208478	0.738371		3
ADD1;643;	-0.000390952	1.42101	1.73246	1.69798	1.36652	0.775171	0.699687	0.942518	1.73193	0.144693	-3.99366	0.405259		4
ADD1;614;	-0.000390952	1.34529	1.53588	1.30587	1.90908	1.289	0.0179626	-0.0620187	1.04466	0.12385	-2.32961	0.47624		1
AEBP2;24;	-0.000390952	-0.244241	-0.517815	0.0615091	-0.155199	0.207802	0.298969	0.659477	0.191074	0.350303	0.414434	0.667772		2
AHNAK;2985;	-0.000390952	1.62948	1.45041	1.36308	0.800965	-0.477569	-0.984318	-1.33295	-0.894917	-0.470861	0.364666	2.6131		3
AEBP2;203;	-0.000390952	0.10156	0.46634	0.432442	-0.613268	0.211305	0.149176	-0.415647	-0.301488	-0.399145	-0.190204	-0.217069		4
ADD1;639;	-0.000390952	0.28503	0.241811	0.283176	0.179708	0.172192	0.270975	0.576981	1.13935	0.224412	-2.28838	0.515467		1
AFF4;485;	-0.000390952	0.0384838	-0.207665	0.576491	0.273979	1.09809	0.901676	0.85625	0.447813	0.596969	1.1767	1.22596		2
AKAP1;378;	-0.000390952	-0.417738	-0.131234	-0.0120457	-0.181846	-0.538614	-0.414804	-1.82469	-0.107758	-0.894032	0.082724	-0.418486		3
AFF1;183;	-0.000390952	-1.38967	-1.08252	-0.717236	-0.718136	-0.615228	-0.852633	-0.938742	-1.08525	-2.32566	-1.51456	-1.24242		4
ADD3;423;	-0.000390952	0.316803	0.583388	0.178633	0.326968	-0.549549	-1.09364	-1.69515	-1.94038	-0.652108	-0.764465	-0.525154		1
AFF4;544;	-0.000390952	0.651395	0.571807	0.553261	0.744897	1.32906	1.18683	1.22225	0.773721	0.848727	0.96474	0.995474		2
AKAP10;257;	-0.000390952	1.89535	0.884988	0.165679	-0.466675	-0.197396	-1.9167	-0.974374	-1.10096	1.01564	0.596196	0.942837		3
AFF1;382;	-0.000390952	0.00912911	0.127761	-0.0800478	-0.707801	-0.599797	-0.384491	-0.6224	-0.675159	-0.8834	-0.742013	-1.24313		4
ADSS;2;	-0.000390952	0.711312	0.491672	0.203838	-0.393082	-0.391227	-0.669744	-1.82508	-2.06601	-0.30998	-1.94391	-0.44148		1
AGGF1;10;	-0.000390952	0.12163	0.290282	0.819801	1.39463	1.03199	0.985792	1.16109	1.19298	1.038	2.06108	1.56217		2
AKAP12;1400;	-0.000390952	0.402268	-0.108554	0.455362	-0.528824	-1.71039	-0.477808	-0.416236	0.182725	0.0323377	0.179714	-0.494642		3
AGPS;57;	-0.000390952	-0.122357	-0.220109	-0.183686	-0.221969	-0.276204	-0.235096	-0.597554	-0.47123	-0.779332	-0.718021	-0.743919		4
AFF1;756;	-0.000390952	1.08687	1.18129	1.09623	0.782227	0.0627655	0.230364	0.00598211	0.0346133	-0.32316	-0.0141362	-0.223899		1
AGGF1;7;	-0.000390952	0.38884	0.187018	1.20806	1.56752	2.03887	0.870662	1.30523	2.00188	2.09421	1.59623	1.19643		2
AKAP12;27;	-0.000390952	0.105735	0.131681	0.242952	-0.0958899	-0.573707	-0.591709	-1.19446	-0.172585	-0.144311	-0.680006	0.402573		3
AHCTF1;1142;	-0.000390952	-0.238099	0.14371	0.0541764	-0.1263	-0.316139	-0.799068	-0.899211	-0.712426	-0.460663	-1.52057	-0.387405		4
AFF1;761;	-0.000390952	1.08687	1.18129	1.09623	0.782227	0.0627655	0.230364	0.00598211	0.0346133	-0.32316	-0.0141362	-0.223899		1
AHCTF1;1851;	-0.000390952	0.662	0.80063	-0.0164999	0.672645	1.09419	1.61357	1.05247	1.67474	2.01805	1.72947	1.18988		2
AKAP12;505;	-0.000390952	-0.452449	-0.829216	-1.1254	-1.24392	-1.78751	-2.20122	-2.59973	-2.21448	-2.60357	-1.26822	-0.897713		3
AIMP2;36;	-0.000390952	0.249965	-0.172451	0.127132	-0.115365	-0.545436	-0.732716	-1.59271	-0.509657	-1.08822	-0.467607	-1.19693		4
AGFG1;362;	-0.000390952	1.67352	1.737	0.764827	0.818135	0.037661	-2.8885	-2.67623	-1.37599	-0.43441	-0.150528	-0.476845		1
AHNAK;213;	-0.000390952	2.60743	-1.1913	2.3548	2.53776	2.16173	2.86082	2.70993	2.94915	2.90295	-0.0594173	2.97886		2
AKAP8;552;	-0.000390952	-0.483756	-0.36145	-0.564967	-0.365142	-0.806051	-0.967404	-1.09068	-1.05709	-1.22592	-0.475428	-0.667973		3
AJUBA;321;	-0.000390952	-0.301145	-0.0444268	-0.415742	0.169392	-0.7013	-1.16969	-1.58678	-1.34537	-1.26223	-1.71793	-0.93162		4
AHCTF1;1092;	-0.000390952	0.969908	1.19614	1.37014	1.63011	0.242559	-2.00036	-0.999018	-0.394084	-0.40437	0.0613171	0.195926		1
AJUBA;143;	-0.000390952	-0.697458	0.588267	1.36458	1.60894	2.02107	2.14016	2.19897	1.93309	1.04786	1.61785	1.99019		2
AKIRIN2;21;	-0.000390952	0.0749764	-0.21277	-0.101566	-0.106853	-0.0925812	-0.38532	-0.800693	-0.288917	-0.435165	-0.147597	-0.0952357		3
AJUBA;89;	-0.000390952	0.338604	0.357806	-0.225629	-0.868497	-1.0981	-0.826491	-1.12672	-1.46747	-1.31463	-1.84868	-1.42522		4
AHCTF1;1188;	-0.000390952	0.229793	0.903407	0.94579	-0.257735	-0.637865	-0.227818	-2.11729	-2.54276	-1.16028	-1.2454	-0.370644		1
AJUBA;146;	-0.000390952	-0.0181176	1.2996	2.26773	2.17673	2.67863	2.80856	2.87492	2.58808	1.90653	2.27898	2.65272		2
AMPD2;87;	-0.000390952	1.70666	1.44304	1.52957	0.321811	-0.295257	-1.40951	-0.47317	-0.30642	0.426412	0.789784	0.821714		3
AKAP12;282;	-0.000390952	0.123077	0.970911	-0.43812	-0.575176	-1.26306	-2.49984	-2.40899	-3.79722	-1.49339	-2.32371	-1.3732		4
AHCTF1;1191;	-0.000390952	0.048598	0.737367	0.768427	-0.415927	-0.496539	-0.520128	-2.06782	-2.5528	-1.3112	-1.40361	-0.543888		1
AKAP12;1292;	-0.000390952	0.668997	0.339633	0.686172	0.768743	0.68462	0.928621	0.97819	1.54665	1.72314	1.90468	1.83853		2
ANKRD17;1695;	-0.000390952	1.49881	1.24944	1.13225	0.412905	0.000378422	-0.538275	-1.19036	0.155248	0.511021	1.08002	0.552605		3
AKAP13;2710;	-0.000390952	-0.141093	0.0778915	-0.338668	-0.841427	-1.63748	-0.783671	-0.351447	-0.342174	-1.09933	-0.581109	-1.26648		4
AHCTF1;1192;	-0.000390952	0.124783	0.788217	0.83827	-0.392289	-0.674533	-0.444267	-2.17504	-2.78273	-1.29869	-1.40252	-0.494028		1
AKAP12;682;	-0.000390952	0.473824	0.714387	-0.000950389	0.950489	1.61839	1.15366	1.56144	0.909573	0.673174	1.2656	1.55672		2
ANKRD50;1100;	-0.000390952	-0.213674	-0.413774	-0.0893319	-0.647328	-0.823504	-2.20727	-1.01248	-0.758005	-1.02748	-0.964987	-0.767267		3
AKAP17B;671;	-0.000390952	-0.257027	-0.266814	-0.24526	0.143073	-0.00318457	-1.07159	-0.468481	-0.361188	-0.727351	-0.22594	-0.785243		4
AHCTF1;1210;	-0.000390952	1.0935	1.24106	1.52492	1.43387	0.501588	0.459262	0.675406	0.784874	0.830456	0.629659	1.51871		1
AKAP12;892;	-0.000390952	0.627429	-0.411248	1.00505	0.893215	0.769813	0.631001	1.37169	0.713489	0.151271	0.80621	1.52128		2
ANLN;787;	-0.000390952	-0.0909437	0.350536	0.0214657	-0.478589	-1.10855	-0.375956	-0.720857	-0.876769	-0.414641	-0.667258	-0.254933		3
AKAP17B;678;	-0.000390952	-0.257027	-0.266814	-0.24526	0.143073	-0.00318457	-1.07159	-0.468481	-0.361188	-0.727351	-0.22594	-0.785243		4
AHCTF1;1214;	-0.000390952	1.36956	1.48296	1.50131	1.03053	0.0539095	-0.509526	-0.20085	-0.0445032	0.397028	-0.175711	0.26876		1
AKAP12;895;	-0.000390952	0.740042	-0.266939	1.1271	1.11577	0.89326	0.807347	1.4983	0.904751	0.27705	0.93805	1.64995		2
ANLN;790;	-0.000390952	0.0127357	0.453019	0.125675	-0.386825	-1.00601	-0.271426	-0.616257	-0.774385	-0.311189	-0.517509	-0.153175		3
ALS2;477;	-0.000390952	-0.0106274	-0.00964335	-0.385679	-0.387308	-1.39705	-1.51691	-1.54542	-1.50788	-1.97658	-2.06346	-1.7133		4
AHCTF1;1218;	-0.000390952	1.32469	1.15434	0.674728	0.958631	0.484543	-0.0791084	0.562705	0.291713	1.01708	0.314289	0.887309		1
AKAP13;1626;	-0.000390952	1.39904	1.23113	2.44425	1.36582	0.936958	1.65082	2.34942	1.67582	2.08318	2.49074	1.71953		2
AP2A1;653;	-0.000390952	0.339103	0.0654443	0.142366	-0.875303	-1.15966	-1.06388	-1.68341	-1.48615	-1.4963	-1.03573	-0.102476		3
ALS2;486;	-0.000390952	-0.375619	-0.482587	-0.559931	-0.0589567	-0.530388	-0.693295	-0.690355	-0.482223	-1.13391	-1.20097	-0.565049		4
AHCTF1;1222;	-0.000390952	-0.254044	0.32545	0.695751	1.03736	-0.103344	0.00369925	-0.285481	-0.450766	-0.537013	-0.561201	-0.612819		1
AKAP13;1631;	-0.000390952	2.21935	2.11448	2.9178	2.42413	1.64064	2.54041	3.36646	2.3085	2.96536	3.38862	2.61052		2
AP2A1;655;	-0.000390952	0.336412	0.0667919	0.144126	-0.871097	-0.945051	-1.0682	-1.67822	-1.01336	-1.37419	-1.01737	-0.184209		3
ANAPC1;377;	-0.000390952	-0.0650584	0.412787	-0.343234	0.126702	0.24555	0.808849	0.311231	0.407796	0.576076	-0.483626	-0.205401		4
AHCTF1;1224;	-0.000390952	0.0999199	0.39653	0.858025	1.10746	-0.030073	0.0699998	-0.217656	-0.382611	-0.46429	-0.4293	-0.530003		1
AKAP2;523;	-0.000390952	0.625809	0.678415	0.734193	1.16512	1.60226	1.79795	1.66214	2.66144	3.57713	3.05811	2.47233		2
AP3D1;754;	-0.000390952	1.35852	1.96693	-1.06383	0.67283	0.858834	-1.41541	-1.8603	-2.33271	-0.437929	0.734775	-0.282977		3
ANK3;917;	-0.000390952	0.247382	0.171606	-0.00376366	-0.16493	-0.458406	-0.949995	-0.970539	-0.447326	-0.601491	-0.688584	-1.03164		4
AHCTF1;1507;	-0.000390952	0.564381	1.09493	1.19142	1.26515	0.565062	-0.358236	-0.38342	0.0712894	0.0699317	-0.083197	0.195227		1
AKAP2;809;	-0.000390952	0.3303	0.392195	0.910632	1.13353	1.16976	0.592684	0.623039	0.860276	2.32484	0.957936	1.84259		2
APC;2260;	-0.000390952	0.345083	-0.451369	0.584202	0.241401	0.391725	-0.764968	0.579735	0.925801	0.883431	0.994887	0.741431		3
ANK3;960;	-0.000390952	-0.354395	-0.205312	-0.824264	-1.17006	-0.993601	-0.809154	-1.13247	-1.1625	-1.23686	-1.17244	-1.16491		4
AHCTF1;1928;	-0.000390952	1.60559	1.72585	1.65939	1.27923	0.937913	0.247361	0.691654	0.678569	1.09842	0.787002	0.244511		1
AKT1S1;184;	-0.000390952	0.42847	-0.604294	1.54288	0.613418	1.85261	1.77401	1.52987	1.83912	1.93752	2.20475	1.3569		2
APC;2473;	-0.000390952	-0.22803	-0.76212	-0.325616	-0.359917	-0.879257	-0.723515	-1.29805	-0.683636	-0.565938	-0.141881	-0.655327		3
ANKRD11;1799;	-0.000390952	0.165574	-0.384184	-0.291766	-1.37444	-2.20818	-2.29514	-2.27781	-2.51624	-4.0269	-3.137	-2.60881		4
AHCTF1;1931;	-0.000390952	1.83494	2.16974	2.03577	1.79557	1.22092	1.07381	1.14753	0.744824	1.63571	1.28311	0.377747		1
ANAPC1;355;	-0.000390952	0.157933	1.028	-0.0671771	0.298337	1.44716	1.78575	0.845489	1.47766	1.52431	0.849691	1.39416		2
ARFGEF1;1566;	-0.000390952	0.749542	0.273059	0.468935	0.680823	0.583105	0.319546	0.436016	0.232137	1.57304	1.04766	0.725623		3
ANKRD11;1808;	-0.000390952	-0.443558	-0.63303	-0.955347	-2.25364	-2.75075	-3.66766	-2.7805	-2.87906	-5.39417	-3.96364	-3.67547		4
AHDC1;1180;	-0.000390952	1.63934	1.65207	1.09967	0.672887	-0.0408186	-1.06035	-0.817198	0.17085	0.591361	0.720884	0.0877046		1
ANAPC1;518;	-0.000390952	0.383617	0.997249	-0.0372903	0.639755	1.18551	1.96657	2.33448	1.70841	1.55546	1.16142	0.991078		2
ARFGEF2;623;	-0.000390952	0.550348	0.645234	0.153144	0.38318	0.403316	-1.03569	-0.241994	-0.90851	0.145691	-0.1595	0.251667		3
ANKRD11;1832;	-0.000390952	0.367497	0.0678144	0.232374	-0.266672	0.106724	-0.498556	-0.629285	-0.378524	-0.959563	-0.875765	-0.236088		4
AHDC1;1317;	-0.000390952	2.07861	1.24153	0.521679	0.434724	0.305681	0.0965564	0.226723	-0.0144865	-0.255354	-0.440406	0.269152		1
ANAPC1;547;	-0.000390952	-0.275629	0.0998104	-0.209894	0.709335	1.56797	1.64925	1.33973	1.66591	1.40609	0.951031	0.386151		2
ARHGAP12;238;	-0.000390952	-0.205181	-0.309696	-0.320278	-0.40935	-0.740868	-0.301283	-0.809371	-0.212111	-0.546041	-0.328958	-0.202101		3
ANKRD11;1837;	-0.000390952	0.175227	-0.0784955	-0.0467149	-0.563244	-0.431559	-0.71211	-0.984758	-0.974177	-1.53997	-1.63715	-0.633992		4
AHDC1;1392;	-0.000390952	1.42582	1.60429	1.85192	1.37658	0.456289	0.368371	-0.00360455	0.1479	0.248724	-0.196721	0.760686		1
ANAPC1;563;	-0.000390952	-1.00913	0.373221	-0.483186	0.703058	2.16987	2.18364	2.77579	2.42632	1.8335	1.52676	1.06063		2
ARHGAP17;736;	-0.000390952	-0.381631	-0.516228	-0.438081	-1.0028	-0.985809	-0.922839	-0.778836	-0.792131	-1.37859	-0.683928	-0.866052		3
ANKRD11;1844;	-0.000390952	0.419925	0.240722	0.271346	-0.222532	0.653129	-0.437388	-0.645322	-0.586451	-0.804105	-0.810469	-0.109872		4
AHDC1;1396;	-0.000390952	1.42582	1.60429	1.85192	1.37658	0.456289	0.368371	-0.00360455	0.1479	0.248724	-0.196721	0.760686		1
ANAPC1;569;	-0.000390952	-0.0181133	0.2031	0.129555	0.989982	0.869496	1.80382	0.379295	2.12851	1.5577	1.25372	1.00428		2
ARHGAP17;759;	-0.000390952	0.436232	-0.117738	-0.686905	-0.492662	-0.457006	0.0818406	-1.52812	-0.035721	0.300881	0.573574	0.135635		3
ANLN;293;	-0.000390952	-0.088559	-0.521969	-0.0609325	-0.446962	-0.760833	-0.6619	-1.09313	-0.474369	-1.28564	-0.729704	-1.40377		4
AHDC1;1498;	-0.000390952	2.72564	2.61392	2.57392	2.17333	0.527648	0.22432	-0.344113	0.306768	0.684671	0.704761	0.930465		1
ANAPC1;686;	-0.000390952	0.324928	0.223614	0.535555	0.76864	0.64123	0.971927	0.809018	0.99424	1.00194	0.657385	1.14787		2
ARHGAP35;770;	-0.000390952	-0.821601	-1.7282	-1.39592	-2.60202	-1.96174	-2.76058	-1.59802	-2.76321	-1.95029	-0.685136	-1.05835		3
ANLN;413;	-0.000390952	0.714036	1.07973	0.0514859	-0.123096	0.0277764	0.467022	-0.194648	-0.317804	0.178348	-1.03753	-0.87088		4
AHDC1;1502;	-0.000390952	2.72564	2.61392	2.57392	2.17333	0.527648	0.22432	-0.344113	0.306768	0.684671	0.704761	0.930465		1
ANAPC1;688;	-0.000390952	0.331905	-0.0971654	0.538375	0.768036	0.649824	0.967189	0.804002	0.987008	0.995772	0.642453	1.14779		2
ARHGAP35;773;	-0.000390952	-0.884659	-1.36075	-1.12683	-1.4481	-2.12575	-2.29802	-1.73266	-3.0115	-2.3828	-1.10159	-1.09692		3
ANLN;513;	-0.000390952	-0.108967	-0.146622	0.00662561	-0.628655	-0.381161	-0.406469	-0.333856	-1.61378	-0.364428	-0.690341	-0.551675		4
AHNAK;4890;	-0.000390952	1.99387	1.71605	1.84549	1.4626	0.796697	-0.423718	-1.05349	-1.01402	-0.777032	-0.119647	1.4976		1
ANKRD17;2037;	-0.000390952	-0.996007	0.25855	-0.0390754	2.14356	2.03176	2.88689	3.04771	3.25681	2.68174	2.50486	2.62902		2
ARHGEF11;271;	-0.000390952	0.23827	-0.290914	-0.544022	-1.1527	-1.54255	-1.71666	-1.88097	-1.66688	-1.95135	-0.644997	-1.54651		3
ANLN;96;	-0.000390952	-0.0686106	-0.203438	-0.564782	-0.750194	-1.02287	-0.854137	-0.886869	-0.753414	-0.876173	-1.3545	-1.1092		4
AJUBA;239;	-0.000390952	0.346226	0.895373	1.85459	1.41688	1.20303	0.903502	0.584062	0.671753	0.785766	0.392068	0.841637		1
ANKRD17;2041;	-0.000390952	0.389507	0.999896	1.2235	0.495167	1.65178	2.19412	2.25259	1.9719	1.85118	0.516095	2.11913		2
ARHGEF11;590;	-0.000390952	0.67514	0.543085	-0.622049	0.615487	0.201092	-0.994524	-0.333161	-0.968441	-0.130671	0.0242884	1.16646		3
AP3B2;272;	-0.000390952	0.0956127	-0.365705	-0.503094	0.236255	-0.0148677	-0.422044	-1.34468	-1.77225	-1.38284	-1.55565	-1.27323		4
AJUBA;246;	-0.000390952	0.976739	1.61422	2.57729	1.53599	1.14393	0.899684	0.40302	0.621694	0.975313	0.24769	0.571235		1
ANKZF1;427;	-0.000390952	-0.0459138	0.0781634	1.01072	0.899074	0.512493	0.281069	0.88044	0.826262	0.769195	0.730154	0.945126		2
ARHGEF11;634;	-0.000390952	0.480142	0.297156	-1.01881	-0.609766	0.761601	-0.5303	-2.72116	-1.24249	-0.175959	-0.625756	0.866567		3
APC;1265;	-0.000390952	0.514067	0.215299	0.293305	-1.61576	-2.13337	-1.6644	-1.96982	-1.95209	-2.30573	-3.26936	-3.66364		4
AKAP1;101;	-0.000390952	1.16575	1.18942	1.26733	0.80064	0.075082	-0.191171	-0.645987	-0.414355	0.106742	0.168425	0.185711		1
ANKZF1;435;	-0.000390952	-0.026914	0.213312	1.18185	0.914351	0.594161	0.371062	0.883643	0.864865	0.559166	0.851084	0.955451		2
ARHGEF11;664;	-0.000390952	0.085427	-0.362806	-1.62721	-0.346824	-0.025509	-0.295605	-0.126384	-0.224657	-0.183545	0.109504	0.545401		3
APC;1270;	-0.000390952	0.515427	0.216843	0.299223	-1.22726	-2.12869	-1.65737	-1.8914	-2.23294	-2.29853	-2.90707	-2.0759		4
AKAP1;55;	-0.000390952	0.473523	0.770847	0.578337	0.257337	0.349359	-0.618146	-0.835286	-1.09295	-0.592682	-0.565418	-0.260709		1
ARFGEF2;355;	-0.000390952	-0.200084	0.0651415	0.485619	0.283568	0.583302	0.814058	0.916758	0.73493	1.00646	1.05813	0.775864		2
ARHGEF12;1328;	-0.000390952	0.849651	0.666843	0.72115	0.272628	0.0772213	-1.99542	-0.843409	-0.504515	-0.544362	-0.111104	0.443104		3
APC;2016;	-0.000390952	0.44949	0.30439	0.514012	-0.989118	-1.50974	-1.49555	-1.57913	-1.83066	-1.39445	-2.62245	-2.25811		4
AKAP12;270;	-0.000390952	3.61664	4.00897	4.32229	4.23999	2.82092	1.39511	0.380181	1.20088	2.10052	0.66991	0.649668		1
ARHGAP21;1621;	-0.000390952	0.309228	0.727787	1.15126	0.943451	0.809984	0.802763	1.03307	1.14754	0.93627	1.04072	0.922678		2
ARHGEF2;177;	-0.000390952	-1.17463	0.0641201	-0.0566563	-0.524508	-2.34145	-0.66644	-0.812279	-0.808347	-0.978188	0.311542	-0.658813		3
APC;2021;	-0.000390952	0.439866	0.279515	0.486792	-1.04173	-1.55624	-1.54011	-1.60119	-1.8429	-1.42354	-2.88429	-2.33188		4
AKAP12;273;	-0.000390952	2.58646	2.56222	3.06319	2.34477	1.41726	0.468491	-0.276246	0.505082	1.11253	0.0748373	0.0881251		1
ARHGAP21;1623;	-0.000390952	0.309228	0.727787	1.15126	0.943451	0.809984	0.802763	1.03307	1.14754	0.93627	1.04072	0.922678		2
ARHGEF2;931;	-0.000390952	1.18012	0.78423	0.667782	0.302028	-0.00731026	-0.311214	-0.376143	0.451301	0.261615	0.306461	1.73037		3
APC;2466;	-0.000390952	-0.0407447	-0.284602	-0.601748	-0.829276	-0.883508	-0.309023	-1.15269	-0.769078	-0.930212	0.184178	-1.70964		4
AKAP8;630;	-0.000390952	1.60654	1.36427	1.39039	1.25767	1.72204	0.952174	-1.00445	1.06955	0.826294	1.18555	1.49521		1
ARHGDIA;34;	-0.000390952	0.728617	0.654217	1.06824	1.03145	1.04292	1.16154	1.15612	1.50124	1.46678	1.55556	1.85339		2
ARHGEF26;221;	-0.000390952	1.42257	1.21534	0.471322	0.443498	-0.366917	-1.71636	-2.3655	-1.79099	0.699532	0.902899	0.697322		3
APC;288;	-0.000390952	0.609803	0.195167	0.00316535	-1.44167	-1.38061	-0.725976	-0.844505	-1.5999	-1.95204	-3.41756	-3.02972		4
ANKLE2;820;	-0.000390952	1.46836	2.99879	3.19557	2.67243	1.29516	0.289418	-1.76425	-0.075484	0.818204	-0.0819916	0.159671		1
ARHGEF11;669;	-0.000390952	-0.0270471	0.0890557	-0.329741	1.4822	2.14618	1.87862	2.04784	1.93005	1.98183	2.28015	2.71454		2
ARHGEF26;237;	-0.000390952	1.02852	0.903751	-0.831386	-0.530132	-1.65923	-1.65691	-1.59128	-2.14751	-0.272686	1.236	-0.0925818		3
APC;291;	-0.000390952	0.196151	-0.120195	-0.232212	-1.78894	-2.21995	-1.98123	-2.56852	-1.89385	-2.49226	-3.05716	-3.66149		4
ANKRD17;2038;	-0.000390952	-0.0583303	2.19344	0.355489	2.36392	1.85789	1.82554	1.11882	1.41412	1.80531	0.794537	1.83664		1
ATAD2;87;	-0.000390952	3.26387	2.32761	2.70854	2.46522	2.76733	3.17696	2.92286	3.85668	4.02908	1.93822	3.18728		2
ARID4B;482;	-0.000390952	-0.00762136	-0.235747	0.0832863	-0.39602	-1.05764	-0.401524	-1.19471	-0.896649	-0.48115	-0.63068	-0.631784		3
ARAF;157;	-0.000390952	-0.365908	-0.347576	-0.873333	-1.08714	-1.229	-1.12479	-0.998958	-1.13576	-1.41012	-1.08201	-1.17889		4
ANKS1A;440;	-0.000390952	3.53882	3.37321	3.50927	3.02091	1.6979	-0.489122	-0.858132	-0.398889	1.40115	-0.32911	1.23754		1
ATAD2B;1305;	-0.000390952	0.856951	1.25793	1.16002	1.11806	1.06297	0.93766	1.55236	0.886872	2.54539	2.30077	1.3643		2
ARID4B;756;	-0.000390952	-0.277006	-0.0519778	-0.308467	-0.881763	-1.22655	-0.770129	-1.04329	-0.443916	-0.781032	-0.485174	-0.440672		3
ARFGEF2;218;	-0.000390952	-0.294975	-0.0677888	0.0673243	0.121052	-0.32077	-0.524504	-0.545824	-0.352458	-0.319346	-0.93042	-1.30896		4
ANLN;259;	-0.000390952	0.804321	1.13678	1.06728	0.600097	0.291588	0.555049	0.218311	0.02222	0.264546	0.200004	0.269275		1
ATG4B;368;	-0.000390952	0.489212	0.586881	0.344361	-0.0847265	0.466973	1.02583	0.76664	1.18543	1.31904	0.449865	0.657074		2
ARID4B;830;	-0.000390952	1.4173	1.25224	1.27679	0.182542	-0.0251013	-0.0354928	0.0797112	0.507933	1.2244	1.17731	0.643384		3
ARHGAP11A;659;	-0.000390952	-0.323836	-0.239334	-0.481366	-0.5533	-0.132663	-0.64835	-0.779963	-1.05275	-0.642471	-1.02821	-1.49079		4
AP4E1;857;	-0.000390952	1.85733	2.13776	1.68618	1.52824	2.0734	0.897147	-0.115225	0.110369	0.881659	1.81676	0.897254		1
ATN1;112;	-0.000390952	0.42985	-1.09356	1.68197	0.0185176	1.49059	0.875055	0.812492	1.19024	0.385718	-0.094167	0.331856		2
ARID4B;839;	-0.000390952	0.430437	0.115409	-0.0458676	-0.258358	-0.0879529	0.0253847	0.110514	0.271526	0.510291	0.66896	0.250139		3
ARHGAP12;163;	-0.000390952	-0.608409	0.592145	-0.768384	0.0554563	0.378043	-1.02253	-2.3047	-1.19789	-0.828684	-0.865239	-1.71475		4
APC;1370;	-0.000390952	0.307632	0.450656	0.890105	1.01142	0.402385	0.0469267	-0.52506	0.588666	0.454875	0.324771	-0.599516		1
ATN1;34;	-0.000390952	0.466552	-1.58052	1.01616	1.01458	1.04264	0.863777	1.06497	1.12402	0.914617	0.952644	0.761611		2
ARL6IP6;64;	-0.000390952	0.046763	0.15772	0.885583	0.954606	0.596668	-1.37634	-0.784952	0.561848	0.697163	-0.595154	1.28995		3
ARHGAP17;734;	-0.000390952	0.914173	0.491603	-0.0392504	-0.469668	-0.7837	-0.853525	-1.74258	-1.93328	-1.98752	-1.40607	-1.65404		4
APC;1379;	-0.000390952	0.826905	0.756245	0.317814	0.375438	-0.0442867	-0.268152	-0.574474	-0.415961	-0.437272	-0.91633	-1.51544		1
ATN1;630;	-0.000390952	0.422048	-0.858934	0.497082	0.315299	0.841398	0.315759	0.377623	0.978417	-0.0612321	1.52853	0.62351		2
ASAP3;867;	-0.000390952	-0.879521	-0.642181	-1.3518	-1.50699	-1.42178	-1.28859	-3.3476	-2.19902	-1.26605	-0.0973931	1.2567		3
ARHGAP17;739;	-0.000390952	-0.0697246	-0.467457	-0.944939	-0.901302	-1.23125	-1.29597	-0.890427	-0.953845	-1.95122	-0.702606	-1.40934		4
APC;1384;	-0.000390952	0.800857	0.7132	0.911404	1.18519	0.581201	0.0832379	-0.325752	0.423901	0.408932	-0.152017	-0.449935		1
ATRX;1135;	-0.000390952	0.010588	0.73534	0.429597	0.878551	2.33507	2.17898	1.74228	0.64593	1.03584	1.02879	1.17057		2
ASF1A;175;	-0.000390952	0.941908	0.584526	0.0374376	-1.15937	-1.2794	-1.44614	-0.300659	-0.695117	-1.41811	-0.246163	-0.937485		3
ARHGAP21;1092;	-0.000390952	0.625219	0.844832	0.612793	-0.281563	1.05605	-1.04437	-0.585905	-1.37513	-1.80958	-3.87326	-2.42969		4
ARFGAP1;155;	-0.000390952	1.12585	1.09531	0.865656	1.05511	-0.682409	-0.730331	0.235688	0.0199809	0.456935	0.104961	-0.291855		1
ATRX;1975;	-0.000390952	0.397592	2.87593	2.92949	0.92258	3.99554	3.44481	3.50542	4.44896	3.78189	4.66725	4.32539		2
ASF1A;183;	-0.000390952	0.572477	0.45451	-0.568451	-3.12177	-1.45748	-2.81354	-0.548974	-1.11255	-2.39651	-1.12233	-0.6619		3
ARHGAP21;1591;	-0.000390952	-0.272632	-0.127521	0.346208	0.175576	-0.248734	-0.35002	-0.486356	-0.750265	-0.533553	-0.809731	-1.09513		4
ARFGEF2;621;	-0.000390952	1.17188	1.28669	0.220013	1.09949	0.235438	-0.321742	-0.288162	-0.554526	0.434093	0.224069	0.251897		1
ATRX;1979;	-0.000390952	0.469107	0.53543	0.689238	0.947213	1.61689	1.20666	1.28967	1.63257	0.965292	2.5696	2.08967		2
ASUN;626;	-0.000390952	0.284832	0.30072	0.299184	0.24218	-4.08405	-0.25196	-1.27404	0.284629	0.129789	-3.52806	0.428414		3
ARHGAP23;1453;	-0.000390952	-0.282312	-0.593412	0.613351	0.335005	-0.306696	-1.04026	-0.855097	-1.20711	-0.901637	-1.09871	-1.6091		4
ARFGEF2;624;	-0.000390952	0.194585	0.837847	0.516554	0.698427	0.149209	-1.05059	-0.532823	-0.909594	-0.00600361	-0.179592	0.00424714		1
ATRX;766;	-0.000390952	0.599664	0.563423	1.08701	1.17929	1.293	0.975864	0.88611	1.22096	1.02896	0.875575	0.870502		2
ASXL2;160;	-0.000390952	-0.407641	-0.373833	-0.180636	-0.13697	-0.145622	-1.45672	-1.13348	-0.356512	0.338051	-0.248182	-1.03177		3
ARHGAP23;421;	-0.000390952	-0.230686	-0.519026	-0.121172	-0.500251	-0.83717	-0.904587	-0.86908	-1.40809	-1.23269	-0.842591	-1.51728		4
ARFIP2;76;	-0.000390952	1.39214	0.702379	1.3081	1.181	0.449135	0.441418	0.876974	1.62677	0.00305486	0.0929516	1.386		1
ATXN2;828;	-0.000390952	1.66536	1.46026	1.88173	2.57527	3.37799	3.95068	3.78116	3.81962	3.47099	3.99945	3.93211		2
ATAD2;1207;	-0.000390952	-0.15038	-0.217806	-0.621741	-0.537967	-0.622808	-0.425702	-1.31954	-0.0581899	-0.505026	-0.122677	-0.092619		3
ARHGAP42;704;	-0.000390952	-1.15258	-1.62271	-2.73832	-3.04878	-4.18951	-3.0032	-2.7182	-2.50658	-3.26308	-4.62071	-3.77531		4
ARHGAP11A;708;	-0.000390952	0.816657	0.84084	0.204946	0.136339	0.128126	-0.431385	-1.08751	-0.690297	-0.552855	-0.807629	-0.55195		1
ATXN2L;629;	-0.000390952	0.651033	0.317513	1.45652	0.888502	1.17915	1.27231	1.644	1.45872	1.67505	1.70266	1.87866		2
ATAD2;1261;	-0.000390952	0.115832	0.165244	0.480969	0.056118	-2.2072	0.436308	-1.0311	-1.46622	0.258603	0.388322	-1.70945		3
ARHGAP42;707;	-0.000390952	-1.23912	-1.55002	-2.63785	-3.09843	-3.29189	-2.92899	-2.64161	-2.43417	-3.19578	-4.02442	-3.19583		4
ARHGAP21;1699;	-0.000390952	1.85868	2.02133	1.98598	1.77359	1.40725	0.369047	0.323378	0.216618	1.80713	0.596105	0.53714		1
ATXN2L;631;	-0.000390952	0.111869	-0.165135	0.254599	-0.160863	0.0449504	0.118002	0.503472	0.278472	0.509111	0.607261	0.664249		2
ATF2;248;	-0.000390952	0.443925	0.199528	-0.287994	-1.28003	-1.80718	-1.5781	-1.85761	-1.61575	-1.3423	-0.908881	-0.493222		3
ARHGEF11;659;	-0.000390952	-0.889407	-1.61692	-2.27342	-1.95581	-2.43108	-3.72663	-3.06335	-4.402	-3.58507	-2.85019	-3.36006		4
ARHGAP21;1901;	-0.000390952	1.01978	1.36492	1.87811	1.74953	0.496717	0.0622082	-0.414119	0.13367	0.577126	0.0742268	-0.352448		1
ATXN2L;677;	-0.000390952	0.95699	-0.147996	0.668882	1.66548	2.23134	2.45155	2.62081	2.5378	2.04189	2.12411	2.06329		2
ATF2;51;	-0.000390952	0.582827	0.0925944	-1.51938	-3.23033	-3.758	-3.68095	-3.14963	-3.41933	-2.61024	-1.69542	-0.285497		3
ARHGEF11;673;	-0.000390952	0.125285	-0.30824	-1.59547	-0.30403	-0.141786	-0.819297	-0.991682	-0.710428	-0.425644	-0.198132	-0.0877023		4
ARHGAP21;1905;	-0.000390952	1.11988	1.46427	1.97838	1.84842	0.593908	0.129105	-0.314809	0.311533	0.675865	0.163215	-0.252924		1
ATXN2L;681;	-0.000390952	-0.248975	-0.0302003	0.978228	-1.16406	1.62859	1.3196	0.831243	1.733	0.997199	-1.3551	-1.84588		2
ATF2;53;	-0.000390952	0.541233	0.0947349	-1.51853	-3.20261	-3.43002	-3.80589	-3.46454	-3.40171	-2.64656	-1.7081	-0.289542		3
ARHGEF12;342;	-0.000390952	0.824478	0.914197	-0.122048	0.996855	-1.39199	-0.299941	-0.689018	-1.46771	-0.445354	-0.536295	-1.61501		4
ARHGAP21;471;	-0.000390952	0.910856	0.893918	0.832636	1.43744	1.28238	0.979773	0.483375	1.09967	1.26544	0.409269	-0.188553		1
AU022751;224;	-0.000390952	0.647619	0.67654	0.146833	1.12213	1.38018	-1.1869	1.03826	1.539	1.68587	0.477236	0.943316		2
ATF7;101;	-0.000390952	0.50385	0.506083	0.609226	-1.19757	-1.02456	-0.665478	-1.10531	-0.1853	-0.451424	-0.68898	0.398684		3
ARID4A;933;	-0.000390952	-0.518986	0.0423691	0.658418	-0.140375	0.172471	-0.145473	-0.182604	-1.22723	-0.99735	-1.30191	-1.3309		4
ARHGAP21;477;	-0.000390952	1.42743	1.75337	2.43307	1.87527	1.53159	0.546697	0.0721084	1.25104	1.3803	-0.456076	-0.181309		1
AXIN1;492;	-0.000390952	2.32367	1.75224	0.865449	1.69512	2.67681	3.16359	4.57378	2.12754	2.46137	2.83755	2.84907		2
ATF7;51;	-0.000390952	1.31237	0.481067	-0.43232	-2.5428	-2.64553	-2.48144	-2.36104	-2.96688	-1.99314	-0.649944	1.11247		3
ARPP19;104;	-0.000390952	-0.167431	0.182909	-1.22044	-3.26747	-2.78199	-3.67752	-4.25776	-4.21848	-3.8568	-3.54703	-2.47142		4
ARHGAP23;1454;	-0.000390952	-0.101666	-0.332436	0.913131	0.659756	0.086181	-0.471137	-0.534959	-0.994947	-0.576732	-0.682922	-1.18276		1
BAHCC1;1658;	-0.000390952	-0.793594	0.0689208	0.908091	2.95711	0.964564	1.12107	2.25883	2.01968	1.64811	0.960666	1.57973		2
ATF7;53;	-0.000390952	1.18975	0.33991	-0.560874	-2.7011	-2.72275	-2.2065	-2.93273	-1.94324	-2.78457	-0.752067	0.578938		3
ASAP1;1045;	-0.000390952	0.284943	-0.0828071	-0.28158	-0.180575	-0.723646	-0.632469	-1.13322	-0.543481	-0.35577	-0.750942	-1.19517		4
ARHGAP23;1457;	-0.000390952	0.0504149	-0.297576	0.914247	0.663138	0.324495	-0.386489	-0.528475	-0.858793	-0.579668	-0.832242	-1.24721		1
BAHCC1;1662;	-0.000390952	1.10363	1.39558	2.35485	4.42206	4.08357	2.50505	3.66872	3.42049	3.04296	2.35514	2.98571		2
ATF7;97;	-0.000390952	0.895738	0.634484	1.00704	-0.193169	-0.68604	-0.286922	-0.733886	0.18438	-0.13224	-0.278175	0.782117		3
ASAP2;704;	-0.000390952	-0.0012241	-0.442791	-0.0874982	-0.436829	-0.79763	-1.09761	-1.12395	-0.831857	-0.837371	-0.733385	-1.65519		4
ARHGAP32;587;	-0.000390952	4.72458	4.44292	4.07737	4.91286	2.83117	2.8285	1.19888	2.55183	4.33256	0.349874	5.22944		1
BAHCC1;2114;	-0.000390952	0.267288	0.0681035	0.970923	3.25645	2.92658	0.793428	2.71501	2.13506	2.16215	1.2387	-0.122512		2
ATF7IP;885;	-0.000390952	-0.136938	-0.261112	-0.543122	-0.647997	-1.3071	-0.955198	-1.11944	-0.457482	-0.54704	-0.6849	-0.577574		3
ASAP3;786;	-0.000390952	-0.0236737	-0.212016	-0.139258	-0.932618	-0.836259	-0.933951	-1.153	-2.01897	-1.84326	-1.26949	-0.950768		4
ARHGAP32;613;	-0.000390952	1.50228	0.894814	1.03789	0.457637	0.272017	-0.398115	-1.08997	-0.60769	-0.286431	0.0964743	0.898853		1
BAZ1B;158;	-0.000390952	0.194115	0.854993	0.566484	1.10638	0.817475	1.46869	1.48225	1.19649	0.597715	1.09355	1.2446		2
ATP1A4;282;	-0.000390952	0.097447	0.0800405	0.238632	-0.497626	-1.06518	-1.76119	-0.528882	-0.236758	-0.547443	-1.12574	-0.207383		3
ASF1A;165;	-0.000390952	-0.490377	-0.913288	-0.138057	-1.00141	-0.901023	-1.83986	-1.20221	-2.42057	-1.03591	-1.13688	-1.32961		4
ARHGAP32;712;	-0.000390952	0.223278	0.184704	0.926597	0.996273	0.737417	-0.749491	-1.5728	-2.05613	-1.28481	-0.586185	0.0726357		1
BAZ2A;1170;	-0.000390952	0.282796	0.753989	0.8259	0.433181	0.865047	1.37418	1.1196	1.48451	1.33233	1.02642	1.2843		2
ATRX;315;	-0.000390952	0.540012	-0.00570349	0.310326	-0.417016	0.0616818	-2.01585	0.688246	-0.149145	0.560632	0.744659	-0.713702		3
ASF1A;166;	-0.000390952	0.768664	0.108431	-0.0559004	-1.01369	-0.870931	-0.774329	-0.199249	-0.32574	-0.228734	-0.456721	-0.970256		4
ARHGAP32;856;	-0.000390952	0.361113	0.537454	0.739248	1.1462	1.36318	0.419668	0.0357373	-0.0807105	0.118993	0.320238	0.819138		1
BAZ2A;1172;	-0.000390952	1.06256	1.09127	0.886522	0.398893	1.23702	1.66065	1.39828	1.95388	1.73761	1.40932	1.6197		2
ATRX;783;	-0.000390952	-0.0819474	0.0147774	-0.468591	-0.4236	-0.192275	-0.254156	-1.08377	-0.0655592	0.0631044	-0.150339	-0.137827		3
ASPM;573;	-0.000390952	0.255347	0.259801	-0.685458	-1.02127	-0.0549182	-0.174164	-1.03258	-1.1053	-1.2579	-1.57812	-0.838415		4
ARHGAP32;871;	-0.000390952	-0.155883	0.0772697	0.635963	0.624309	0.832735	-0.624846	-1.22401	-0.617436	0.0861892	-0.890465	-0.995273		1
BAZ2A;716;	-0.000390952	0.510945	0.904468	1.14959	0.57729	1.13199	0.261608	1.71302	1.64495	1.56451	1.96588	1.28901		2
ATXN2;836;	-0.000390952	-0.230023	-0.373982	-0.00749587	-0.917516	-0.465562	-0.710894	-0.475461	-0.251422	-0.289085	0.00076478	-0.350919		3
ASPSCR1;230;	-0.000390952	0.37052	0.137095	-0.156887	-0.519755	-0.357964	-0.361027	-0.133993	0.391139	0.663377	-2.72643	-0.532982		4
ARHGAP35;1179;	-0.000390952	-0.0500949	0.101698	0.395697	0.265932	0.161075	-0.024346	-0.139978	-0.179443	-0.0682377	-0.0456017	0.0741354		1
BCAS3;480;	-0.000390952	-0.269717	-0.580183	-0.131671	-0.164131	0.00564111	0.158698	0.0567255	0.0784292	-0.126675	0.168821	0.0235019		2
BARD1;368;	-0.000390952	1.51594	1.18817	0.976119	-0.0417153	-0.963215	-0.160385	-0.239501	-0.544624	0.26497	-0.0568917	0.275798		3
ATAT1;276;	-0.000390952	-0.185139	-0.290371	-0.530402	-0.195545	-0.463118	-0.367189	-0.60578	-0.554038	-0.813314	-0.9669	-1.28091		4
ARHGAP35;589;	-0.000390952	2.83588	3.03519	3.10938	2.54296	1.22775	-0.884686	-0.990588	-0.77922	0.919025	-0.398563	0.0979909		1
BCAS3;488;	-0.000390952	-0.624378	-0.342995	0.18222	0.470639	0.831712	1.06802	1.31399	1.03025	0.886824	0.383929	-0.0056925		2
BAZ1A;1363;	-0.000390952	0.34797	-0.526906	0.457459	-0.73951	0.168201	-0.0616732	-2.28059	-0.150597	0.430443	0.269844	0.399414		3
ATG16L1;255;	-0.000390952	-0.257234	0.267818	0.898056	-2.81563	0.148612	-0.256731	-0.629083	-0.522811	-0.767293	-1.07611	-0.981001		4
ARHGAP39;125;	-0.000390952	1.12926	1.12526	2.73027	1.60835	1.31296	0.130618	0.664517	-0.334901	0.790827	1.72292	-0.118391		1
BCLAF1;207;	-0.000390952	1.43359	1.3616	1.0435	0.802513	0.931358	0.299518	1.22116	2.30225	1.58643	2.08622	1.07821		2
BAZ2A;1346;	-0.000390952	1.04601	1.29237	0.348633	0.284956	0.359337	0.46763	-0.259874	0.36419	1.15479	0.975797	0.591675		3
ATP1A4;284;	-0.000390952	0.0527516	0.11546	0.249904	-0.709154	-1.10224	-0.526142	-0.420492	-0.250598	-1.19365	-1.06327	-0.192501		4
ARHGAP39;130;	-0.000390952	0.128197	0.384669	2.08536	0.562364	0.389776	-0.289121	0.07271	-0.273844	0.203784	1.34864	-0.331048		1
BCLAF1;221;	-0.000390952	0.547097	0.555822	0.572849	0.741797	0.428856	0.770925	0.849689	1.42582	1.02408	0.970312	0.188324		2
BAZ2A;1367;	-0.000390952	0.187436	0.127309	0.241611	0.289448	0.216165	0.144515	-0.238812	0.202104	0.620433	0.588944	0.125441		3
ATP1A4;285;	-0.000390952	0.194687	-0.234163	0.268864	-0.550929	-0.827351	-0.086757	-0.720657	-0.205503	-1.1316	-0.212014	-0.551247		4
ARHGAP39;244;	-0.000390952	0.201002	0.50294	1.44713	-0.211151	-0.73639	-2.81554	-3.43645	-2.19054	-1.71923	-1.43972	-2.48069		1
BCLAF1;267;	-0.000390952	0.76103	0.489948	0.443917	-0.258894	0.968686	0.862355	1.43875	1.30869	0.764539	0.523409	1.33037		2
BCL2L14;108;	-0.000390952	0.689414	0.400759	-0.295307	-0.692315	-2.95238	-1.18815	-1.39682	-0.936438	-1.24876	-1.5318	-1.10128		3
ATP2A2;663;	-0.000390952	-0.420804	-0.321716	-0.52883	-1.0063	-0.792267	-0.557794	-0.907606	-1.06065	-1.30219	-1.32397	-1.28213		4
ARHGAP39;246;	-0.000390952	0.282285	0.580214	1.44869	-0.162601	-0.50055	-2.76491	-4.47279	-2.29967	-1.66326	-1.39015	-2.65995		1
BCLAF1;303;	-0.000390952	0.336514	0.132437	0.746451	0.539368	0.845532	1.0137	0.537745	0.856497	1.01293	0.872031	1.12786		2
BCL9;104;	-0.000390952	0.826841	0.468659	0.538361	0.415649	-0.931393	-1.76722	-1.79944	-0.898112	-0.78759	0.105225	-0.361071		3
ATP6V0A2;695;	-0.000390952	-0.0602899	-0.112649	0.244432	-0.0973809	-0.128935	-2.07576	-0.686373	-0.206915	-0.577696	-0.376201	-1.74967		4
ARHGAP5;1196;	-0.000390952	1.83274	2.27963	2.29957	1.74797	0.987297	-0.0722462	-0.820248	-0.835578	-0.874405	-0.871537	0.165088		1
BCLAF1;305;	-0.000390952	0.256838	0.163781	0.248664	0.208041	0.505648	0.699539	0.372164	0.878529	1.1106	0.869225	0.956736		2
BCL9;107;	-0.000390952	1.04692	0.710949	1.33102	1.02598	-0.333318	-1.37655	-0.805957	-0.523972	-0.210311	0.571481	0.353707		3
ATP8A1;29;	-0.000390952	0.100839	0.245221	0.039495	0.23887	0.0314717	0.247722	-0.265851	-0.199019	-0.518333	-1.53811	-1.39729		4
ARHGAP5;1203;	-0.000390952	1.40846	1.85951	1.89599	1.32084	0.456051	-0.587651	-0.905437	-1.27801	-2.00324	-1.18499	-0.941325		1
BIRC6;556;	-0.000390952	0.0622025	1.42661	0.626914	1.80442	2.87501	2.75091	1.92222	1.86123	1.69872	2.38189	2.4029		2
BCL9;278;	-0.000390952	0.317052	0.260487	-0.807625	-0.137052	-0.220081	-0.547893	-0.215927	-0.071512	-1.07583	0.389524	0.31634		3
ATRX;1335;	-0.000390952	-0.42854	-0.350054	-0.340103	-0.41938	-0.331563	-0.692359	-0.693681	-0.73333	-0.451803	-0.514593	-0.635193		4
ARHGAP5;1219;	-0.000390952	0.85385	1.13065	0.963084	0.691309	0.316084	0.295326	0.431307	0.18665	0.080945	0.213517	0.397462		1
BOP1;11;	-0.000390952	0.185839	0.355524	0.36398	0.147887	0.593272	0.849682	0.77232	0.766209	1.36832	1.37025	1.03929		2
BCLAF1;208;	-0.000390952	0.244371	0.416179	0.321308	-0.0322333	-0.110092	-0.568772	-0.0822211	0.963596	0.476401	1.0587	0.149676		3
ATRX;26;	-0.000390952	0.733825	0.238664	1.24562	0.406709	-0.711439	-0.31585	-0.0697278	-0.933762	-1.67237	-0.586276	-1.04265		4
ARHGAP5;590;	-0.000390952	2.35779	2.1985	1.13237	0.429426	-1.1625	-1.29252	-0.9577	-1.81983	-0.77893	-0.373151	-1.06675		1
BRCA1;1152;	-0.000390952	0.616464	1.51509	1.09947	1.42455	2.72785	1.98041	2.01362	1.68898	1.43312	1.83405	2.93293		2
BEND3;498;	-0.000390952	0.114627	-0.0226576	0.0389805	-0.241947	-3.88793	-3.64358	-3.60749	-0.66267	-0.404863	-0.169158	-0.315027		3
ATXN2;400;	-0.000390952	-0.428077	-0.708407	-0.548366	-0.722002	-1.10592	-0.920233	-1.03856	-1.48539	-1.63918	-0.735483	-1.26823		4
ARHGEF11;1458;	-0.000390952	0.165482	0.237842	-0.281412	1.41334	0.362298	0.0896103	-0.885253	-0.577649	0.0441348	-0.285539	0.451759		1
BRCA1;1154;	-0.000390952	0.227494	1.11553	0.734885	1.28479	2.35229	1.52842	1.43173	1.33464	0.884545	1.43823	2.07134		2
BEND3;499;	-0.000390952	-0.27964	-0.786678	-0.272812	-0.436423	-0.614717	-1.90443	-3.06497	-0.631158	-0.840222	-0.239229	-0.495149		3
ATXN2L;555;	-0.000390952	-1.20369	-1.84056	-2.00846	-2.25017	-3.52168	-2.26572	-1.77587	-1.46314	-2.12682	-2.6279	-3.66415		4
ARHGEF11;1459;	-0.000390952	3.48071	2.40407	1.0021	2.4568	1.05063	0.483533	-0.85489	0.339801	0.950754	1.14754	0.987671		1
BRCA1;183;	-0.000390952	0.369069	0.435449	0.320828	0.649403	0.401387	0.512996	1.04588	0.964867	1.12919	1.29677	1.15264		2
BEND3;500;	-0.000390952	0.0921005	-0.0606719	-0.0491847	-0.288297	-2.16403	-0.621315	-3.7978	-0.780002	-0.9767	-0.172346	-0.302271		3
ATXN2L;591;	-0.000390952	0.111195	-0.414881	0.172011	0.400871	-0.168046	-0.592158	-0.658277	-0.211244	-0.0907135	-0.331411	-0.543186		4
ARHGEF12;1177;	-0.000390952	1.23162	1.36983	1.26196	1.15379	0.889582	0.399044	-0.173505	0.434652	0.0545418	0.32782	0.357512		1
BRCA1;240;	-0.000390952	1.30027	0.886051	1.38186	0.249673	1.77015	0.631728	1.44477	1.29893	1.13334	2.12366	1.38803		2
BLM;467;	-0.000390952	1.9067	1.3508	1.74903	0.577062	0.698169	-0.379971	0.710665	1.03005	1.49681	1.30602	0.783431		3
BCAR1;143;	-0.000390952	-0.397316	-0.46289	-1.32163	0.364478	0.2468	-0.919211	-2.4168	-2.3878	-2.24782	-2.50767	-3.25283		4
ARHGEF12;638;	-0.000390952	0.702649	0.364447	1.06074	0.791573	-0.770803	-0.559174	-1.32615	-1.42269	-1.22028	-0.230035	-1.49709		1
BRCA1;628;	-0.000390952	1.77445	-0.986085	2.94311	1.8858	-0.822734	2.22381	1.49355	1.80809	1.42576	2.15854	2.00567		2
BNC2;857;	-0.000390952	0.3785	0.416507	0.0668853	-0.641223	-0.761688	-1.43254	-1.52659	-0.764803	-2.26983	-0.205472	-0.0830324		3
BCAR1;441;	-0.000390952	-0.211856	-0.98575	-0.946278	0.491683	0.194179	-2.40226	-3.05777	-3.46298	-3.63813	-3.54085	-3.87818		4
ARHGEF18;1000;	-0.000390952	3.1898	3.11835	2.8346	2.70199	1.28677	-0.237923	-0.82798	-1.2214	-1.32872	-0.712997	-0.132066		1
BRCA2;231;	-0.000390952	0.597241	-0.0773167	0.589946	0.624119	0.510754	1.08755	1.36728	0.684219	1.12209	1.05447	0.713229		2
BNIP3;88;	-0.000390952	0.00955221	-0.0406549	0.574244	-0.272471	-0.192346	-1.98075	-0.0926109	-0.622417	-0.514484	0.241455	-0.316042		3
BCAR1;442;	-0.000390952	-0.258546	-0.252057	-0.47192	0.771638	0.307478	-2.06042	-2.78866	-3.15221	-3.35783	-3.55713	-3.65914		4
ARHGEF18;1001;	-0.000390952	3.4617	2.78188	2.68091	2.54606	1.05313	-0.390575	-1.35457	-0.584281	0.271219	-0.901679	-0.826602		1
BRCA2;2319;	-0.000390952	0.340796	0.243704	0.0788362	0.20414	0.167425	0.663797	-0.145907	0.346156	0.417211	0.344333	0.28817		2
BRCA1;1137;	-0.000390952	0.152016	-0.0667583	-0.296408	-0.7495	-1.28766	-0.52955	-0.914288	-0.274018	-0.293773	0.0208204	-0.187139		3
BCAR1;444;	-0.000390952	-0.998368	-0.998281	-1.77485	-0.401291	-1.34866	-3.28909	-3.9518	-4.33313	-4.47117	-4.60584	-4.7145		4
ARHGEF18;1005;	-0.000390952	3.28644	3.23272	2.94308	2.79909	1.39216	-0.137647	-1.20774	-0.32648	-0.947657	0.623763	0.0898479		1
BRD7;289;	-0.000390952	0.257318	0.225154	0.872981	1.8243	1.02641	1.64893	0.480689	0.718608	0.851042	1.81182	1.77741		2
BRCA1;1479;	-0.000390952	-0.765468	-0.320013	-0.473175	-0.716463	-0.520778	-0.306065	-0.523518	-0.719445	-0.422294	0.39646	0.16208		3
BCL9L;933;	-0.000390952	-0.0322993	-1.53394	0.166203	-2.44071	-0.282191	-2.06251	-2.92277	-2.81828	-1.23283	-2.30513	-0.842102		4
ARHGEF7;621;	-0.000390952	2.46951	2.64374	3.05523	2.92673	1.72147	-0.683656	0.518116	1.16965	1.79973	1.36274	1.4305		1
BRIP1;128;	-0.000390952	1.03348	0.878322	0.919746	0.712384	1.30722	0.874937	1.90436	1.76239	1.54388	1.97173	0.0404896		2
BRCA1;1810;	-0.000390952	0.00765133	-0.427719	-0.0956608	-1.09263	-1.03097	-0.641725	-0.765381	-0.637277	-0.665222	0.29479	0.249665		3
BIRC2;153;	-0.000390952	0.461508	0.322741	-1.03846	-1.55305	-0.663035	-0.513137	-2.87224	-1.43254	-0.844959	-1.67244	-1.44919		4
ARL6IP4;140;	-0.000390952	0.390282	0.353684	0.754093	-0.0452176	-0.712212	-0.589158	-0.536635	-1.05817	-0.414054	-0.358805	-0.522203		1
BRIP1;994;	-0.000390952	0.309784	-2.03501	0.46995	0.628237	0.0656614	0.200685	0.243867	0.516842	0.195097	0.452601	0.466974		2
BRCA1;503;	-0.000390952	1.26665	0.786227	0.744054	-0.283927	-1.53572	-1.41375	-1.90106	-1.3463	0.240065	-0.316568	-0.434022		3
BORA;38;	-0.000390952	0.153009	0.190392	-0.7209	-0.163847	-0.473619	0.0198083	-1.89529	0.213343	-0.211265	-1.14589	-0.314045		4
ARVCF;914;	-0.000390952	2.07455	2.66439	2.88794	3.01791	1.77905	0.580385	0.124167	0.514038	0.580732	0.574591	0.338331		1
BUB1B;377;	-0.000390952	-0.0667946	0.386131	0.668409	0.879663	1.35886	1.66423	1.91792	2.21904	2.1225	2.507	2.20227		2
BRCA1;504;	-0.000390952	0.812922	0.461363	0.875613	0.520232	-0.0530468	0.140777	-0.137653	0.00991842	1.07356	0.722021	0.248009		3
BPTF;1312;	-0.000390952	0.230892	0.292054	0.343307	0.324392	-0.150789	-0.63929	-1.01697	-1.06433	-1.84278	-0.985782	-0.91262		4
ARVCF;917;	-0.000390952	0.610623	1.44941	1.85935	1.90168	0.525799	0.40093	1.068	-0.270511	1.02175	0.1542	0.0488968		1
C2CD5;293;	-0.000390952	0.684579	0.690809	1.26743	1.55953	1.91789	1.6831	1.7279	1.50816	2.75091	2.14443	0.745796		2
BRCA2;487;	-0.000390952	0.320205	-0.000864603	0.599595	0.0866672	-0.231458	-1.93329	-0.0750467	0.572775	0.383288	0.375927	0.21039		3
BRAT1;685;	-0.000390952	-0.696446	-0.969138	-0.722396	-1.08573	-0.763836	-1.15373	-1.40996	-1.33566	-1.10782	-1.01831	-1.07083		4
ASAP1;854;	-0.000390952	-0.842866	-0.927554	-0.721158	-1.09533	-0.496465	-0.680245	-0.61591	-0.949614	-0.52391	-0.463926	-1.44382		1
C2CD5;295;	-0.000390952	0.783203	0.737548	1.13498	1.19446	1.54872	1.27964	1.36961	1.18734	1.78771	1.53049	0.610237		2
BRD4;1086;	-0.000390952	-0.276611	-0.804937	-0.558112	-1.07185	-0.399967	-0.510793	-0.384107	-0.995034	-0.535468	-0.508143	-0.369481		3
BRCA2;2048;	-0.000390952	0.3277	0.505423	0.490626	0.409212	-0.589046	-0.48958	-0.339066	-0.510556	-0.535731	-0.523642	-1.17242		4
ASAP1;858;	-0.000390952	0.700113	0.44196	0.48565	0.555077	-0.145486	-0.671938	-0.922963	-1.05768	-0.183118	-0.634316	-1.60272		1
CACTIN;94;	-0.000390952	0.328559	0.695012	0.242558	-0.0953935	0.137012	0.26264	0.900647	0.19727	1.16846	0.570754	0.846344		2
BRD4;1153;	-0.000390952	-0.00118274	0.0850978	-1.07657	-0.676346	-1.19793	-1.04248	-0.822935	-1.278	-0.506673	-0.731389	-0.97448		3
BRD1;1186;	-0.000390952	-0.939618	-0.866738	-1.18769	-0.923742	-0.900392	-1.06701	-1.26043	-1.02655	-1.35283	-1.92642	-1.74124		4
ATF1;196;	-0.000390952	0.543442	1.08378	1.10511	0.132401	1.15878	-0.0740876	0.128514	0.529258	0.611748	0.379905	0.275252		1
CAD;1859;	-0.000390952	0.579908	0.087626	0.498695	0.824191	0.917329	1.09891	0.841647	0.819846	1.35288	0.719961	-0.135869		2
BRWD1;1889;	-0.000390952	-0.238983	0.692134	0.346404	0.829403	2.03288	-0.727606	-0.865143	0.162568	0.472064	1.2589	1.36816		3
BRPF1;120;	-0.000390952	0.169345	0.0416886	-0.0171659	-1.26838	-0.449925	-0.0382067	-0.769774	-0.923323	-0.476233	-0.564116	-0.381088		4
ATG16L1;287;	-0.000390952	1.25135	1.18617	1.36225	0.584279	-0.203032	0.324093	-0.0871862	-0.70127	0.453044	0.00798713	-0.316073		1
CAMSAP3;1024;	-0.000390952	0.140369	-0.334205	1.57116	1.07282	1.10134	1.52898	1.78521	1.5526	1.89424	1.60822	0.931092		2
BRWD1;1890;	-0.000390952	-0.377745	0.438318	0.369424	1.11288	1.76803	-1.02244	-0.713264	-0.196463	0.483082	0.685754	1.42895		3
BRPF3;402;	-0.000390952	0.338917	0.204805	0.409165	-0.455072	-0.218557	0.115403	-0.415701	-0.48755	-1.03147	-0.78314	-0.444824		4
ATG2B;1741;	-0.000390952	1.12448	1.43682	1.77059	1.65669	1.42805	1.00768	0.592178	0.380006	0.850711	0.673444	0.624949		1
CAMSAP3;862;	-0.000390952	0.386858	1.22266	0.87249	-1.15134	1.9335	2.24019	1.41714	1.19693	0.996134	1.16275	0.303601		2
BUD13;121;	-0.000390952	-0.060294	0.19793	-0.619319	-1.17337	-0.521112	-2.49168	-1.50783	-0.929615	-0.173482	-1.0836	-0.677079		3
BRWD3;1581;	-0.000390952	-0.604056	-0.507124	-0.765549	-1.67154	-0.25846	-1.29834	-0.600856	-1.80337	-0.673226	-1.43683	-1.27444		4
ATG2B;389;	-0.000390952	0.641359	0.730841	1.6044	1.02225	0.417025	0.283015	-0.512764	-0.908546	-0.0931081	0.578609	-0.471268		1
CASKIN2;696;	-0.000390952	-0.00210651	-0.131161	1.89791	0.353524	-0.5985	1.3846	1.71486	0.338735	1.44514	0.393758	-0.0831812		2
C78339;45;	-0.000390952	1.19794	1.62353	0.949211	-0.238271	-1.57922	-0.228713	-0.776692	-1.40356	0.328812	0.972012	-2.12724		3
BRWD3;1760;	-0.000390952	0.0116505	0.0268639	-0.00757561	-0.777699	-0.634834	-1.22672	-0.83638	-1.67346	-0.938294	-2.05761	-2.0574		4
ATG2B;400;	-0.000390952	2.00029	2.38338	3.03304	2.41282	2.31146	1.69029	0.460372	0.582268	1.54057	0.256701	1.2375		1
CASKIN2;699;	-0.000390952	0.198023	0.0649233	2.1005	0.488128	-0.447807	1.62983	1.89204	0.537206	1.47668	0.44478	0.125604		2
CAAP1;306;	-0.000390952	0.222981	-0.0516352	-0.472849	-0.719356	-0.638714	-1.0063	-0.469868	-1.00675	-1.252	-0.00803814	-0.299068		3
C2CD2;649;	-0.000390952	0.0957972	-0.335192	-0.607193	-0.682116	-1.02765	-0.463885	-0.412306	-0.976327	-1.5884	-1.88633	-1.29445		4
ATP11C;1123;	-0.000390952	0.483535	0.611074	0.874383	0.7692	0.161317	-0.586011	-1.05258	-0.697676	0.41885	-0.213076	-0.475976		1
CCDC132;494;	-0.000390952	0.932527	0.955282	1.37393	1.22836	2.46815	2.56059	2.27781	2.48373	2.62554	2.15166	2.48157		2
CAAP1;307;	-0.000390952	-0.155341	-0.105229	-0.236338	-0.475656	-0.560114	-0.665671	-1.18074	-1.18665	-1.41366	0.0997943	-0.33242		3
C2CD5;307;	-0.000390952	-0.584893	-1.4864	-0.74346	-0.939203	-0.879034	-1.8802	-1.50399	-0.834816	-1.50051	-1.93402	-1.45998		4
ATP11C;1126;	-0.000390952	0.482912	0.6103	0.873909	0.768685	0.160639	-0.587166	-1.05349	-0.698035	0.41902	-0.213836	-0.49588		1
CCDC6;360;	-0.000390952	-0.769355	-1.97913	-0.204651	0.270438	1.15286	0.53485	0.32776	0.816144	0.451948	0.0296256	-0.613158		2
CAST;323;	-0.000390952	1.32808	1.17952	1.1616	-3.03574	-2.71261	-3.69922	-0.510637	-3.12883	0.204642	-0.11828	-0.80032		3
CAAP1;71;	-0.000390952	0.27281	0.261263	0.0949711	-0.689761	-0.814147	-0.505469	-0.657275	-1.06647	-1.21081	-0.639383	-1.99881		4
ATP7A;357;	-0.000390952	1.15451	1.1216	2.06222	1.29169	2.14875	0.938094	0.34289	-0.401556	-0.537369	0.276739	-0.466883		1
CCDC66;595;	-0.000390952	-0.206413	0.0176775	0.195673	0.487005	0.726182	0.666522	-0.086494	-0.233805	1.45658	-0.346283	0.0760569		2
CBFB;173;	-0.000390952	0.0606912	-0.0995684	-0.708402	-0.600408	-0.819238	-0.406029	-1.00389	-0.540968	-0.925501	-0.0280551	-0.0846185		3
CAAP1;74;	-0.000390952	0.216302	0.219716	0.0204498	-0.975238	-0.957578	-0.55085	-0.442437	-1.1358	-1.25114	-0.603622	-0.979732		4
ATRX;626;	-0.000390952	0.261441	-0.0581623	0.451218	-0.211019	0.0325224	-0.138089	-0.651721	-0.196938	-0.462857	-0.484463	-0.148415		1
CCDC88A;1588;	-0.000390952	1.57283	1.33568	2.8467	2.14825	3.33765	-0.0838936	3.23265	3.27717	3.16938	4.21701	3.72452		2
CBX3;176;	-0.000390952	0.0527301	0.00239747	-0.179618	-0.351622	-0.593662	-0.547544	-0.481124	-0.55068	-1.07507	0.242251	0.253738		3
CABIN1;2111;	-0.000390952	-0.822445	-0.603543	-1.33118	-0.611081	-0.589859	-1.27843	-1.28706	-0.818574	-0.811473	-1.08854	-0.828127		4
ATRX;633;	-0.000390952	-0.0234425	0.157784	0.300399	-0.0930946	-0.341273	-0.405267	-1.23596	-0.493463	-0.367113	-0.9612	-0.406433		1
CCDC88C;1582;	-0.000390952	0.188339	0.836043	1.76594	0.696746	2.06531	1.5296	1.79815	1.55512	2.58124	0.577728	1.42131		2
CCDC14;95;	-0.000390952	0.423668	0.00201786	-0.267662	-0.181486	-0.121425	-2.05419	-0.12389	0.224553	0.371532	0.21837	-0.221936		3
CABIN1;2118;	-0.000390952	-0.669139	-0.822252	-1.33843	-0.314271	-1.76221	-2.68048	-2.19358	-0.81134	-2.91897	-2.77456	-2.4994		4
ATXN2L;499;	-0.000390952	1.03223	1.00977	1.37583	1.64054	1.2685	0.429195	-0.31801	0.189066	0.468391	-0.216433	0.583783		1
CCNL1;380;	-0.000390952	0.472771	0.267602	0.537973	0.441292	0.574355	0.267464	1.05196	0.561983	0.879459	0.588908	0.00369953		2
CCDC88A;1417;	-0.000390952	0.575496	0.523566	-0.0740585	-0.243959	-0.694491	-0.59652	-0.763574	-0.627243	-0.0999245	-0.228553	-0.142793		3
CALCOCO1;208;	-0.000390952	-0.483973	-0.364069	-0.99927	-1.73484	-2.01942	-2.85651	-2.93286	-2.14365	-4.70503	-3.5428	-2.48108		4
BAZ1B;374;	-0.000390952	2.21924	2.54459	2.10678	1.19907	0.556372	0.528655	0.444771	0.700578	1.45504	0.804093	0.560579		1
CCNYL1;111;	-0.000390952	-0.705861	-0.540399	0.412696	0.432438	0.674907	0.429898	0.729824	0.342466	0.453814	0.418674	0.651547		2
CCDC88A;1421;	-0.000390952	1.0231	0.875289	0.0634449	0.0555532	-0.504992	-0.219693	-0.328156	-0.0783609	0.512311	0.30284	-0.473294		3
CAMSAP1;1041;	-0.000390952	0.647193	0.357018	0.26119	0.399512	-0.230391	-0.980889	-1.25444	-0.624211	-0.88055	-1.73035	-1.32099		4
BAZ2A;1354;	-0.000390952	0.625724	0.782284	0.663183	0.482139	0.109295	0.0222936	-0.230131	0.113537	0.504675	0.461827	0.104298		1
CCNYL1;118;	-0.000390952	-0.23625	0.0329027	0.0680603	-0.198222	-0.155169	0.157704	0.54003	0.561583	0.38039	0.447007	0.0903168		2
CCDC88A;1677;	-0.000390952	0.130298	-0.244616	-0.381494	-0.492257	-0.134048	-0.7558	-0.790178	-0.603659	0.228039	0.0688714	0.444829		3
CARS;390;	-0.000390952	0.104376	-0.592678	-0.185753	-0.579975	-1.75352	-1.96765	-1.87289	-1.43843	-3.87043	-4.54449	-2.47463		4
BBX;159;	-0.000390952	1.91227	1.7685	2.14741	2.82209	1.68329	0.96375	0.424599	0.921846	1.14448	0.959147	1.18163		1
CCSER2;205;	-0.000390952	1.13189	0.710492	1.62104	1.98236	2.18386	2.79635	2.7073	2.65141	0.929521	1.20765	1.29046		2
CCDC88A;1680;	-0.000390952	-0.281427	-0.350956	-1.55074	-1.63027	-0.947416	-1.46273	-1.81102	-1.38814	-0.461505	-0.963643	-0.55945		3
CASC3;65;	-0.000390952	2.10078	0.71498	0.590309	-1.36575	0.983979	0.725141	-2.38873	-2.17684	-1.09526	-2.58797	-2.86288		4
BCL2L13;387;	-0.000390952	0.179112	0.60675	0.913646	0.133013	-0.348739	-1.52463	-1.29753	-1.50611	-0.790398	-1.10421	-0.69712		1
CD3EAP;187;	-0.000390952	2.93602	2.65539	2.70029	2.70273	3.2473	3.30235	3.29026	3.27415	3.32326	3.15533	3.50132		2
CDC42BPA;1638;	-0.000390952	-0.230281	-0.565578	-1.17509	-2.13864	-2.23526	-3.88979	-3.82691	-2.71611	-2.42948	-1.88576	-1.519		3
CASK;571;	-0.000390952	-0.142755	-0.572205	-1.1215	-0.862625	-1.84028	-0.0600983	-0.105804	-1.77283	-2.12239	-1.98934	-2.77924		4
BCL9;906;	-0.000390952	1.30472	1.4543	1.56633	1.41516	-0.744241	-0.896765	-1.37045	-0.334749	-0.763868	-0.186079	-1.0172		1
CDC42EP4;136;	-0.000390952	1.97658	1.60685	2.81585	2.87543	3.72041	3.86564	3.97771	3.72544	3.68693	3.6453	3.14668		2
CDC42BPA;1641;	-0.000390952	0.0632603	-0.381364	-0.832409	-1.79459	-1.8446	-2.91504	-2.8841	-2.25817	-2.14426	-1.56221	-1.20027		3
CASKIN2;253;	-0.000390952	-0.880681	-0.492183	1.23931	-1.01837	-1.08053	-0.742072	-1.22596	-1.59754	-0.129684	-0.925743	-1.40257		4
BCL9;916;	-0.000390952	1.30394	1.45504	1.56637	1.41425	-0.745141	-0.897908	-1.37064	-0.329507	-0.993326	-0.185611	-1.01668		1
CDC42EP4;140;	-0.000390952	2.27593	2.07876	3.08291	3.02258	4.01028	4.12514	4.24297	4.00114	3.94401	3.93304	3.79684		2
CDK12;381;	-0.000390952	-0.62971	-0.694013	-0.641131	-0.286744	-1.48658	-0.0626963	-2.22568	-1.20138	-0.59551	-0.1175	-0.3402		3
CAST;219;	-0.000390952	0.177522	0.23699	-0.599098	-0.303682	-0.53364	-0.333269	-0.901421	-0.331858	-0.186315	-0.220717	-0.330375		4
BCL9L;1014;	-0.000390952	0.580998	0.590273	0.440071	0.896309	-0.229279	-1.20806	-1.1096	-1.55068	0.371379	-0.476077	0.010103		1
CDC5L;430;	-0.000390952	0.501026	0.135027	0.656519	1.19365	1.00194	1.43049	0.611882	1.28022	1.51675	-1.00512	1.29036		2
CDK9;186;	-0.000390952	0.333086	1.26739	-0.207094	0.669353	-2.8676	-0.594596	0.285339	-0.228357	-0.189004	0.690608	0.0776854		3
CBLB;525;	-0.000390952	-1.08714	-0.885436	-1.84756	-1.51783	-1.22948	-1.10262	-0.672125	-1.40759	-0.961519	-1.60099	-1.49611		4
BCL9L;118;	-0.000390952	1.18023	1.2805	1.21282	1.65624	0.672028	-0.886865	-1.17237	-0.0505878	1.61714	0.193645	0.609607		1
CDCA3;43;	-0.000390952	0.810688	-0.292712	0.879928	0.559036	2.04463	2.38203	1.13581	1.56778	2.06512	1.86336	2.39494		2
CENPC;280;	-0.000390952	-0.115159	-0.286804	-0.0135561	-0.130524	-0.175601	-0.415068	-1.00204	-0.759335	-0.26114	-0.241673	-0.315339		3
CCDC186;745;	-0.000390952	-0.0563545	-0.0740833	-0.353651	-0.315917	-0.286216	-0.67726	-0.359817	-0.876892	-0.470551	-0.890637	-1.456		4
BCL9L;21;	-0.000390952	0.808327	0.699086	1.08187	1.4788	1.22964	0.475512	0.0723034	0.380327	1.34448	0.264117	0.224309		1
CDCA3;67;	-0.000390952	0.45883	0.434321	0.859189	0.688777	1.25261	1.47101	0.991451	1.27706	1.27582	0.982015	1.34921		2
CEP170;1102;	-0.000390952	-0.182719	-0.191912	0.214242	-0.0331284	-0.564152	-1.75422	-0.827181	0.0663292	-0.618744	-0.795145	-0.0697569		3
CCDC88C;1575;	-0.000390952	-0.447019	-1.10137	-1.19264	-0.754239	-0.743323	-1.13402	-1.98015	-1.53573	-1.24965	-2.18102	-2.08996		4
BCL9L;939;	-0.000390952	3.55858	3.13888	3.06633	3.89024	2.50114	0.513543	-0.689444	0.312142	1.89232	1.21805	2.2139		1
CDK11B;740;	-0.000390952	-0.0535243	0.123586	0.0855365	-0.00441093	0.882306	0.799884	0.804721	0.587979	0.582488	0.540959	0.70842		2
CEP170;829;	-0.000390952	-0.115484	-0.426294	0.382191	-0.600123	-1.09877	-0.389007	-1.51105	-0.0672448	-0.307987	0.421745	-0.664046		3
CCDC88C;1578;	-0.000390952	-0.133754	-0.933339	-1.75136	-1.46096	-0.421231	-1.70693	-1.92241	-2.52339	-1.06341	-3.65509	-2.51282		4
BCL9L;944;	-0.000390952	-0.0360976	-0.192238	0.388916	1.11042	0.331609	-1.25822	-2.02025	-1.39997	0.0851415	-0.799309	0.285964		1
CDK11B;741;	-0.000390952	-0.0128358	-0.263301	0.847608	0.081686	0.841838	0.314413	0.431865	0.388981	0.58815	0.754888	0.684551		2
CEP350;1256;	-0.000390952	0.524339	0.40135	1.15628	0.297971	-0.0637363	-0.698396	-0.519186	-0.197537	-0.307438	-0.134991	-0.161153		3
CCNB2;397;	-0.000390952	-0.503409	-0.454605	-0.947759	-0.649212	-0.605317	-0.812991	-2.09414	-1.60342	-1.23837	-1.1127	-1.37352		4
BCL9L;951;	-0.000390952	1.88618	1.77783	2.22585	2.55491	0.80148	-0.988231	-1.17795	-0.376202	0.0373651	-1.46344	0.329416		1
CDK12;310;	-0.000390952	-0.352065	0.898742	3.03492	2.58536	0.327633	3.28103	3.53923	2.70836	0.775108	2.35636	0.353034		2
CEP350;1259;	-0.000390952	0.344088	0.345635	1.1345	0.231239	-0.0824077	-0.749668	-0.505414	-0.237049	-0.346793	-0.146901	-0.213095		3
CCNE1;385;	-0.000390952	0.168844	0.311971	-0.267645	0.0427187	-0.706798	-0.393432	-0.203892	-0.904934	-1.5523	-0.563642	-0.849313		4
BCL9L;954;	-0.000390952	2.67329	2.72018	2.74366	2.85028	1.36019	0.191673	-1.42854	-0.458584	0.539373	0.319214	1.49282		1
CDK12;342;	-0.000390952	-0.479639	0.136739	0.207278	0.448063	0.606044	0.223301	0.290048	-0.0424685	-0.153794	0.307354	0.632156		2
CEP63;304;	-0.000390952	0.0518749	-0.201544	0.152134	-0.836821	-1.79174	-2.35322	-0.912629	-2.09631	-0.244753	0.215282	0.215077		3
CCNL2;366;	-0.000390952	-0.525714	-1.16034	-0.428492	-0.857325	-1.25186	-1.61995	-0.932019	-0.952819	-0.934016	-1.34775	-0.937557		4
BCL9L;972;	-0.000390952	1.5205	1.04696	1.65249	1.89961	0.824286	-0.925232	-1.03864	-0.0470295	0.575732	0.0616724	0.421309		1
CDK12;344;	-0.000390952	-0.513286	0.13484	0.58905	0.480082	0.608352	0.225705	0.289778	0.0158824	-0.147316	0.310008	0.631116		2
CHAF1A;117;	-0.000390952	0.34614	-0.713733	-0.881562	-2.19356	-3.49206	-2.25585	-2.65593	-2.957	-4.59585	-0.763448	0.45107		3
CCP110;382;	-0.000390952	0.0449805	-0.298913	-0.846681	-1.62298	-2.24523	-1.79464	-1.62696	-1.53299	-1.62553	-1.49573	-2.48812		4
BCLAF1;752;	-0.000390952	1.56413	1.57813	1.41722	0.780369	0.517158	0.111272	0.604165	0.500849	0.782569	0.141937	-0.517295		1
CDK13;1147;	-0.000390952	0.652336	0.551849	1.07516	1.09583	1.31387	1.41659	1.24496	1.16256	0.972286	0.768394	1.10794		2
CHAMP1;405;	-0.000390952	-0.416691	-0.125971	0.0877361	-0.796909	-1.36742	-1.29464	-0.141882	-0.596085	-0.790867	-0.304605	0.196823		3
CCP110;398;	-0.000390952	0.0442723	-0.302555	-0.845257	-1.62298	-1.99333	-1.77498	-1.68258	-1.53181	-1.6203	-1.49401	-2.40411		4
BDP1;1870;	-0.000390952	1.35935	1.00171	1.12203	0.84994	0.256908	-0.244156	0.0207009	0.309463	0.366456	0.548765	0.00683947		1
CDK13;437;	-0.000390952	0.457012	0.300621	0.837433	0.927337	0.62321	0.681234	0.716647	0.897246	1.22882	1.13564	0.914181		2
CHAMP1;492;	-0.000390952	0.516911	0.96417	-1.16036	-0.447658	-1.76268	-0.0451476	-1.23654	-1.84041	-0.504108	-0.627509	2.64536		3
CCP110;593;	-0.000390952	0.0813047	0.17192	-0.220077	-0.382631	-2.05276	-1.42192	-1.71174	-1.13731	-1.08094	-1.29233	-2.81025		4
BLM;125;	-0.000390952	1.64457	1.83856	1.35218	0.738968	0.247942	-0.162619	-1.70422	-0.560098	0.0202311	-0.663959	-0.0437507		1
CDK13;438;	-0.000390952	0.0913006	-0.258521	0.133404	0.228425	0.0574375	0.1212	0.191621	0.0313347	0.195574	0.44886	0.0586853		2
CHD4;78;	-0.000390952	-0.906914	-1.15692	-0.945013	-0.958814	-1.29562	-0.911088	-1.47567	-1.24246	-1.65585	-0.436939	-0.298677		3
CCZ1;264;	-0.000390952	-0.175417	-0.0670211	-0.567049	-0.70418	-0.760786	-0.577171	-0.176034	-0.486755	-1.09946	-0.813181	-0.938011		4
BNIP2;114;	-0.000390952	-0.352915	0.446001	0.346026	1.28173	0.692467	-0.632132	-4.3611	-1.33218	-0.785736	-1.60131	-2.29976		1
CDK13;440;	-0.000390952	0.0913006	-0.258521	0.133404	0.228425	0.0574375	0.1212	0.191621	0.0313347	0.195574	0.44886	0.0586853		2
CHD4;79;	-0.000390952	-0.768243	-1.03352	-0.811429	-0.782748	-1.21293	-0.754784	-1.5042	-1.10592	-1.5299	-0.309311	-0.191442		3
CDAN1;270;	-0.000390952	-0.329554	-1.41502	-0.365273	-0.878246	-1.6705	-0.912706	-1.31158	-0.949795	-0.880391	-1.05203	-1.69243		4
BOD1L;1676;	-0.000390952	0.87447	1.02092	1.32181	1.35132	0.833087	-0.279769	-0.532699	-0.72999	-0.86757	-0.541114	-0.310739		1
CDK5RAP2;1367;	-0.000390952	2.84431	0.508553	2.82283	0.305337	3.06554	2.69802	2.56311	3.03859	1.88966	2.85231	2.25853		2
CHKA;71;	-0.000390952	0.345254	0.312694	0.384343	-0.395922	0.28907	-0.403896	-0.338328	-1.4867	-0.106335	0.536133	1.0071		3
CDAN1;70;	-0.000390952	-0.118245	-0.708704	-0.79029	-0.458214	-0.87496	-0.642068	-0.838141	-0.573002	-0.460799	-1.46005	-0.362807		4
BOD1L;2888;	-0.000390952	1.82134	0.925493	2.53043	2.15838	1.51616	-1.99886	0.967516	0.896016	0.573515	-2.77753	0.691448		1
CDK9;362;	-0.000390952	-0.182992	-0.520764	0.605415	1.15621	0.404971	1.5872	0.666548	0.749911	1.04624	0.405599	0.364811		2
CLASP1;588;	-0.000390952	-0.264438	-1.15784	-1.24524	-2.29554	-1.72758	-1.56491	-2.55522	-4.03465	-2.3993	-0.530859	-0.331179		3
CDC23;582;	-0.000390952	-0.0575961	0.0775145	-0.206197	0.0205097	-0.53565	-0.28325	-0.327905	-0.106767	-0.143603	-0.0394463	-0.0855679		4
BPTF;1302;	-0.000390952	1.2519	1.24186	1.62403	1.09091	0.400426	0.0238579	-0.229083	-0.0516774	0.21419	0.271235	-0.32896		1
CEACAM1;326;	-0.000390952	3.76904	3.82737	3.7895	3.56552	3.43474	4.21995	4.47639	4.88155	5.84632	2.80942	2.66571		2
CLASP1;748;	-0.000390952	1.32088	1.48388	-0.215665	0.00224905	-0.0366842	-0.300256	-0.864665	-0.958212	-0.820282	-0.425968	0.955181		3
CDH1;772;	-0.000390952	-0.000906867	-1.10268	0.815599	-0.597773	-0.885482	-1.55278	-1.63964	-3.51543	-1.59692	-1.78296	-1.94316		4
BRCA1;502;	-0.000390952	2.03123	1.66253	1.66844	0.306289	-0.614606	-0.585494	-1.06962	-0.506903	-0.438538	0.322451	0.0647054		1
CEP152;48;	-0.000390952	-0.395701	0.436048	0.703752	-0.12919	1.03028	0.601474	1.46779	1.36484	0.535927	0.849103	0.592212		2
CLASP1;749;	-0.000390952	-0.275144	-0.55188	-0.966937	-1.27963	-0.792444	-1.1983	-1.83016	-1.91119	-1.70109	-1.31305	0.119163		3
CDK12;640;	-0.000390952	-0.549284	-0.0488272	-0.3397	-0.580436	-0.790523	-0.712735	-1.23195	-0.780676	-0.904094	-1.32044	-0.189836		4
BRD9;587;	-0.000390952	0.394158	0.37087	0.860822	0.871342	0.653543	0.56225	-1.08255	0.235137	0.539103	-0.716715	1.22599		1
CEP170B;360;	-0.000390952	-2.0807	0.16807	1.59086	1.44101	1.35766	0.661192	0.252384	0.92572	1.00884	0.993959	-0.72073		2
CLASP1;750;	-0.000390952	-0.363615	0.364267	-1.05243	-1.05472	-0.672561	-1.31473	-1.82812	-1.90763	-1.62096	-1.42351	-0.00690192		3
CDK12;681;	-0.000390952	-0.381346	-0.363436	-0.396758	-0.587941	-0.920317	-0.464198	-1.41948	-1.09796	-0.898232	-0.532105	-0.703514		4
BRIP1;197;	-0.000390952	1.34575	0.761229	0.72787	0.28239	-0.341381	-0.57675	0.483043	0.0096931	-0.0974734	0.834951	-0.857694		1
CEP63;275;	-0.000390952	0.601149	0.609297	0.84538	-0.0506313	0.615639	0.209878	1.49602	2.00583	1.39048	0.446856	0.215739		2
CLASP1;751;	-0.000390952	-0.352858	0.15025	-1.09966	-1.25984	-0.839333	-1.24996	-1.88611	-2.00668	-1.70954	-0.951009	-0.811601		3
CDK16;110;	-0.000390952	0.800904	0.629279	1.20147	-0.229398	-0.375907	-2.19295	-1.02122	-1.17632	-0.758621	-1.85457	-2.02425		4
BTRC;127;	-0.000390952	0.879318	0.787327	0.964037	1.39256	0.972123	-0.383512	0.235733	0.83232	0.708693	0.426326	0.480334		1
CEP63;278;	-0.000390952	0.891347	0.551704	0.912881	0.345865	1.39602	0.319667	1.22585	1.9939	1.47231	0.580236	0.46224		2
CLSPN;26;	-0.000390952	-0.0530123	0.0690765	-0.259517	-0.709863	-3.63561	-0.642104	-0.552353	-0.845466	-0.787324	-0.370764	0.128156		3
CDK5RAP2;485;	-0.000390952	-0.165545	-1.06981	-0.922134	-1.11247	-1.35801	-0.746563	-0.672304	-1.01887	-1.56427	-3.56629	-0.844435		4
C2CD3;2119;	-0.000390952	-0.142631	-0.289299	0.620764	-0.0428443	0.0769745	-2.70727	-2.85603	-1.91101	-0.919197	-1.4181	-1.37145		1
CEP89;77;	-0.000390952	0.377241	0.52163	1.07274	1.15138	1.62085	0.505589	1.81887	2.15349	2.34841	0.55709	0.968873		2
CLSPN;417;	-0.000390952	-1.51689	-1.14885	-0.112632	-1.36699	-0.741321	-2.24863	-2.34393	-2.53787	-0.20749	0.0423413	-1.5937		3
CDS2;30;	-0.000390952	0.565921	0.832601	1.04724	1.02033	0.734507	0.39951	0.344876	-0.47232	-0.991216	-0.732092	-1.13151		4
C2CD3;453;	-0.000390952	0.0392068	-0.0437846	1.10575	0.471542	0.494581	-1.99548	-2.11139	-1.64238	-1.52441	-1.64782	-1.19667		1
CHAF1B;422;	-0.000390952	-0.187787	1.34674	0.728002	1.29469	1.53381	1.85718	0.433219	1.35143	1.71148	2.09453	2.04573		2
CLSPN;42;	-0.000390952	-0.312193	0.0365374	-0.212358	-0.671941	-1.42455	-0.632993	-0.302176	-0.5399	-0.584425	-0.438643	0.0139284		3
CEP162;160;	-0.000390952	-0.602892	-2.43966	-0.144311	-1.57272	-1.01464	-3.10578	-3.05133	-1.14875	-1.47448	-0.915057	-3.33952		4
C2CD5;285;	-0.000390952	1.52577	1.52738	0.657112	1.37496	1.02535	0.74987	0.453605	0.652016	0.952833	0.726139	0.145864		1
CHAF1B;426;	-0.000390952	0.646632	1.61716	1.13461	1.53279	1.73595	2.09875	0.893391	1.58296	1.95535	2.0698	2.04773		2
CLSPN;46;	-0.000390952	0.0678602	0.0848594	-0.155588	-0.648388	-1.48717	-0.554202	-0.228721	-0.467354	-0.499016	-0.361669	0.0899269		3
CEP162;163;	-0.000390952	-0.808626	-2.74698	-0.34939	-1.73376	-1.38891	-3.2602	-4.13764	-1.46909	-1.70107	-1.15009	-4.2952		4
C78339;31;	-0.000390952	1.8319	2.21695	1.60918	-0.181126	-0.880991	-1.11296	-0.648842	-3.11146	-1.71118	0.848518	-1.57717		1
CHAMP1;272;	-0.000390952	1.06316	1.60269	0.914462	1.11906	1.7447	1.28804	1.83496	2.1431	1.703	2.13309	2.61844		2
CLSPN;785;	-0.000390952	0.219706	0.0646524	-0.125404	-0.733741	-1.10218	-0.560829	-0.779646	-0.617684	-0.764637	-0.609928	-0.34205		3
CEP164;270;	-0.000390952	-0.159614	0.0975785	-1.35567	-2.22131	-1.93067	-1.39634	-1.38227	-1.21771	-1.89499	-1.8028	-1.76225		4
CABIN1;1442;	-0.000390952	-0.337073	0.792376	0.530285	0.252916	-0.208055	-0.476837	-0.42652	-0.333981	-0.742564	-1.15415	-0.0073729		1
CHAMP1;276;	-0.000390952	1.08846	1.46037	1.30719	1.1203	1.84352	1.65129	1.90275	2.23097	1.77883	2.21774	2.67896		2
CMTR1;30;	-0.000390952	2.23674	2.32035	2.64873	1.69124	0.579695	-0.794545	-1.25374	-1.57529	-0.0359238	0.546191	0.765582		3
CEP164;378;	-0.000390952	-0.441079	-0.596638	-1.83002	-2.32376	-2.55101	-2.14104	-2.85705	-1.46507	-2.43428	-2.29023	-2.38041		4
CABIN1;2121;	-0.000390952	1.36039	1.13673	0.879703	0.907495	-0.31892	-1.56302	-2.27631	-1.38804	-1.11125	-2.2455	-1.69815		1
CHD1;1684;	-0.000390952	1.88521	2.33839	2.03931	1.53699	2.23132	2.42619	2.761	2.65549	2.16388	1.66299	2.84592		2
CNNM4;661;	-0.000390952	0.617821	0.474235	0.360589	-0.63485	-1.12315	-1.37691	-0.492727	-0.262283	-0.349277	-0.188967	0.600646		3
CEP164;381;	-0.000390952	-0.125744	-0.465817	-1.51835	-2.01027	-2.09048	-1.41364	-1.45229	-1.20874	-1.98789	-2.06748	-1.94476		4
CABIN1;2123;	-0.000390952	1.37671	0.89771	0.332808	-1.15361	-0.719242	-2.61787	-2.76541	-2.04791	-1.1456	-2.51256	-2.1637		1
CHD4;1524;	-0.000390952	0.665053	1.123	1.3722	1.93069	2.90388	2.91205	2.86067	2.26362	1.75282	3.03559	4.47806		2
CNTROB;782;	-0.000390952	0.504232	0.827576	0.0495371	-0.513569	0.00069572	0.290402	-1.31588	0.950285	0.705025	-0.460817	-0.0206805		3
CEP164;384;	-0.000390952	-0.156578	-0.49536	-1.55056	-2.04751	-2.02273	-1.4466	-1.48009	-1.14068	-2.05523	-2.09397	-1.97019		4
CABIN1;2126;	-0.000390952	0.385902	0.934938	0.994571	1.39749	-0.534432	-1.68229	-2.52303	-1.59439	-1.46635	-1.71496	-1.82433		1
CHD4;1528;	-0.000390952	0.326724	0.610361	0.593627	0.728742	1.38757	1.53182	1.61875	1.19308	1.05474	1.73359	2.30033		2
COBL;235;	-0.000390952	0.447578	0.867579	0.81552	0.16949	-0.244021	-0.980059	-0.437081	0.066194	0.632848	1.55252	-0.213158		3
CEP170B;1166;	-0.000390952	1.1407	0.996749	0.596555	0.0264708	-0.21421	0.0663546	0.0768107	-2.40874	-0.636575	-0.451646	-1.82251		4
CACNA1A;2303;	-0.000390952	2.31815	2.20717	2.23397	1.77942	2.11163	-0.413968	0.14054	1.16287	2.02149	1.51217	1.13499		1
CHMP2B;187;	-0.000390952	0.562856	0.174811	1.74781	1.67727	2.34601	3.15383	2.65866	3.39339	4.70867	3.21216	2.53249		2
COG3;536;	-0.000390952	0.635015	0.650424	0.0983353	-0.375419	-0.571303	-0.143274	-0.789155	0.302007	-1.01896	0.994647	1.21922		3
CEP170B;421;	-0.000390952	0.514571	0.168857	0.317357	0.203153	0.02701	-0.651363	-0.56821	-0.832363	-0.420533	-0.635843	-1.69979		4
CAMSAP1;823;	-0.000390952	1.58273	1.40552	1.26362	1.06342	0.979949	-0.9275	-0.209602	-0.14978	0.708842	0.914132	0.755375		1
CKAP2;578;	-0.000390952	0.279845	0.649406	-0.262377	0.788721	1.09078	1.41761	0.767858	1.09158	1.16518	1.00479	1.06523		2
CSNK1A1;349;	-0.000390952	-0.0459117	0.0335124	-0.178171	0.706129	0.467123	-0.445517	-0.653975	-2.68827	0.0348569	0.228708	0.467749		3
CEP192;185;	-0.000390952	-0.18695	-0.473831	-0.522324	-1.22922	-0.336764	-1.03484	-1.33817	-2.97086	-0.259553	-1.44483	-2.00096		4
CAMSAP3;335;	-0.000390952	1.03477	0.947721	1.07506	0.845191	0.049058	-0.560647	-0.690627	-0.594779	0.235485	-0.515359	-0.29933		1
CKAP2;579;	-0.000390952	0.277482	0.647343	-0.264998	0.786149	1.08831	1.41757	0.766746	1.09152	1.16509	1.16674	1.06243		2
CSPP1;405;	-0.000390952	0.128345	-0.938079	-1.72966	-0.874674	-1.25106	-1.44621	-1.42162	-1.77456	-1.04133	-0.603904	-1.1683		3
CEP350;1812;	-0.000390952	-0.683281	-0.53965	-0.312881	-1.1227	-1.19084	-1.18138	-1.40444	-1.19638	-1.06071	-1.9029	-1.75498		4
CAMSAP3;363;	-0.000390952	1.68749	1.60762	1.13286	1.23246	0.112344	-0.0589055	-0.714601	-0.217748	0.252877	-0.870128	-0.778136		1
CKAP4;26;	-0.000390952	1.26447	0.0507299	1.20625	1.63672	2.06532	2.37233	1.82084	2.35576	2.66954	2.67288	2.76385		2
CTDP1;860;	-0.000390952	-0.248327	-0.621445	-0.629838	-0.455486	-0.634322	-0.673621	-0.797653	-0.636044	-0.846088	-0.603959	-0.380883		3
CEP350;691;	-0.000390952	-0.136528	-0.0761677	0.19076	-0.297499	-0.348851	-0.845674	-0.868378	-0.269086	-0.199456	-1.8071	-0.040859		4
CAMSAP3;369;	-0.000390952	0.10857	0.122198	-0.190961	0.0100552	-0.518839	-0.443402	-0.940562	-0.729735	-0.410187	-1.27172	-1.4891		1
CLASP1;1117;	-0.000390952	0.0316695	-0.141697	0.789721	1.02392	0.899217	1.16845	1.38593	1.07753	0.922828	0.816991	0.790875		2
CTNNA1;690;	-0.000390952	-0.127541	-0.59111	-0.71431	-1.1276	-2.23316	-1.60009	-1.69684	-0.499128	-0.243456	-0.934013	0.0379701		3
CHD8;144;	-0.000390952	-0.513328	-0.649611	-0.527657	-1.98666	-1.86453	-0.947901	-0.853702	-0.668855	-0.298606	-2.30852	-1.76471		4
CAMSAP3;556;	-0.000390952	1.74407	1.73855	1.55557	1.53012	0.868556	0.613526	0.271511	0.726067	0.972879	0.600852	0.504561		1
CLASP1;559;	-0.000390952	0.709761	0.809687	0.726094	2.02335	2.73556	2.97673	3.53245	2.61817	2.72463	3.01669	3.3713		2
CTNND1;864;	-0.000390952	0.0233599	-0.629675	-0.064158	-0.880103	-1.43687	-1.8198	-1.14384	-0.271335	0.245582	0.0689159	0.0134105		3
CHMP4B;184;	-0.000390952	-0.235778	-0.71756	-0.854634	-0.471676	-0.287543	-0.649052	-1.38278	-0.208542	-0.531436	-1.47632	-0.418079		4
CASKIN2;855;	-0.000390952	0.738819	0.37294	2.35571	-0.10316	-0.590992	-0.362058	-0.510595	-0.93649	0.00812171	-0.881236	-0.84212		1
CLASP1;672;	-0.000390952	1.55282	1.2036	2.62385	3.2752	3.6751	3.48639	3.25351	3.03605	2.94697	3.28911	3.7641		2
CTPS1;573;	-0.000390952	0.444521	1.37469	2.52972	1.4297	-2.00814	-1.80748	-2.30415	1.64694	1.50912	-0.0265412	0.185154		3
CKAP2;561;	-0.000390952	-0.0777773	0.00754059	-0.350501	-0.122038	-0.114424	-0.110758	-1.06403	-0.259708	-0.158524	-0.557216	-0.56188		4
CAST;303;	-0.000390952	1.38473	1.26501	1.08204	0.876595	0.185517	-0.567755	-0.941638	-0.737272	0.141627	-0.0690851	-0.765965		1
CLASP1;676;	-0.000390952	2.54945	2.32979	3.07347	3.6472	3.52192	3.7966	3.77237	3.77602	3.46687	3.51218	3.50164		2
DAPK3;312;	-0.000390952	0.316796	0.170509	0.318684	0.0766058	-0.632417	-0.115226	-1.68277	-0.46169	-0.41245	-0.0868717	-0.548844		3
CKAP4;17;	-0.000390952	-1.79403	-0.266835	-2.42528	-3.02683	-2.84397	-1.54467	-1.12081	-3.97369	-0.373388	-3.31667	-2.89059		4
CAST;324;	-0.000390952	0.560189	0.724287	0.68868	0.878783	0.178842	-0.0442034	-0.638244	-0.240987	-0.657375	-0.0173462	-0.00414059		1
CLASP2;319;	-0.000390952	0.00854168	-0.891846	0.553746	0.992617	1.91373	0.373954	2.27972	2.51695	2.86099	3.7166	2.12616		2
DAXX;702;	-0.000390952	-0.18003	-0.539819	-0.462259	-1.82457	-2.53067	-1.55735	-1.76047	-2.16825	-2.18375	-1.14656	-1.13573		3
CLK4;340;	-0.000390952	0.20918	0.3667	0.0789017	-0.698443	-1.04421	-1.08241	-1.43496	-1.22224	-0.737649	-1.40408	-1.64265		4
CBX3;97;	-0.000390952	-0.494834	0.203727	-0.962966	-0.305106	0.0033588	-0.130189	-0.12227	-0.334493	-0.857298	-0.204732	-0.312732		1
CLASP2;461;	-0.000390952	2.30861	2.58074	2.76994	2.90233	3.52368	3.5316	3.39877	3.12987	2.69551	3.6904	3.70442		2
DCAF11;73;	-0.000390952	0.853073	-0.0765724	0.451746	0.795998	0.827153	-0.956656	-1.02825	0.745231	0.941561	1.26122	0.339198		3
CLK4;341;	-0.000390952	0.208695	0.365929	0.0783925	-0.698966	-1.05586	-1.08306	-1.43554	-1.22295	-0.738227	-1.40411	-1.64315		4
CBX5;93;	-0.000390952	0.966765	1.55825	1.7868	1.51708	-0.00777281	-0.134194	-0.425065	-0.496745	0.0198196	0.27433	-0.256258		1
CLASP2;570;	-0.000390952	0.60422	0.45851	0.953226	0.517975	0.987431	1.31449	1.32124	0.900405	1.46419	1.12699	0.803869		2
DCAF11;75;	-0.000390952	0.545877	0.331829	0.0902773	0.498858	0.508498	-1.74402	-1.65637	-0.198934	0.551658	0.900917	-0.0188044		3
CLSPN;702;	-0.000390952	0.202418	0.21334	-1.27312	-2.22882	-1.79063	-1.18686	-1.27088	-2.01351	-3.01156	-2.59923	-1.04141		4
CBX5;95;	-0.000390952	0.680612	1.94538	1.63439	1.34589	2.46222	-0.659351	0.135098	-0.552958	0.334535	-0.633724	0.941523		1
CNOT3;299;	-0.000390952	0.317148	-0.0314961	0.15869	-0.227959	-0.59987	0.696712	0.658902	1.09447	0.654077	0.620858	-0.29558		2
DCAF5;799;	-0.000390952	-0.225085	0.0621068	-0.592291	0.0732237	-0.758919	-0.53285	-0.558684	-1.56163	0.0161332	-0.0771185	0.0212684		3
CLSPN;749;	-0.000390952	0.793318	0.646401	-0.182708	-1.36292	-0.612555	-0.453019	-0.277815	-0.439584	-1.2493	-0.700106	-0.375064		4
CBX5;97;	-0.000390952	0.192988	0.246748	0.569493	0.647391	0.0302522	-0.287729	-0.428926	-0.352932	-0.226707	-0.265986	-0.618355		1
CNOT4;301;	-0.000390952	-0.399568	-2.48159	0.58161	0.692393	0.795792	0.230105	1.01138	0.621141	0.146195	0.767529	0.944302		2
DCP1A;162;	-0.000390952	0.0663938	-0.177538	0.0760456	-0.39851	-0.0626618	-0.601009	-0.84106	0.054002	-1.13638	0.361497	0.387746		3
CLUAP1;409;	-0.000390952	0.0931095	-0.378125	-0.88328	-0.640266	-0.688331	-1.00439	-0.69783	-1.62023	-0.812732	-1.62096	-0.780597		4
CCAR2;124;	-0.000390952	1.70991	1.80065	1.18124	1.05361	-0.50859	-0.463473	-1.11839	0.257271	0.418667	0.332701	0.342832		1
COL4A3BP;135;	-0.000390952	-0.349068	-0.541665	0.335697	0.515613	0.477219	0.547508	0.761106	0.353137	0.88232	1.21008	0.812665		2
DDA1;95;	-0.000390952	0.320773	-0.391383	-0.578586	-1.15058	-0.959726	-2.61552	-3.18517	-0.897244	-0.541508	0.19335	-2.21294		3
COBLL1;546;	-0.000390952	-0.080302	-0.222152	-0.911363	-1.14917	-1.619	-1.18641	-1.45032	-0.586181	-0.553248	-1.33235	-1.73377		4
CCDC102A;26;	-0.000390952	-0.652218	0.715747	1.38743	0.547586	0.371375	-1.51844	-0.841507	-0.534175	0.146619	-0.356132	-0.260956		1
COPA;173;	-0.000390952	-0.0215787	0.104184	0.468114	0.670016	1.03517	0.890282	0.310006	0.38572	0.43376	0.557748	0.559392		2
DDX17;492;	-0.000390952	1.97392	1.34213	0.980738	0.196285	-0.260093	-0.0788628	0.0303795	0.00156846	1.30631	0.790577	-0.0501229		3
COBLL1;551;	-0.000390952	-0.0941886	-0.262366	-0.915617	-0.681378	-1.61878	-1.05119	-1.44588	-0.583493	-0.266886	-1.53575	-1.73786		4
CCDC102A;28;	-0.000390952	0.968505	1.01565	1.33745	0.222713	0.74779	-1.34798	-1.21255	-0.615043	0.118911	-0.593014	-0.389738		1
CREBBP;1077;	-0.000390952	0.10188	0.344037	0.669661	0.664575	0.67808	0.776973	0.582073	0.628875	0.31602	0.818328	1.12188		2
DDX50;39;	-0.000390952	-1.1235	-0.215575	-1.43074	-0.844515	-2.80521	-2.17164	-1.98821	-1.78652	-0.610078	0.337106	-0.871325		3
COBLL1;993;	-0.000390952	0.235655	-0.195123	-1.05489	-0.647962	-0.98724	-1.18417	-1.13545	-0.106474	-0.379776	-0.939018	-1.59172		4
CCDC43;137;	-0.000390952	1.58958	1.23638	1.95114	1.40197	1.04574	0.930721	0.484104	0.682534	0.746786	0.687727	0.557679		1
CRKL;42;	-0.000390952	1.5306	1.71559	0.00781049	1.90252	1.54471	1.45308	1.4473	1.93626	1.85046	2.29186	2.33636		2
DENND1B;632;	-0.000390952	1.15311	0.186034	-1.07818	-0.640907	-2.2074	-0.986347	-0.910144	-0.934384	0.106083	-0.965489	0.273312		3
CPEB4;97;	-0.000390952	0.120579	0.535962	-0.872351	-0.600416	-0.139187	-1.23044	-1.45276	-1.25845	-1.22802	-1.88987	-1.28668		4
CCT2;260;	-0.000390952	1.7114	2.86973	1.91134	0.771708	-1.31584	-1.52091	-0.940671	-0.996175	0.61848	0.289132	-0.560646		1
CSNK1D;328;	-0.000390952	0.534678	0.0394839	0.80689	1.07487	0.649716	1.00059	1.52244	1.86255	2.1503	1.85759	1.51711		2
DENND1B;633;	-0.000390952	0.918064	0.273354	-0.606321	-0.579155	-2.12762	-1.02457	-0.840026	-0.866931	0.172206	-0.453533	0.36447		3
CREBBP;120;	-0.000390952	-0.0573256	-0.050767	0.0893008	-0.516509	-0.307693	-0.0830901	-0.0133582	-0.37539	-0.839214	-1.11137	-0.80487		4
CCT3;252;	-0.000390952	0.487033	1.06797	1.09725	1.01597	0.287583	-0.357528	-0.628627	-0.246293	-0.0933822	-0.112371	-0.261915		1
CSNK1D;331;	-0.000390952	0.222361	-0.348166	-0.133923	0.0645431	-0.077579	0.258826	0.807575	0.97814	1.19979	0.980854	0.31521		2
DENND4C;1096;	-0.000390952	-0.0724405	-0.654648	0.789842	-0.000740825	0.271803	-1.5704	-0.794536	-0.517831	0.963125	0.610575	-0.951493		3
CSRP1;192;	-0.000390952	-0.0453814	-0.376559	-0.0589138	-0.22298	-0.82692	-1.20129	-1.36801	-1.42187	-1.24717	-1.02776	-1.2618		4
CD2AP;232;	-0.000390952	2.56822	2.58972	2.14295	1.97382	1.58655	0.358823	-0.253724	-1.42962	0.998349	-0.196912	-0.468693		1
CSNK1E;354;	-0.000390952	-0.547554	-0.964575	0.463351	1.0508	0.78635	1.41475	1.24932	1.24155	2.19871	0.694786	1.06085		2
DENND4C;1274;	-0.000390952	0.0631223	-0.334163	-1.47805	-1.65954	-2.35186	-2.5974	-2.61006	-2.58632	-1.53778	-1.3873	-1.07569		3
CTNNAL1;373;	-0.000390952	-0.207812	-0.611353	-0.06293	-0.13185	-0.318945	-1.16559	-1.64461	-1.47536	-0.979039	-1.06975	-0.805821		4
CDC27;365;	-0.000390952	1.2665	1.45045	1.33189	1.0674	-0.186387	0.0872446	-0.861522	-0.325237	-0.216379	-1.81163	-2.10055		1
CSNK1E;408;	-0.000390952	-0.278541	-0.922126	0.00768589	1.12297	0.503428	0.746939	-0.0368467	0.571042	1.56819	0.108665	0.436278		2
DENND4C;1637;	-0.000390952	0.0152812	-0.335065	0.376491	0.142306	-1.27569	-1.27516	-1.92469	-0.967993	-0.688052	0.519574	-0.576458		3
CTNND1;865;	-0.000390952	0.309338	-0.25497	0.0997616	-2.8949	-2.96957	-4.09354	-0.0587119	-3.40522	-1.64418	-3.36152	-1.50018		4
CDC27;370;	-0.000390952	0.377295	1.41262	1.13092	0.95606	-0.403538	0.0363665	-2.91531	0.201585	-0.0340632	-2.25806	-2.37297		1
CSNK2B;3;	-0.000390952	0.721995	1.74771	0.530968	1.78633	2.11291	1.94344	0.764327	1.42977	1.87098	2.44573	2.29484		2
DENR;73;	-0.000390952	0.0606613	0.0319734	0.286964	0.446897	-0.263254	-2.66142	0.0219494	0.0877696	0.151633	0.146506	-0.129461		3
CTNND1;916;	-0.000390952	-0.0980623	0.0588589	0.420601	0.154348	-1.65478	-0.516568	-0.295157	-0.594298	0.27855	-1.28829	-0.0834686		4
CDC42EP4;139;	-0.000390952	0.279549	0.834822	0.541821	0.979013	0.736865	-0.523877	-0.54399	-1.13963	-0.354131	0.737645	-0.108769		1
CSNK2B;4;	-0.000390952	0.956519	2.01785	0.636166	1.24893	2.40469	2.19426	0.512183	1.82436	2.20604	2.79528	2.61561		2
DLG5;1052;	-0.000390952	0.950647	0.365251	1.45953	0.931646	0.860935	-1.00824	-0.751008	0.241484	0.222094	0.0957074	1.74168		3
CTNND1;920;	-0.000390952	-0.330762	-0.561264	-0.350849	-0.35375	-1.80422	-0.548072	-0.0169073	-0.232797	-0.155507	-0.293341	-0.643708		4
CDCA2;207;	-0.000390952	2.09657	1.94685	2.48464	1.79415	1.05492	-0.425339	-1.89976	-1.27007	0.514955	-0.821654	0.387147		1
CTDP1;459;	-0.000390952	-0.0381968	0.0376445	0.437688	0.628038	0.441165	0.598186	0.759935	1.17073	1.1393	1.17963	0.915804		2
DMD;3616;	-0.000390952	0.107091	0.193921	-0.626281	-0.765215	-1.17868	-0.966865	-1.48322	-1.10537	-0.615182	-0.81799	-0.444681		3
CTPS1;578;	-0.000390952	-0.268866	-0.368212	-0.0451627	-0.070775	-0.494693	-0.978325	-1.16492	-0.918246	-0.750117	-0.403869	-1.04588		4
CDK16;202;	-0.000390952	0.232357	-0.0604933	0.409251	1.005	1.09811	-1.2003	-0.982706	-0.758217	-0.247648	-0.0892597	-0.102542		1
CTNNA2;654;	-0.000390952	0.714126	0.262213	-0.0786956	0.740186	1.41222	0.827022	1.39216	1.3061	1.47344	0.101705	2.00041		2
DMWD;487;	-0.000390952	0.0749096	0.225863	-0.222612	-1.69327	-3.17348	-2.02667	-1.02594	-2.42322	-1.16342	-1.27319	-0.311604		3
CTTN;405;	-0.000390952	-0.0407932	0.695699	-0.236614	-0.284952	-1.43718	-1.74446	-0.881626	-2.40811	-1.39828	-1.79395	-1.39359		4
CDK16;203;	-0.000390952	0.224159	-0.438141	0.393418	0.989549	0.50521	-1.20377	-0.996588	-0.761627	-0.259201	-0.0998651	-0.114942		1
CTPS1;574;	-0.000390952	-0.150115	-0.401462	0.16815	0.246526	0.330529	0.356756	0.236521	0.182461	0.230524	0.558828	0.446232		2
DNMT3L;61;	-0.000390952	0.00608141	0.226313	0.934592	1.02867	0.0661048	-1.24891	-1.5573	-1.21491	-0.883482	-1.12156	-0.392864		3
CTTNBP2NL;488;	-0.000390952	-0.767253	-0.826561	-1.09441	-1.14234	-1.43983	-1.21877	-1.55273	-1.53523	-1.20299	-1.35988	-1.98581		4
CDS2;32;	-0.000390952	0.507559	0.863688	0.904194	0.852278	0.809371	0.396606	0.565138	-0.160437	-0.0268264	-0.515243	0.0445433		1
CTPS1;575;	-0.000390952	-0.0536291	-0.22709	0.549207	0.661375	0.404787	0.364157	0.248376	0.276552	0.269465	0.569638	0.456901		2
DNMT3L;64;	-0.000390952	-0.547192	-0.260618	-0.769955	-0.144317	-0.33562	-1.93713	-2.44885	-1.79713	-1.03935	-0.369025	-0.378082		3
CWC15;31;	-0.000390952	-0.18467	-0.189128	-0.434977	-0.786332	-0.193551	-0.59211	-0.72911	-1.18975	-1.96737	-2.29818	-1.78102		4
CECR2;1182;	-0.000390952	1.05529	0.190988	1.22	0.987938	0.0771812	-1.21361	0.326312	0.510203	0.509182	-0.141048	0.446251		1
CTTNBP2NL;481;	-0.000390952	-0.0659825	0.154904	0.447924	0.916263	0.919838	1.27222	1.05335	1.16537	1.08659	0.815395	1.2253		2
DNTTIP2;512;	-0.000390952	-0.268827	-0.0174425	0.00114502	-0.425046	-0.56736	-0.527847	-0.832031	-1.15265	-0.980478	-0.407274	-0.0146244		3
CWC22;903;	-0.000390952	-1.07577	0.203323	1.729	1.11942	-3.9111	-0.651189	-0.489801	-1.97747	-2.49006	-2.1068	-0.766729		4
CELF1;18;	-0.000390952	1.17284	1.14905	1.40122	0.841502	0.661331	0.378204	0.395947	0.548002	0.134812	0.531103	0.436685		1
CTTNBP2NL;484;	-0.000390952	-0.166318	-0.788326	0.300356	0.869302	0.41705	1.22225	0.956765	0.923873	0.89595	0.349201	0.943416		2
DOCK6;1294;	-0.000390952	0.107355	-0.122697	-0.593041	-0.515297	-0.939165	-0.496914	-0.729365	-0.716305	0.0991317	0.913892	-1.05165		3
CYLD;414;	-0.000390952	-0.231589	-0.891651	-1.07866	-2.40981	-1.56808	-1.94002	-1.74983	-2.51274	-2.85885	-3.44612	-2.99379		4
CENPF;812;	-0.000390952	0.934819	0.844025	1.0316	0.41981	0.951128	-0.546553	-0.553556	-1.02812	0.201893	-1.60212	-1.29836		1
CUL4B;149;	-0.000390952	-0.155178	-0.191353	-0.54192	-0.320085	-0.93212	-0.068639	-0.325898	0.0823926	0.311563	0.041853	-0.185143		2
DOCK6;878;	-0.000390952	0.371471	0.14335	-0.258087	-0.530853	-1.54873	-2.29082	-2.4236	-2.34929	-0.877244	-0.817452	-0.498942		3
CYLD;418;	-0.000390952	-0.485121	-0.757259	-1.07471	-1.9844	-1.57061	-1.96773	-1.74749	-2.16933	-3.03432	-3.53956	-3.04867		4
CENPU;182;	-0.000390952	1.37092	1.02683	1.31436	1.02675	0.0596897	-0.172828	-0.635302	-0.190809	0.533371	-0.100539	-0.184745		1
CWC22;829;	-0.000390952	0.0614674	-0.269157	0.396082	0.105023	0.553978	-0.634155	0.527642	0.382135	-0.274122	0.475497	0.480016		2
DOCK7;1422;	-0.000390952	-0.339233	-0.711644	-1.13455	-1.194	-1.23341	-1.55192	-1.68493	-1.37456	-0.960762	-0.505029	-1.85304		3
D2WSU81E;378;	-0.000390952	-0.417782	-0.460014	-0.173164	-0.32806	-0.181337	-0.0821597	-0.411799	0.219318	-0.247743	0.366996	-0.278241		4
CEP135;1130;	-0.000390952	2.35448	2.37265	2.9784	2.20454	1.77655	1.37938	1.39147	1.18411	1.87815	1.56099	1.2053		1
D17WSU92E;215;	-0.000390952	-0.0690682	-0.596341	0.383785	1.06652	0.620515	0.163056	1.0616	1.60494	0.844979	0.910496	0.524344		2
DOCK7;452;	-0.000390952	0.544984	0.175957	0.329192	-0.621348	-1.37652	-3.34815	-2.38627	-3.08446	-1.06556	-0.553467	-0.826199		3
DCP1A;372;	-0.000390952	-0.0244575	-0.0776034	-0.923436	-0.480069	-0.0763211	-0.337279	-0.55191	-2.0382	-1.4112	-1.41858	-2.12037		4
CEP135;1134;	-0.000390952	1.8598	1.96581	2.50154	1.76838	1.01811	0.803496	1.08934	0.737303	1.4048	1.01602	0.544387		1
DCLK2;338;	-0.000390952	0.687556	1.237	1.40632	1.57307	1.64736	1.5235	2.1879	1.2295	3.03647	1.94972	0.626815		2
DOCK7;896;	-0.000390952	-1.10565	-1.0852	-1.10933	-0.962107	-1.00112	-4.32377	-2.16151	-1.89032	-0.993828	-0.940324	-1.27889		3
DCP1A;542;	-0.000390952	0.672139	0.597683	0.103961	-0.695338	-0.853641	-4.22929	-1.4722	-1.25614	-2.34131	-1.74611	-1.98087		4
CEP170;1155;	-0.000390952	0.618175	0.180354	0.139352	0.0577562	-0.543493	0.304051	-2.6622	-2.64385	0.385982	0.120466	-2.65808		1
DDHD1;707;	-0.000390952	0.429502	0.249311	1.05518	0.560463	0.59106	1.31315	0.812976	1.12387	0.836462	0.542752	0.655535		2
DOCK7;907;	-0.000390952	-0.275411	-1.72517	0.0598869	-0.227746	-0.839439	-1.04551	-1.08246	-0.635474	-0.649275	-1.22067	0.604416		3
DCP1A;543;	-0.000390952	-0.609139	-0.728612	-2.58531	-1.45412	-1.3616	-1.13448	-0.876763	-0.999514	-1.81087	-1.52737	-1.46419		4
CEP350;2419;	-0.000390952	-0.180187	0.424939	1.24441	0.695399	0.741005	0.157704	-0.510614	-0.160222	-0.0479648	-0.673287	0.277831		1
DDHD1;711;	-0.000390952	0.425504	0.319022	1.16848	0.558608	0.592277	1.3111	0.809003	1.12103	0.833895	0.541519	0.650365		2
DOCK7;910;	-0.000390952	-0.612844	-0.626777	0.22354	0.150873	-0.512756	-1.5522	-2.04673	-1.0644	-0.752902	0.27746	0.460878		3
DDX20;679;	-0.000390952	-0.534383	-0.446373	-0.356845	-0.567732	-0.933893	-0.653925	-0.527264	-0.477745	-0.320593	-0.192009	-0.286474		4
CEP55;423;	-0.000390952	0.705094	0.881534	0.846458	1.14447	1.08052	0.583567	-0.131006	0.370542	1.13971	0.984292	0.631711		1
DDX10;807;	-0.000390952	0.642133	0.843214	1.57423	1.4781	1.03871	3.221	3.33005	3.2999	3.06843	3.01032	1.92142		2
DOT1L;784;	-0.000390952	-0.890914	-0.00313044	-0.615412	-1.84555	-0.196965	-2.01443	-2.01943	-2.82151	-0.369779	-0.64593	-1.99495		3
DDX3Y;2;	-0.000390952	0.358237	-0.311608	-0.534479	-0.878606	-0.771363	-0.892652	-0.906041	-0.993163	-0.812557	-0.896625	-1.40544		4
CEP55;426;	-0.000390952	1.15749	1.15508	1.44704	1.36217	0.958192	0.520917	-0.179092	0.250271	0.987723	0.895097	0.023393		1
DDX21;144;	-0.000390952	2.34825	2.25836	1.53159	1.96726	2.5705	2.36633	2.74092	2.35448	2.56077	2.83434	2.00867		2
DTD1;205;	-0.000390952	-0.0516352	0.336792	0.949019	0.283674	0.476887	-0.641426	0.303905	0.464568	0.0319633	0.541936	0.892161		3
DEDD;182;	-0.000390952	0.992372	1.07101	-0.0586083	-0.547635	-0.571732	0.224221	-3.24815	-0.880703	-1.76182	-1.70281	-2.98423		4
CEP97;410;	-0.000390952	0.5802	0.755545	0.500549	0.311172	0.209953	-0.238562	-0.600547	0.341263	0.151591	-0.0959974	-0.199726		1
DDX39A;38;	-0.000390952	0.600873	0.249459	0.667231	0.873509	1.01799	1.02045	0.937136	0.773638	0.868138	0.526698	0.379784		2
DYNC1I2;51;	-0.000390952	-0.199028	-0.155013	-0.00986921	-0.357201	-0.79637	-0.45855	-1.13183	-0.652435	-0.846956	-0.490931	-0.173377		3
DENND4C;720;	-0.000390952	-0.246252	-0.462573	-0.103632	-0.551565	-0.84072	-1.18755	-1.18391	-0.416013	-0.675022	-1.74661	-0.756468		4
CEP97;413;	-0.000390952	0.430147	0.753591	0.494113	0.305193	0.20908	-0.248388	-0.603128	0.380048	0.158432	-0.0336426	-0.212051		1
DDX39A;41;	-0.000390952	0.600873	0.249459	0.667231	0.873509	1.01799	1.02045	0.937136	0.773638	0.868138	0.526698	0.379784		2
E2F6;254;	-0.000390952	-0.0826904	-0.0361602	-1.93474	-0.754842	-0.889237	-2.83318	-2.03399	-1.95171	-1.35741	0.199369	-1.25663		3
DENND6A;16;	-0.000390952	1.55628	1.29874	0.886968	0.233583	-0.772228	1.06674	-0.834215	-0.59601	-0.455094	-0.223218	-0.376161		4
CHAF1A;127;	-0.000390952	2.59209	2.55218	2.02737	2.87077	2.67045	-0.234334	1.3438	1.54758	-1.14551	0.305209	1.30585		1
DDX3X;594;	-0.000390952	0.0189353	-0.152346	0.0360015	0.391123	0.594311	0.88796	0.499113	0.858245	1.30002	0.857707	0.213177		2
ECT2;376;	-0.000390952	-0.543655	-0.681778	-0.842495	-0.225842	-0.0691511	-0.414319	-1.7922	-0.451366	-0.374994	-0.304077	-0.431412		3
DIDO1;806;	-0.000390952	-0.614954	0.0309875	0.137951	-0.525088	-0.0491411	-0.345906	-0.293319	-0.814645	-0.980519	-1.52741	-0.77733		4
CHAMP1;237;	-0.000390952	-0.250079	0.328705	0.280966	0.356537	-0.137979	-0.54599	-0.361658	-0.0589481	-0.0400052	0.447528	0.0151569		1
DDX3X;606;	-0.000390952	-1.30524	0.253726	0.0463103	0.255109	0.369387	-0.195015	0.42226	0.337577	0.771369	0.371708	-0.0741312		2
ECT2;856;	-0.000390952	0.137906	-0.110729	0.00783371	-0.924468	-1.2256	-1.3372	-0.9528	-1.05147	-0.0850635	-0.204108	-0.907887		3
DNMT3A;102;	-0.000390952	0.769894	1.50285	-0.113399	0.230526	0.130761	-0.675591	-4.05981	-5.35142	-6.43509	-6.1617	-4.57819		4
CHAMP1;243;	-0.000390952	1.11789	0.891152	1.3672	1.21036	0.313696	0.170353	0.340012	0.299049	0.231422	0.33693	-0.0251579		1
DDX41;66;	-0.000390952	-0.27763	-0.474604	-0.37536	-0.160177	-0.0504889	0.122056	-0.0597154	-0.142769	-0.912796	-0.409611	0.161513		2
ECT2;888;	-0.000390952	2.43165	1.49585	-0.435133	0.0654935	0.111097	-0.449326	-0.764703	-0.530896	-0.127467	-0.602022	0.18901		3
DNMT3A;239;	-0.000390952	0.969712	-0.084179	-1.21745	0.34991	-1.2687	-1.20592	-4.66468	-4.63806	-4.25891	-3.55085	-3.12256		4
CHAMP1;254;	-0.000390952	0.26266	0.472203	0.338616	0.310899	-0.183948	-0.366234	-0.0757502	0.155481	0.128385	0.148047	-0.0440248		1
DDX51;432;	-0.000390952	0.38106	0.0401137	0.336171	0.354895	1.35651	1.28986	0.920274	0.55867	0.446443	0.562748	0.318321		2
EDC4;731;	-0.000390952	3.26434	3.62989	3.59829	-1.31638	1.12179	1.12408	1.91328	3.09551	2.17881	2.43949	0.934713		3
DNMT3A;251;	-0.000390952	1.00733	1.65278	0.244042	0.834232	-0.144805	-0.457646	-3.97404	-3.56468	-3.45133	-3.03629	-2.66501		4
CHD4;1533;	-0.000390952	0.463183	1.61738	1.60309	1.91846	0.0990268	0.477247	-1.22283	0.0306521	0.326884	0.0651252	0.440358		1
DDX54;806;	-0.000390952	0.825603	0.156797	0.850548	0.67401	2.31744	1.79832	1.72064	1.7714	2.20323	1.86935	1.59819		2
EHBP1;174;	-0.000390952	-0.632092	-0.275565	-1.49483	-0.729268	-0.950412	-1.55479	-0.774535	-1.33595	-1.26945	-0.183129	-1.07457		3
DNMT3B;114;	-0.000390952	-1.03139	-0.347728	-0.858126	-1.22352	-1.45385	-0.197158	-1.26607	-2.98229	-3.82897	-3.85445	-3.81298		4
CHD4;1535;	-0.000390952	0.916165	0.533791	1.52526	0.032755	1.624	1.21332	-1.64996	0.509055	1.0187	-2.69905	-0.353406		1
DEPDC5;496;	-0.000390952	-1.01335	-1.35357	-0.684635	0.935723	1.97098	2.01063	0.774088	1.66961	1.64075	1.54688	-0.462686		2
EHMT2;378;	-0.000390952	0.532276	-1.46656	0.141584	0.892516	-0.667179	-2.17728	-1.79608	-0.200196	0.15853	0.607412	0.662128		3
DNMT3B;167;	-0.000390952	1.49018	2.69317	2.3445	0.472648	-0.0678278	-0.191204	-1.04627	-1.1912	-3.15531	-1.01598	-2.0332		4
CHD4;1546;	-0.000390952	0.172725	0.698442	0.240657	0.558514	0.15751	0.319823	-0.00851279	0.109793	-0.182516	0.229046	0.743362		1
DHX8;252;	-0.000390952	0.89265	1.09866	1.1848	1.21876	1.4605	1.21869	1.47874	1.23165	1.48284	1.35559	1.03507		2
EIF2B5;23;	-0.000390952	-0.0959091	-0.32182	0.0263331	0.218113	-1.92916	-0.361941	-1.54349	-0.270244	-0.102752	-0.735548	-0.829551		3
DNMT3B;168;	-0.000390952	-0.263208	1.25828	0.844992	-0.72757	-1.0219	-0.543746	-2.44514	-2.46919	-3.42337	-2.14207	-2.77785		4
CHD8;2040;	-0.000390952	4.02401	4.06158	4.38191	2.66051	1.98841	1.36175	0.0438543	0.0785114	1.99953	1.27748	1.46564		1
DMTN;85;	-0.000390952	1.91098	2.54982	3.06015	3.59053	3.24329	3.18843	3.37873	3.1682	3.39408	3.57002	3.37003		2
EIF3B;79;	-0.000390952	-0.778379	-0.0404929	-0.386719	0.371155	-1.16616	-0.601234	-1.8844	-2.15603	-0.850061	0.0659411	0.874696		3
DNMT3B;169;	-0.000390952	-0.280129	1.37983	1.04699	-0.130632	-1.49249	-1.10577	-2.19485	-2.8373	-3.15484	-2.00166	-2.64031		4
CHEK1;280;	-0.000390952	2.25546	2.01973	1.94728	1.12532	0.571802	0.376106	0.641546	0.853341	2.09481	1.7136	1.16882		1
DNAJC2;47;	-0.000390952	1.44672	1.41048	1.95593	2.00466	1.68994	1.42879	1.36844	1.18999	1.45526	1.37113	1.14518		2
EIF3C;907;	-0.000390952	0.79234	0.574344	-0.788992	-2.89744	-2.57055	-3.38062	-1.70952	-2.29148	-1.32357	-1.2172	-1.39206		3
DNMT3B;39;	-0.000390952	-0.237306	-0.394575	-0.427678	-1.12713	-1.52736	-1.01679	-2.33592	-2.42267	-2.16081	-1.99052	-1.87042		4
CHFR;214;	-0.000390952	0.0267069	0.357525	0.329699	0.598883	-0.0512366	-0.502557	-0.426491	0.545189	0.298315	0.929714	0.31467		1
DNAJC2;49;	-0.000390952	0.396213	0.104711	0.356471	0.852879	1.21055	1.3717	1.00699	1.01835	1.04382	1.11183	0.38974		2
EIF4B;497;	-0.000390952	0.989564	1.23113	1.41209	0.895194	0.0427982	-0.639846	-0.387281	-0.445462	0.280094	0.330141	0.946654		3
DNMT3B;399;	-0.000390952	0.40028	0.316147	0.656057	0.104234	0.128644	0.660014	-1.01055	-1.3374	-1.61702	-1.3706	-1.36496		4
CIC;1080;	-0.000390952	0.125504	-0.0338118	0.621803	0.00847676	-0.230072	-0.339387	-0.853318	-1.19104	-0.0847426	-0.347213	-0.202243		1
DNAJC6;641;	-0.000390952	-0.462216	2.43187	4.00254	4.14694	3.85504	3.19939	3.32935	3.8296	4.23875	3.48967	3.47561		2
EIF4E;24;	-0.000390952	-0.223895	-0.235581	0.00575198	-0.887058	-1.22245	-1.56703	-1.01021	-1.25764	-1.85063	-1.01213	-0.147944		3
DNMT3B;53;	-0.000390952	0.100157	-0.561953	-0.295259	-0.991996	-1.68366	-1.02695	-2.31085	-2.2801	-2.07596	-1.9907	-1.9204		4
CIC;2275;	-0.000390952	0.815879	0.453186	1.10169	0.602095	-0.0257059	-0.221477	-0.440633	-0.714933	0.066827	-0.582111	-0.130386		1
DNAJC6;645;	-0.000390952	1.47	1.67839	2.41707	1.02735	2.89022	1.93595	2.04584	2.09521	2.90378	2.5653	1.78025		2
ELAC2;797;	-0.000390952	-0.504711	0.0254375	-1.20617	-1.43013	-1.16277	-1.04216	-1.86033	-1.307	-1.50668	-0.76721	0.323164		3
DOCK4;1824;	-0.000390952	-0.53132	-0.522302	-1.55714	-1.08947	-1.37333	-0.917636	-1.53808	-1.70887	-0.969699	-2.66357	-1.57097		4
CIC;2284;	-0.000390952	0.815879	0.453186	1.10169	0.602095	-0.0257059	-0.221477	-0.440633	-0.714933	0.066827	-0.582111	-0.130386		1
DNTTIP2;17;	-0.000390952	-1.01891	0.728602	0.222134	1.26761	1.69788	2.22082	1.98006	2.43971	2.79496	2.472	2.34529		2
ELMSAN1;696;	-0.000390952	0.335469	0.066827	-0.0409404	-2.02774	-2.75952	-2.15792	-2.2185	-2.23682	-1.84574	-1.30182	-1.12298		3
DOT1L;1037;	-0.000390952	-0.0406669	-1.28962	-1.42646	0.241312	-1.61393	0.0551612	-1.76478	-0.6757	-0.793116	-1.97165	-0.484755		4
CIC;454;	-0.000390952	0.761195	0.721797	1.66457	0.219996	0.421826	0.0488172	-0.662386	-0.513184	0.339614	-0.57525	-0.856665		1
DOCK5;1741;	-0.000390952	0.222416	0.760369	2.61957	2.48342	2.32263	2.3789	2.74786	2.64741	2.33636	1.98686	2.03194		2
ELMSAN1;707;	-0.000390952	-0.0271626	-0.208431	-0.884653	-2.82411	-2.32196	-2.39154	-2.53833	-2.29469	-1.50558	-2.07356	-1.42715		3
DPH2;191;	-0.000390952	0.0665357	-0.0217525	-0.050203	-0.190827	-0.618616	-0.913566	-0.613256	-0.566197	-1.60211	-0.895917	-0.66823		4
CIC;457;	-0.000390952	1.35069	1.18067	2.14778	0.703792	0.852068	0.51399	-0.494362	-0.587598	0.390149	-0.335893	0.710483		1
DOCK5;1765;	-0.000390952	-0.922883	-0.566144	1.61992	1.59801	1.48121	1.44843	1.4405	1.08237	0.854762	1.75277	1.54902		2
EME1;87;	-0.000390952	-1.06652	-0.100589	-0.567825	-1.73072	-0.0732997	-2.10521	-1.31748	-1.15062	-1.17478	-1.37806	0.183571		3
DST;4072;	-0.000390952	-0.529589	-0.0943428	-0.0471544	-0.150439	-0.531939	-0.439071	-0.643318	-1.51944	-1.04974	-1.13967	-1.13097		4
CLCC1;429;	-0.000390952	0.89566	1.59595	1.59378	1.89194	1.42203	0.507888	-0.240572	-0.5588	1.21272	0.418301	0.572089		1
DOCK5;1832;	-0.000390952	-0.686068	0.526887	2.20584	2.21424	1.85795	1.50198	1.57114	1.88193	1.70178	1.98259	1.89093		2
ENAH;125;	-0.000390952	-0.481634	-1.08235	-1.72342	-1.87395	-1.78125	-4.15352	-2.77548	-4.72566	-2.51206	-2.20522	-1.54751		3
DTL;625;	-0.000390952	0.651488	0.648447	0.542022	0.452025	0.828811	-0.510826	-0.997464	-0.427854	0.519833	0.872132	-0.666775		4
CLCC1;433;	-0.000390952	0.721057	1.42783	1.42455	1.72109	1.25489	0.341222	-0.408151	-0.540358	1.04511	0.251997	0.402219		1
DOPEY2;714;	-0.000390952	0.38538	0.00424222	0.903556	0.471335	0.788743	1.43254	1.55526	1.29838	0.667139	1.41511	2.01954		2
ENAH;699;	-0.000390952	-0.419039	-0.118856	0.00191685	-0.356829	-1.43208	-2.07596	-1.63574	-2.02329	-0.96986	-0.980695	-0.700537		3
DYNC1H1;4366;	-0.000390952	1.07172	0.591656	0.386643	0.571651	0.0602926	-0.748472	-0.703555	0.0602715	-0.197118	-0.278961	-1.95727		4
CMTR1;27;	-0.000390952	2.01151	1.76495	2.75328	1.99777	0.829133	-1.97439	-2.55327	-1.34767	-0.593205	0.905841	0.470126		1
DOT1L;1154;	-0.000390952	-0.845806	-0.0620728	1.52543	1.96088	1.56546	2.20849	1.98238	1.88858	1.35823	-1.45972	0.412897		2
EP400;1577;	-0.000390952	0.863501	1.00259	0.342433	-1.00214	-0.641258	-0.331952	-0.539849	-0.803469	-0.490611	0.211908	0.157662		3
ECT2;890;	-0.000390952	0.926046	0.560617	-1.25439	-0.944045	-0.49285	-0.97852	-0.6937	-1.56545	-0.0667147	-1.39596	-1.07942		4
CMTR1;28;	-0.000390952	3.16651	2.6392	3.6714	2.36782	1.0538	-0.169437	-0.991064	-1.37758	-0.748577	0.782636	1.05918		1
DPYSL2;514;	-0.000390952	-0.394359	0.605694	1.21469	1.40943	1.58688	1.89277	1.84926	2.02332	0.68305	1.57034	1.39178		2
EPB4.1L1;510;	-0.000390952	0.563013	-1.26197	-1.90172	-2.10221	-2.38503	-2.52913	-2.25675	-2.33901	-2.3751	-0.6737	-1.43033		3
EDC4;486;	-0.000390952	-0.604809	-0.794968	-1.13148	-1.80989	-2.32706	-2.16272	-1.78506	-2.38011	-3.47679	-3.34589	-3.34908		4
CNNM4;679;	-0.000390952	2.00285	2.39139	2.25654	1.44546	0.950216	0.589	1.39461	1.27114	0.885952	0.562789	1.80367		1
DPYSL2;521;	-0.000390952	0.271297	0.243641	0.811907	0.173519	0.575038	0.654663	1.54486	0.477947	0.390535	1.16915	0.278082		2
EPB4.1L1;78;	-0.000390952	-0.117019	-0.797943	-0.30902	-1.68344	-1.6963	-2.75418	-2.45959	-0.327487	-1.43324	-0.365038	0.470824		3
EDC4;491;	-0.000390952	1.21797	-0.772077	-0.155927	-1.62488	-3.17647	-1.75092	-0.78029	-2.77413	-2.32434	-4.03081	-2.26827		4
CNNM4;684;	-0.000390952	1.40489	1.40896	1.29282	0.767595	0.317338	-0.0115077	0.756256	0.679977	0.452071	0.00898971	1.15335		1
DSG2;814;	-0.000390952	-0.230724	0.133885	0.632924	0.78694	0.861232	0.75548	0.764617	0.547142	1.24969	0.907668	1.19569		2
EPS15L1;241;	-0.000390952	-1.3412	-1.27903	-0.661541	-0.736219	-0.65645	-2.49639	-3.64503	-3.7162	-0.301674	-0.799654	-0.905305		3
EDC4;667;	-0.000390952	-0.107368	-0.286606	-0.732091	-1.43741	-1.7492	-0.934969	-1.08554	-0.954396	-1.33424	-1.82428	-1.92006		4
CNOT4;429;	-0.000390952	0.651642	0.592239	0.528152	1.08696	0.695634	-0.0166176	-0.335953	-0.492239	0.0627975	-0.241123	0.0621906		1
DSG2;819;	-0.000390952	-0.207794	0.153347	0.652088	0.812752	0.861098	0.773824	0.780803	0.563691	1.27224	0.978624	1.21407		2
EPS15L1;250;	-0.000390952	-0.992384	-1.42523	-3.04777	-2.60116	-2.70716	-2.16551	-3.00676	-1.26018	-1.09482	-1.078	-1.15392		3
EDC4;680;	-0.000390952	-0.583326	-0.755002	-0.858576	-0.999133	-1.70429	-1.38584	-1.32736	-0.600566	-1.40857	-1.38284	-1.96174		4
CRTC1;423;	-0.000390952	2.24902	2.51379	3.02244	3.41931	2.28929	1.21109	0.125133	0.669139	1.29513	-0.457126	0.179054		1
DST;2895;	-0.000390952	-0.119856	-0.432201	0.23222	0.633582	1.31356	0.639574	0.593337	0.743764	0.928544	0.979493	-0.180179		2
EPS15L1;610;	-0.000390952	0.168174	-0.481658	-0.674165	-0.900546	-3.36567	-0.736638	-3.84607	-0.89223	-0.541762	-0.333088	-1.00458		3
EDC4;712;	-0.000390952	-0.200248	-0.400275	-0.617814	-1.07541	-0.67671	-1.11416	-0.889778	-1.02522	-1.43321	-1.64388	-1.15162		4
CRTC1;429;	-0.000390952	3.59285	3.842	4.3735	4.73066	3.61564	2.59022	1.75603	2.03374	2.7094	1.06163	1.52056		1
DST;2899;	-0.000390952	-0.122395	-0.434651	0.230884	0.632669	1.31287	0.722658	0.590953	0.744229	0.930176	0.980489	-0.181453		2
EPS8;658;	-0.000390952	0.883798	0.488796	-0.346458	-0.719155	-0.828066	-1.64713	-2.9819	-2.10427	-0.928604	-0.366799	-0.0902925		3
EDC4;727;	-0.000390952	-0.09404	-0.377365	-1.20876	-0.789352	-0.600978	-1.25535	-1.1251	-1.08576	-1.7199	-1.96506	-1.05122		4
CRTC2;457;	-0.000390952	0.943541	0.845406	0.531072	1.24092	0.308528	-1.54323	-0.0193751	-1.21693	0.42056	-1.99449	-0.208652		1
DTL;443;	-0.000390952	-0.0773015	0.273756	1.61935	0.030375	-0.303223	1.1136	1.43745	1.5352	1.17726	2.14857	-0.116371		2
EPS8;661;	-0.000390952	0.885027	-0.32072	-0.296823	-0.715127	-0.851291	-1.65565	-3.08018	-2.17674	-0.89273	-0.564954	-0.0864569		3
EEF1D;64;	-0.000390952	-0.653355	-0.87421	-2.37907	-2.68027	-1.12338	-0.4736	-1.14533	-1.49392	-2.15843	-3.16931	-1.85883		4
CSDE1;116;	-0.000390952	0.612971	0.916672	0.936281	0.921784	0.736429	0.28011	-0.196042	-0.0503078	1.19769	0.574555	-0.234728		1
DUT;153;	-0.000390952	0.86902	0.645498	0.860692	0.906887	1.40876	1.43864	1.41441	1.6217	1.93431	1.12351	0.434505		2
ESF1;651;	-0.000390952	-0.244004	-0.314923	-0.133272	-0.208396	-1.6242	-0.590615	-0.819826	-0.623877	-0.63295	-0.558567	-0.202438		3
EEF2;57;	-0.000390952	0.247672	0.548034	-2.63159	-3.09443	-3.05475	-2.68441	-2.05412	-5.10496	-4.38259	-2.57309	-1.73195		4
CSNK1A1;164;	-0.000390952	1.24838	1.57811	1.34806	0.204587	0.210324	0.174692	-0.0140639	0.105688	0.67468	0.379139	0.753443		1
DUT;158;	-0.000390952	0.383046	0.341222	0.187279	0.142045	0.377646	0.827656	0.731433	1.07214	1.19633	1.22236	0.172779		2
ESYT2;661;	-0.000390952	-0.798148	-0.657063	-0.615674	-0.448848	-0.259948	-1.32204	-2.39269	-1.25313	-0.850861	0.452373	-0.104939		3
EEF2;59;	-0.000390952	0.641287	0.94424	-2.39303	-2.55277	-2.67114	-2.24662	-1.63684	-5.06727	-3.95706	-2.17914	-1.39989		4
CSNK1A1;168;	-0.000390952	0.655566	1.08048	0.788952	0.443188	-0.0915291	-0.293019	-0.556965	-0.201846	0.222523	0.0598884	0.589283		1
EED;93;	-0.000390952	-0.842835	-0.346281	0.177974	0.544345	0.658009	0.436944	1.30181	0.716296	0.484611	0.795954	0.466478		2
ESYT2;662;	-0.000390952	-0.269362	-0.393449	-0.680114	-1.23963	-1.19426	-1.8583	-1.60323	-1.1492	-1.20865	-1.42824	-1.30063		3
EHMT2;517;	-0.000390952	-0.161589	-0.252464	-0.290849	-0.37124	-0.369755	-0.313849	-1.32377	-0.925935	-1.1508	-0.688199	-0.958425		4
CSNK1D;347;	-0.000390952	0.871952	0.545818	1.10247	1.0786	-0.518358	-0.334233	-0.00463259	0.294217	-0.0976214	0.438749	-1.08933		1
EEF2K;469;	-0.000390952	0.0337249	-0.120175	0.784284	0.981221	1.19609	1.46285	1.24021	1.20445	1.04605	1.12136	1.05902		2
ESYT2;679;	-0.000390952	-0.720221	-0.251731	-0.663718	-1.04455	-0.457027	-0.850631	-0.774187	-0.576278	-0.310629	-0.634368	-0.677781		3
EIF4ENIF1;352;	-0.000390952	0.0266313	0.430492	-0.147966	-0.00637267	-0.29762	-1.09508	-0.672742	-0.793706	-0.553002	-0.771833	-1.13035		4
CTDSPL2;28;	-0.000390952	2.12701	2.30823	2.39372	1.67243	0.255964	-0.193675	-2.701	-0.127536	-2.17113	0.267733	-0.759135		1
EEF2K;70;	-0.000390952	-0.448935	-1.18595	1.1197	1.22824	1.59503	2.09021	1.84124	2.27414	1.70919	1.98316	0.171896		2
ESYT2;682;	-0.000390952	0.869448	0.705082	0.305686	0.995377	1.0394	0.258913	0.852601	0.399629	0.990346	0.650328	0.596414		3
EIF5B;215;	-0.000390952	-1.26239	-1.28477	-1.16691	-1.42465	-1.96873	-0.72207	-1.18978	-1.90354	-1.71992	-1.63493	-2.06375		4
CTTNBP2NL;556;	-0.000390952	2.67751	2.66978	2.00558	2.24175	0.995323	0.578447	-0.173619	1.11974	0.99154	0.255571	0.102162		1
EEF2K;71;	-0.000390952	2.50162	1.78272	3.6138	4.94621	5.43443	5.63312	5.37567	4.29765	5.38705	5.3707	1.77915		2
ETV6;22;	-0.000390952	0.506369	0.334275	0.112989	0.0863326	-0.0136709	-0.499634	0.224647	-0.0478562	0.256609	-0.297923	0.441128		3
ELF2;300;	-0.000390952	0.448241	0.816912	0.608397	0.0614292	-0.184179	-0.130361	-0.469743	-0.271659	-0.193388	-0.575367	0.0927823		4
CTTNBP2NL;559;	-0.000390952	2.24	2.58321	2.12887	2.07171	0.360057	0.702768	-0.423856	0.0350254	0.556051	-0.1639	0.0149959		1
EEF2K;73;	-0.000390952	-0.315247	-0.839133	0.806279	1.1068	1.32314	1.69487	1.7607	1.63204	1.10437	1.58613	0.835729		2
F11R;285;	-0.000390952	0.371714	0.0411697	0.565897	0.335712	-0.273182	-2.85752	-2.85729	-2.89149	-0.608039	0.0181801	0.778271		3
ELMSAN1;34;	-0.000390952	0.464833	0.000450734	0.454219	-0.456297	-0.302908	-0.713008	-1.19399	-0.889498	-0.226692	-1.2145	-1.03029		4
CTTNBP2NL;562;	-0.000390952	2.52822	2.28316	1.68747	1.46575	0.106507	0.0606835	-1.11361	-0.489421	0.308942	-0.320999	-0.314767		1
EEF2K;77;	-0.000390952	0.855167	0.247343	2.71112	2.89956	2.5589	2.73208	2.83833	1.35658	3.21764	3.70987	2.48479		2
F11R;286;	-0.000390952	0.384721	0.0261111	0.569118	0.340807	-0.298093	-3.32677	-3.42201	-2.95064	-0.609812	-0.465247	0.76191		3
EPB4.1;86;	-0.000390952	1.35419	1.1552	-0.00745878	0.0311696	-1.78177	-1.72664	-1.63696	-2.64579	-1.13787	-1.67149	-1.98235		4
CTTNBP2NL;567;	-0.000390952	2.65113	2.53292	1.93472	1.7164	0.389386	0.30337	-0.81218	-0.24248	0.556041	-0.0754087	-0.219169		1
EHBP1;442;	-0.000390952	0.648244	0.524269	0.376123	1.68049	1.83177	1.69043	1.65835	1.92927	0.777737	1.60004	1.25734		2
F11R;288;	-0.000390952	0.337115	0.0629116	0.591308	0.497243	-0.24538	-3.59743	-2.88062	-2.89549	-0.585713	0.0587459	0.804552		3
EPB4.1;87;	-0.000390952	1.34207	1.1356	-0.0390648	0.00713367	-1.80997	-0.771385	-2.51187	-2.51863	-1.20322	-1.68894	-1.99361		4
DAB2IP;992;	-0.000390952	1.18022	1.22414	1.69128	1.67466	0.53131	0.861849	-1.26771	0.553338	0.426253	-0.374717	-0.518355		1
EHBP1;446;	-0.000390952	0.709099	0.687895	0.508646	1.2283	1.20065	0.923594	1.04471	1.19899	0.436072	1.05256	0.553861		2
FAM117B;132;	-0.000390952	-0.293641	-2.08954	0.146984	-0.751556	-0.438683	-1.92385	-1.60774	0.588608	0.33196	-3.66385	0.514704		3
EPB41L2;116;	-0.000390952	-0.0984454	-0.134167	-0.18823	-0.503791	-0.411922	-0.830043	-1.0459	-1.18437	-0.981984	-0.749034	-0.757867		4
DAB2IP;995;	-0.000390952	1.25527	1.24634	1.72585	1.78794	1.16481	0.928017	-1.53959	0.341852	0.436836	-0.233466	-0.352407		1
EI24;326;	-0.000390952	1.34574	1.67227	1.49948	2.19492	2.12883	2.22806	2.14277	2.70703	2.75691	2.3477	1.86307		2
FAM129A;755;	-0.000390952	-0.321367	-0.0127057	-0.167908	-0.97162	-4.30424	-2.64969	-2.75832	-1.99486	-1.63148	-2.62779	-1.91866		3
EPB41L2;201;	-0.000390952	0.554352	0.149391	0.14693	0.0358059	-0.16171	0.164132	-0.369421	-0.843779	-0.425838	-2.70411	-0.419578		4
DAXX;516;	-0.000390952	1.11387	1.49053	1.43077	1.37833	-0.163112	-0.150936	0.473727	-1.26042	-0.523921	0.732651	-0.368838		1
EI24;330;	-0.000390952	0.544703	0.786952	0.450898	0.859578	0.922949	0.54724	0.409075	1.03756	1.14895	0.2724	0.525332		2
FAM169A;610;	-0.000390952	0.563181	0.702202	1.09567	1.09642	1.01129	-2.08715	-2.30435	-0.24776	-0.601153	-0.240108	1.39947		3
EPB41L2;543;	-0.000390952	0.317794	0.282645	0.504271	-0.264109	-0.225185	-1.06659	-0.647767	-1.07434	-0.57414	-0.507702	-1.00586		4
DBNL;277;	-0.000390952	3.33705	3.09719	2.06027	1.70518	-0.144396	-0.346795	-1.06405	-1.01402	1.07962	0.0793796	0.13849		1
EIF3C;11;	-0.000390952	-0.16928	-0.206484	0.162893	0.83384	0.834463	0.881361	1.28054	1.23981	1.50174	1.6317	1.20335		2
FAM195B;21;	-0.000390952	-0.292645	-0.292493	-0.461211	-0.0282931	-0.757396	-2.43233	-0.553369	0.00257459	-0.0423699	-1.59888	-0.172339		3
EPS15;561;	-0.000390952	-0.118838	-0.619492	0.0325798	-0.273765	-3.34403	-1.44402	-1.67176	-1.97171	-1.91091	-1.85769	-2.40043		4
DBNL;280;	-0.000390952	2.69847	2.32209	1.21513	0.868525	0.0614488	-1.30207	-1.20129	-0.733191	0.687677	0.251575	-1.36996		1
EIF3C;7;	-0.000390952	-0.044645	-0.535958	0.297412	1.16945	1.29311	1.50266	1.77667	1.67448	1.76802	2.27177	1.58963		2
FAM208B;1390;	-0.000390952	-0.360087	0.478362	-0.235552	-0.506696	-0.588608	-0.787508	-1.2667	-1.65366	-1.25065	-0.753976	-0.526068		3
EPS15;562;	-0.000390952	-0.0443574	-0.580262	0.144843	-0.352297	-2.24865	-1.41241	-1.68354	-1.78679	-1.68356	-1.92886	-2.33966		4
DCP1A;335;	-0.000390952	1.87952	2.18358	2.39899	1.98506	2.03647	0.334945	0.404213	0.228192	0.169232	0.0122744	1.00089		1
EIF3C;9;	-0.000390952	-0.310308	-0.207533	0.160724	0.846105	0.834309	0.878945	1.27812	1.2373	1.49891	1.63138	1.2013		2
FAM21;1174;	-0.000390952	-2.45036	-4.06799	-0.839029	-0.252733	-5.23047	-3.24381	-5.15602	-4.1765	0.905371	-5.28512	-0.0685519		3
ERCC5;407;	-0.000390952	0.0634778	-0.387504	0.931892	0.793826	0.446634	0.171037	-0.160391	-0.554245	-0.20666	-2.38944	-0.539194		4
DCP1A;339;	-0.000390952	1.89526	2.20282	2.41934	2.29029	2.05328	0.345471	0.425238	0.244479	0.186744	0.0215681	1.02202		1
EIF4EBP2;2;	-0.000390952	0.807786	1.41046	-0.0575289	1.21821	1.68686	2.47649	2.27675	1.41239	2.74996	1.56854	1.14547		2
FAM91A1;355;	-0.000390952	0.47685	0.228818	0.398367	0.219849	0.340369	-2.57285	0.392751	0.66068	-0.00986804	-0.346002	0.019053		3
ERCC6;428;	-0.000390952	-0.494753	0.0950745	-0.197418	-0.249075	0.37006	-0.146619	-0.530113	-2.89625	-0.545042	-0.0726364	-1.72419		4
DDX10;522;	-0.000390952	0.402113	0.430417	0.273355	0.122609	-0.660643	-1.41979	-1.56205	-1.63236	-0.418662	-0.812673	-0.771458		1
EIF4EBP2;65;	-0.000390952	0.992605	1.11649	0.257468	0.690682	1.48533	2.45925	2.30727	1.9551	2.29359	1.99359	-0.199605		2
FARP1;373;	-0.000390952	0.340599	0.236076	-0.372578	-1.14082	-1.29016	-3.09901	-2.35501	-1.31053	-0.437829	-0.696258	-1.07912		3
ERCC6L;1039;	-0.000390952	0.450011	0.3126	-0.631025	0.179609	-0.0927124	0.111922	-0.523008	-0.0128984	0.488516	-0.228719	-0.323736		4
DENND4C;1043;	-0.000390952	1.4836	1.67212	2.24446	1.732	0.724964	-0.440295	-0.177335	0.0930043	0.580039	1.33239	1.01419		1
EIF4EBP2;70;	-0.000390952	1.37067	1.4844	1.48936	1.49281	2.1965	3.19294	2.97218	2.74933	3.13696	2.89701	0.873953		2
FBXL20;421;	-0.000390952	0.653023	-0.0910013	0.37937	0.136874	-0.236902	-0.468061	-1.18725	-0.486543	-0.224012	0.20865	0.413432		3
ERCC6L;1043;	-0.000390952	0.150998	0.298047	-0.57137	0.183229	-0.148058	0.098642	-0.496091	-0.0173872	0.474041	-0.246094	-0.326566		4
DENND4C;971;	-0.000390952	0.6014	0.502452	0.80175	0.931855	-0.910811	-1.18291	-1.05364	-0.560903	-0.959994	0.214355	-1.44602		1
EIF4ENIF1;73;	-0.000390952	1.25519	0.368349	0.768807	1.17784	1.36072	1.50399	1.78603	1.87656	1.43443	1.87461	1.35448		2
FBXO42;365;	-0.000390952	-0.0661331	-0.246338	0.269703	0.294158	-0.955607	-1.37327	-0.963453	-0.0150349	-0.385728	-0.15713	0.200217		3
ERCC6L;1057;	-0.000390952	0.684444	0.410516	-1.12109	-0.167436	-0.155846	0.0152822	-1.58291	-1.13558	-0.511669	-1.7852	-0.180876		4
DLG5;1056;	-0.000390952	3.53835	2.74056	2.27269	3.14783	2.29384	-0.695674	1.40409	0.970483	1.79906	2.6043	2.99793		1
EIF4ENIF1;76;	-0.000390952	0.693461	0.143466	0.298544	0.544401	0.448655	0.554392	0.561132	0.687667	0.42097	0.649186	0.399167		2
FCHO2;402;	-0.000390952	-0.287479	-0.0723565	-0.310774	-0.359527	-0.413975	-0.317353	-0.871662	-0.27387	-0.325748	-0.593726	-0.487644		3
ERCC6L;1060;	-0.000390952	0.609753	0.461057	-1.41815	-0.115144	-0.129566	0.0199436	-0.977615	-1.24821	-0.516472	-1.49245	-0.168478		4
DLGAP3;712;	-0.000390952	3.13481	3.27286	2.24993	1.95005	1.03854	0.856304	0.597183	1.08163	0.938407	0.540911	0.901855		1
EIF4ENIF1;77;	-0.000390952	0.647663	-0.012342	0.0933636	0.394457	0.341575	0.511192	0.498812	-0.710601	0.409072	0.650426	0.367479		2
FGD1;116;	-0.000390952	0.834636	0.706046	0.810847	0.510966	-0.0950024	-2.15526	-2.45361	-2.41049	-0.259564	-0.358621	0.0154303		3
ERCC6L;980;	-0.000390952	1.54235	1.31249	0.822805	0.870197	-0.102331	-0.718434	-1.29595	-0.769728	-0.860786	-1.90159	-2.74133		4
DLGAP5;328;	-0.000390952	0.901951	0.586149	1.03922	0.770611	0.477842	0.139729	-0.63164	-0.308061	-0.161053	-0.103657	-0.0476602		1
EIF4G1;1219;	-0.000390952	0.0299084	-1.22065	0.577381	0.7269	-0.127157	0.46993	0.109791	0.532912	0.768039	0.286741	0.124658		2
FGD1;364;	-0.000390952	0.399053	0.261953	-0.396842	-1.02534	-1.24446	-2.5383	-2.39421	-1.06278	-0.980084	-0.131366	0.000736113		3
ESPL1;239;	-0.000390952	0.182956	0.273112	-0.0757143	0.180061	-0.0928146	-0.563929	-0.921636	-0.711627	-1.46455	-0.102891	-1.41195		4
DLGAP5;70;	-0.000390952	0.350359	0.401819	-0.0789092	-0.18872	0.111062	0.212037	-0.509871	0.0730439	-0.0735842	-0.0276354	0.0676177		1
EIF4G3;321;	-0.000390952	1.61487	1.39654	1.83151	1.91302	2.3191	1.89143	2.23752	2.94646	1.39001	2.24498	1.16936		2
FGD1;82;	-0.000390952	0.0484284	0.159295	-0.191438	-0.513668	-0.834637	-1.56867	-1.00675	-0.632351	-0.389997	-0.832841	-0.994776		3
EZH2;366;	-0.000390952	0.859175	-0.956367	0.597243	0.834562	-1.91691	-1.51098	-2.80078	-1.52866	-2.42642	1.08076	-3.42584		4
DMD;3483;	-0.000390952	1.25228	1.18936	1.42004	0.942638	-0.347722	-0.481759	-0.3188	0.473528	-0.124751	0.00472722	-0.160939		1
ELL2;315;	-0.000390952	0.736483	1.55612	2.59481	0.942773	1.09345	1.45666	1.0237	4.58298	1.86694	1.41644	1.26627		2
FMNL2;171;	-0.000390952	0.0724359	-0.430656	-0.0452643	-0.0560563	-0.188701	-0.405721	-0.663813	-1.33654	-0.545675	-0.288633	0.202645		3
FAM117A;67;	-0.000390952	0.165054	0.0657018	0.213369	-0.329236	-1.09581	-0.938542	-0.133346	-0.824803	-0.26853	-0.0814309	-1.1481		4
DMD;3530;	-0.000390952	1.54907	1.0549	1.26817	0.630442	0.0740576	0.604563	-0.411043	0.895649	1.30685	0.55669	0.289368		1
ELL3;199;	-0.000390952	1.45477	1.68217	2.04144	1.47726	2.28077	4.17784	3.79171	1.4067	1.5705	3.32791	1.69835		2
FNBP1;491;	-0.000390952	-0.181651	0.279583	0.558481	0.588857	-0.0325289	-2.62434	0.0693234	-0.0496522	-0.154332	-0.815084	0.659286		3
FAM117B;386;	-0.000390952	-0.111209	-0.832269	-1.07115	-0.595542	-1.3036	-1.34088	-1.62865	-1.32387	-2.08251	-1.91111	-1.2289		4
DMD;3541;	-0.000390952	-1.25893	2.04414	1.17439	0.984371	-1.08316	-1.4131	-0.422575	-1.3338	0.45019	-0.263342	-1.2229		1
ENAH;332;	-0.000390952	0.310451	1.73855	1.58185	2.47942	2.60414	2.64969	2.5728	1.66585	1.70959	1.91881	3.17401		2
FNBP1L;295;	-0.000390952	-0.0961617	-0.478346	-0.448443	-0.690642	-1.00424	-0.933969	-0.683101	-0.670464	-0.686271	-0.597313	-0.350103		3
FAM120A;382;	-0.000390952	0.127343	-0.00435287	-0.207354	-0.0353679	-0.16971	-0.511872	-0.706022	-0.151534	-0.297692	-0.186151	-0.29453		4
DMD;3542;	-0.000390952	1.05312	1.82162	1.74289	1.04895	-0.154168	0.31103	-0.550179	1.05683	1.07663	0.439925	-0.0350725		1
ENAH;335;	-0.000390952	1.0464	1.89116	3.08144	3.18437	3.76058	3.48015	3.77511	3.41488	2.95263	3.29018	4.38761		2
FNBP1L;430;	-0.000390952	-0.139047	-0.315524	0.00835716	0.757118	-1.36978	-1.95869	0.063163	-2.15237	-2.72476	1.16895	0.296619		3
FAM122B;115;	-0.000390952	-0.114929	-0.143687	-0.100884	-1.33638	-1.32128	-0.818058	-0.815702	0.161363	-0.704105	-1.50804	-1.15204		4
DMD;3545;	-0.000390952	1.16772	1.27311	1.40687	0.894679	-0.625527	-0.256343	-0.993065	-0.0908376	0.492031	-0.131021	-0.712903		1
ENAH;336;	-0.000390952	0.0692014	0.675264	1.55118	1.26924	1.4901	1.60891	1.42963	1.11759	0.916466	1.13546	2.00212		2
FOXK1;431;	-0.000390952	-0.0439115	-0.416875	0.00502088	-0.141776	-0.0386833	-2.71725	0.0281161	0.06821	-0.0230876	-0.0267741	0.0867848		3
FAM122B;119;	-0.000390952	-0.114929	-0.143687	-0.100884	-1.33638	-1.32128	-0.818058	-0.815702	0.161363	-0.704105	-1.50804	-1.15204		4
DNMT1;140;	-0.000390952	-1.11397	0.999922	1.22426	0.602288	-0.854693	-1.60946	-2.27362	-2.68471	-1.4528	-1.64353	-1.94368		1
EPN2;173;	-0.000390952	0.0196132	-0.215923	-0.13122	-0.0548268	-0.0171931	0.137965	0.323915	0.538965	0.403426	0.15714	-0.216889		2
FOXK2;161;	-0.000390952	0.715447	0.333745	-0.0655127	0.712829	-0.224757	-1.85555	0.103421	0.494685	0.151476	0.135768	0.175277		3
FAM134C;320;	-0.000390952	-0.356881	-0.219883	0.0779043	-0.466126	-0.381095	-0.743205	-0.607005	-0.420657	-0.746745	-0.82612	-0.829179		4
DNMT1;142;	-0.000390952	1.56289	1.68709	0.0766733	1.49179	-0.234207	-1.06928	-1.5779	-1.58707	-0.477467	-0.609161	-2.52024		1
EPS8L2;217;	-0.000390952	1.08196	0.773108	0.708162	1.5021	1.72388	1.82713	1.87721	1.50658	1.72683	0.985718	1.36236		2
FOXO3;12;	-0.000390952	0.596322	0.648548	0.485142	0.480452	-0.0305165	-0.94325	-1.45153	1.43304	-0.472285	-0.393782	0.507538		3
FAM169A;445;	-0.000390952	0.219224	-0.196585	0.268764	-0.0546189	0.183629	0.000496561	-0.16618	-0.212894	-0.667076	-2.22661	-0.67972		4
DNMT1;150;	-0.000390952	0.131883	-0.596555	0.606053	0.573432	0.0851443	-0.372931	-0.704167	-2.19401	0.0469101	-1.09356	-1.02149		1
ERAS;8;	-0.000390952	-0.341334	-0.162181	1.01898	1.34765	0.674732	1.01766	0.866157	0.618427	0.937529	0.658714	0.600764		2
FOXO3;7;	-0.000390952	0.596236	0.648446	0.485179	0.480341	-0.0305866	-0.943243	-1.4517	1.43288	-0.47253	-0.383191	0.507284		3
FAM169A;447;	-0.000390952	-0.230257	-0.345888	-0.188939	0.0132587	-0.201116	-0.400819	-0.614138	-0.652159	-1.23717	-1.09183	-1.11751		4
DNMT1;254;	-0.000390952	1.00098	1.22346	1.39269	0.48927	-0.817696	-1.53834	-1.97216	-2.15341	-1.14249	-0.826249	-3.26658		1
ETV5;94;	-0.000390952	0.873949	0.991864	1.57395	1.73934	3.33646	2.15126	2.73281	2.10241	3.90138	4.48124	4.82491		2
FOXO4;230;	-0.000390952	0.249243	0.128642	-0.968459	-1.03516	-1.89052	-0.988189	-1.59653	-1.54809	-1.58446	-1.1995	-0.684234		3
FAM193A;974;	-0.000390952	1.03676	1.3481	1.09446	0.912888	-0.346763	-0.378007	-0.818884	-0.108144	-0.691069	-1.07317	-0.22554		4
DNMT1;308;	-0.000390952	-0.220348	0.6036	1.02777	0.789687	0.163481	-1.0435	-1.16106	-0.497686	-0.200307	0.0905208	0.305537		1
ETV6;240;	-0.000390952	2.40459	1.77633	2.07677	-0.422078	2.06299	-0.284966	2.50151	2.76304	2.03312	2.49843	1.34214		2
FRYL;1958;	-0.000390952	0.236718	-0.370741	-0.262277	-0.843378	-1.39513	-1.71213	-2.40201	-2.31658	-0.964651	-0.744743	-0.0539927		3
FAM21;1333;	-0.000390952	-0.596455	-0.564706	-1.04167	-1.03903	-0.998281	-1.05351	-0.87248	-1.06843	-1.31481	-1.4052	-1.53753		4
DOCK5;1778;	-0.000390952	2.48656	2.72475	1.2955	1.24153	1.02459	0.368814	-0.189829	-0.135242	0.694209	-0.423166	0.00821405		1
EVL;244;	-0.000390952	-0.331658	-0.392072	0.671328	0.232199	0.0148937	0.189795	1.07868	1.01634	0.481494	0.419658	0.486252		2
FRYL;1960;	-0.000390952	0.545093	-1.0134	0.660463	-0.377703	-0.447337	-0.835609	-1.35301	-0.662873	0.00652243	-0.188217	0.422569		3
FAM21;533;	-0.000390952	-0.0562379	-0.251959	-0.142376	-0.152854	-0.34635	-0.284604	-0.53513	-0.246291	-0.995335	-0.798668	-1.03239		4
DOCK5;1788;	-0.000390952	2.47331	2.1623	1.756	1.35138	0.0245671	-0.923903	-0.741135	-0.99582	-1.17975	-0.907407	-0.597627		1
EYA3;215;	-0.000390952	-0.562266	-0.613538	0.560216	0.300651	0.39496	0.673352	0.621137	0.241779	0.274509	0.067041	0.386648		2
FRYL;1979;	-0.000390952	-1.05041	-1.0307	-1.30137	-1.36285	-1.6127	-1.7302	-2.86748	-2.03949	-2.14038	-0.30033	-0.732663		3
FAM21;783;	-0.000390952	-0.768741	-1.18661	-1.21607	-0.553497	-0.776591	-1.47066	-2.37069	-1.34022	-1.67015	-1.95359	-2.37429		4
DOCK5;1793;	-0.000390952	2.3338	2.15745	1.62198	1.24295	-0.0554725	-1.0265	-1.53756	-1.18556	-1.35487	-1.50743	-0.395349		1
EYA3;222;	-0.000390952	0.689874	0.445782	-0.5465	0.918033	1.17522	1.37954	1.60635	1.42334	2.0305	1.50711	1.59918		2
FRYL;1982;	-0.000390952	-0.533173	-1.02184	-1.25947	-1.29684	-1.60309	-1.66517	-2.86777	-1.83598	-1.15044	-0.113522	-0.387608		3
FAT1;4475;	-0.000390952	-0.323896	-0.720525	0.289567	-1.43942	0.310994	-1.40536	-0.820147	-0.847035	-1.00521	-1.1129	-1.83019		4
DOCK7;898;	-0.000390952	1.03821	0.467994	0.900098	0.770679	-0.0322725	0.0810639	-0.771144	0.0895067	0.884325	0.618465	-0.112896		1
FADD;204;	-0.000390952	0.111372	0.794072	0.454245	-0.0890573	0.654621	1.31908	0.337706	0.758999	0.257214	1.20881	0.625257		2
FUBP3;566;	-0.000390952	0.537652	0.198218	0.178834	0.109875	-0.376586	-0.65546	-1.43553	-0.626495	-0.778548	0.528697	0.306229		3
FBRSL1;176;	-0.000390952	-0.0300031	0.121218	0.783679	-0.155072	-2.52096	-0.506462	-0.615948	-2.16099	-4.05363	-3.99351	-2.38626		4
DSP;2619;	-0.000390952	2.69496	3.04828	3.70431	1.8439	2.03175	-2.85771	-2.45542	-0.465711	-0.133341	-1.31566	-1.04527		1
FAM117A;304;	-0.000390952	1.50079	-0.733476	-0.982219	1.60964	1.77154	1.54663	2.03062	1.92728	1.57418	1.8705	1.1887		2
FXR2;603;	-0.000390952	-0.107699	-0.300355	0.0644227	-0.0677871	0.126053	-0.0705309	0.182657	0.255499	-0.0229097	-0.0893731	-0.346382		3
FBRSL1;197;	-0.000390952	-0.551226	-0.763802	-1.60892	-1.52819	-1.20812	-1.89467	-2.24813	-2.38134	-2.40844	-3.65239	-3.45805		4
DSP;2620;	-0.000390952	2.95655	3.15402	3.8159	1.91783	2.07702	-2.81093	-2.27307	-0.510334	0.0234113	-0.99018	-1.40844		1
FAM129A;591;	-0.000390952	1.3467	1.47244	2.01999	2.59268	3.37365	4.00499	4.69545	4.35924	4.43992	4.18961	4.04066		2
FXR2;605;	-0.000390952	-0.0733137	-0.407322	-0.157213	-0.401697	-0.956773	-1.03588	-0.963482	-0.483464	-0.701007	-0.656531	-0.771965		3
FBXW8;84;	-0.000390952	-0.901759	-0.206306	-0.372473	0.145765	-1.12048	-0.581481	-0.43493	-0.54006	0.0924754	-1.04748	-0.392647		4
DTD1;197;	-0.000390952	0.00746217	0.16313	0.988113	0.680106	0.187901	0.140494	-0.283988	0.015418	-0.101981	0.0157648	0.635422		1
FAM129A;595;	-0.000390952	1.27006	1.12166	1.79763	1.27067	1.96107	2.71326	3.22821	3.00918	3.05371	2.54318	2.2768		2
G3BP1;229;	-0.000390952	0.307068	-0.729409	0.22919	0.55488	0.727433	-3.44165	-1.69799	-0.514011	-0.036593	0.524055	0.797027		3
FERMT2;666;	-0.000390952	-0.465378	-0.0245365	0.319458	-0.111495	-0.698249	-0.417279	-1.00148	-0.274306	-0.268532	-1.43726	-0.945416		4
DUSP6;328;	-0.000390952	0.757852	1.57664	2.88314	3.0349	2.50607	0.00973723	-2.46558	-3.63412	-1.36353	-1.0418	-1.43204		1
FAM134C;435;	-0.000390952	2.4635	2.38945	3.622	3.76049	3.98151	4.41757	4.41759	3.76656	3.2841	3.17941	3.01578		2
GAB1;386;	-0.000390952	-0.557728	-0.847163	-0.147355	-0.487776	-0.604226	-0.607238	-1.37342	-1.07215	-0.624879	-0.412547	0.205939		3
FGD1;135;	-0.000390952	0.671242	0.780707	0.366949	0.497999	-0.0939076	-1.43736	-1.24839	-1.11897	-2.10913	-1.35506	-0.568072		4
DUSP6;331;	-0.000390952	0.958177	1.53529	2.85635	2.72947	2.16306	0.257651	-1.40488	-1.95554	-0.627651	-0.0280281	-0.591029		1
FAM134C;440;	-0.000390952	0.380559	0.0949909	1.18464	1.15574	1.7118	1.40763	1.61763	1.31364	0.980114	0.705362	1.1012		2
GAB1;388;	-0.000390952	-0.038582	-0.172088	-0.623342	-0.322031	-0.71142	-0.919498	-0.638843	-1.03668	-0.446583	-0.294365	-0.271272		3
FHOD1;527;	-0.000390952	-0.519521	-0.382921	0.691204	-1.02667	-1.04073	-0.29067	-0.679914	-0.207397	-1.26624	-0.829663	-0.976754		4
DUSP9;287;	-0.000390952	1.06572	1.48857	2.16939	2.51888	1.18722	0.749795	0.97261	-0.403019	-0.106024	-0.18018	0.297375		1
FAM169A;359;	-0.000390952	0.274463	0.406401	0.58733	-0.728384	0.782397	0.782796	0.640588	1.38684	1.51366	1.15116	0.933344		2
GATAD2B;335;	-0.000390952	1.31811	1.45622	1.27622	0.480156	-2.00369	0.247685	0.103749	-0.23192	0.190958	-0.0439814	1.06377		3
FIP1L1;495;	-0.000390952	0.419175	0.373887	-3.12508	-2.77438	-1.68141	-1.96297	-1.51697	-1.6595	-2.45946	-1.97214	-2.6812		4
DUSP9;393;	-0.000390952	1.0869	2.27418	2.44183	3.27984	2.75029	1.84867	-0.0180548	-1.29321	0.438826	0.252909	0.727086		1
FAM169A;523;	-0.000390952	0.120861	0.506242	0.885051	0.813996	0.403679	0.450532	0.290451	0.82999	0.947662	1.40208	0.0845482		2
GATAD2B;339;	-0.000390952	1.36368	1.6104	1.4383	0.664491	-2.30658	0.394946	0.251709	-0.256526	0.14773	0.104209	1.19225		3
FKBP15;1091;	-0.000390952	-0.247424	-0.382083	-0.583131	-1.12047	-1.30402	-0.880938	-0.83105	-0.949735	-1.33757	-1.48233	-0.592912		4
DUSP9;396;	-0.000390952	1.10339	1.26794	1.45371	2.01425	1.45052	1.14506	0.098057	-0.452985	0.209893	0.299969	0.611075		1
FAM171A1;358;	-0.000390952	0.328984	0.700892	0.926158	1.39988	1.3581	1.0393	2.11351	2.18564	1.61409	-1.07995	1.34779		2
GEMIN8;181;	-0.000390952	-0.627269	-0.700873	-0.614741	-1.82934	-2.27603	-2.59253	-3.34183	-2.34435	-2.16305	-1.87481	-1.71994		3
FKBP15;344;	-0.000390952	-0.141265	-0.935164	-1.43245	-1.37257	-1.63628	-1.16557	-0.956447	-1.86771	-1.16277	-2.13028	-1.66344		4
DYNC1LI1;513;	-0.000390952	3.29385	3.87257	4.11486	4.44103	3.8696	2.16775	0.354262	0.401357	2.14101	2.14359	2.6184		1
FAM171A1;360;	-0.000390952	0.907705	0.863784	1.64219	2.03431	1.83486	1.59722	2.5952	2.73866	2.06632	-0.577808	1.8784		2
GLCCI1;386;	-0.000390952	-0.0341983	-0.233533	-0.128277	-0.51771	-2.11133	-0.667557	-0.841883	-0.7927	0.789473	-1.11005	-0.372675		3
FLNA;1084;	-0.000390952	-0.276745	-0.708514	-0.693642	-0.949293	-1.44442	-1.56595	-1.52036	-0.953801	-1.21084	-1.15769	-1.48146		4
DYNC1LI1;516;	-0.000390952	2.56389	2.88204	3.10013	3.42622	3.13095	1.70451	0.365138	1.01441	2.12222	1.84	2.16074		1
FAM178A;68;	-0.000390952	0.383848	1.35439	1.46509	-0.389535	0.889391	2.35539	1.4376	0.557211	1.38319	2.30235	1.12915		2
GLCCI1;388;	-0.000390952	-0.184158	-0.0471978	-0.127113	-0.450935	-1.46569	-0.675872	-0.577557	-0.816556	0.602311	-0.35909	-0.74584		3
FNBP1;299;	-0.000390952	0.140853	0.241914	-0.85693	-0.75416	-1.35964	-1.11453	-1.00042	-0.891526	-2.79145	-1.30014	-3.20672		4
ECT2;5;	-0.000390952	0.563444	0.47709	0.152512	0.444116	-0.29331	-0.597603	-1.43074	-1.13223	-1.13614	-0.434587	-0.755293		1
FAM73A;257;	-0.000390952	0.486694	0.263553	0.724165	0.908714	1.18789	1.54312	1.08396	0.650826	1.23584	0.905701	1.10369		2
GLTSCR1L;594;	-0.000390952	0.389128	0.621345	0.321997	0.199447	0.00817064	-0.567286	-0.860345	-1.08176	-0.254646	0.989785	1.48188		3
FOXK2;419;	-0.000390952	-0.467221	-0.384756	-1.30631	-0.807193	-1.89826	-1.0843	-1.15307	-1.13535	-1.30704	-1.62629	-1.02301		4
ECT2;9;	-0.000390952	1.91632	2.27799	2.06645	2.12757	1.16122	0.00716601	-0.664237	-0.255454	-0.156043	-0.385371	-0.071158		1
FAM73A;261;	-0.000390952	0.514538	0.31595	0.529044	0.915128	0.795825	1.53882	1.08638	0.674465	1.26734	0.9615	1.2007		2
GOLGB1;548;	-0.000390952	0.116097	-0.275536	0.432361	-0.259099	-1.41072	-2.34028	-3.01798	-1.64433	-1.64509	-1.42402	-1.70612		3
FRMD4A;385;	-0.000390952	-0.131007	-0.281846	-0.600963	-1.40432	-1.11004	-1.02129	-1.06962	-0.769754	-1.68261	-1.9974	-2.25356		4
EEF1B;90;	-0.000390952	0.105495	0.221268	0.424482	0.415714	0.00467661	-0.156567	-1.24997	-0.558681	-0.760973	-0.146415	0.220593		1
FAM83H;835;	-0.000390952	2.49621	0.895981	1.79445	0.398254	2.35266	2.56866	2.90174	2.91609	2.71395	3.3907	3.17132		2
GORASP1;216;	-0.000390952	0.805919	-0.0751054	0.585789	0.329008	-3.01202	-0.6182	-1.11873	-0.29628	-0.796015	-1.07407	-0.523917		3
FRMD4A;402;	-0.000390952	-0.161797	0.281464	0.127727	-0.970776	-0.673997	0.0626258	-0.918924	-1.00587	-1.67473	-1.88999	-2.0184		4
EHMT2;228;	-0.000390952	2.21079	2.8219	3.00667	2.3958	0.168559	0.156671	-0.00392669	0.286369	0.830096	0.624363	-0.219874		1
FANCM;1378;	-0.000390952	0.377491	0.320528	0.901048	0.846802	1.3803	0.291986	0.499267	1.21689	3.15648	2.36262	1.14453		2
GPATCH8;1206;	-0.000390952	-0.0207469	-0.155035	-0.100281	-0.443167	-0.241967	-1.29126	-0.512972	-0.28727	-0.15131	-0.131377	0.311772		3
FRMD4A;491;	-0.000390952	-0.547744	-0.848521	-0.894648	-1.54576	-2.05598	-0.774856	-0.795721	-1.69253	-1.99383	-2.63187	-2.10657		4
EHMT2;230;	-0.000390952	1.95381	2.23454	2.202	1.97386	0.445917	0.175509	-0.059157	0.891531	0.747341	0.614597	-0.00604175		1
FANCM;1379;	-0.000390952	0.377517	0.321166	0.901878	0.846159	1.38363	0.292804	0.500983	1.33723	3.15534	2.36273	1.14613		2
GPRASP1;862;	-0.000390952	0.0277934	-0.444864	-1.21045	-0.605244	-0.229544	-0.982869	-0.901176	-1.1051	-1.23788	0.231438	-0.431475		3
FRMD4B;676;	-0.000390952	-0.235791	-0.688355	-3.06163	-1.29384	-0.859639	-1.29056	-1.76656	-3.53035	-3.86071	-2.95356	-3.28064		4
EIF2A;522;	-0.000390952	3.12196	3.54959	2.35219	2.23658	1.41048	-0.112059	0.258803	0.217086	1.97984	1.36981	0.680639		1
FANCM;1381;	-0.000390952	0.37734	0.320876	0.901615	0.846072	1.38316	0.292609	0.500633	1.46407	3.15505	2.36225	1.14542		2
GPRASP1;864;	-0.000390952	1.19287	0.0751928	-0.738313	-0.10411	0.0742575	0.31001	-0.384733	-0.599178	-0.725802	0.710102	0.167371		3
FRMD4B;698;	-0.000390952	0.264827	0.387527	0.156607	-0.372256	-0.0772586	-1.01574	-2.2876	-3.12458	-2.94109	-2.84377	-1.73663		4
EIF4B;16;	-0.000390952	2.80218	2.71198	2.66417	1.83434	0.567479	-0.905897	-0.369933	-0.86892	0.48871	-0.255612	-0.936278		1
FCHO2;394;	-0.000390952	0.133958	0.159194	-0.251905	-0.330053	-0.0637578	0.395745	-0.285294	0.125299	-0.0436315	-0.714808	0.511891		2
GPRC5B;355;	-0.000390952	-0.10298	-0.331144	-1.02493	-1.9409	-1.68698	-1.6339	-1.63599	-2.14879	-1.45389	-0.425359	-1.13548		3
FRMD6;511;	-0.000390952	-0.535991	-0.888651	-1.04116	-0.86195	-0.500344	-0.980145	-1.31519	-1.46155	-2.01362	-1.6568	-2.15101		4
EIF4B;422;	-0.000390952	1.6341	1.5675	1.78426	1.51664	0.54866	0.979336	1.21951	0.744251	1.14011	0.76793	0.17157		1
FKBP4;452;	-0.000390952	2.03839	1.96472	2.00964	2.3943	3.20265	3.40539	2.90954	3.32765	3.47068	2.96897	2.84921		2
GSPT2;195;	-0.000390952	0.574415	0.370948	0.0562211	-0.19342	-0.705779	-0.281596	-1.50103	-0.3768	-0.725095	-0.382978	-0.497803		3
FRY;1955;	-0.000390952	-0.649341	-0.527835	-1.04112	-1.0024	-0.749882	-0.78135	-0.737309	-0.561089	-1.2882	-2.34208	-1.48558		4
EIF4ENIF1;373;	-0.000390952	1.7324	1.73164	2.02811	1.68206	0.519118	0.333423	0.0411609	0.0723985	0.601041	0.480884	0.105697		1
FNBP1;296;	-0.000390952	-0.315828	-0.286364	0.060767	0.148641	-0.30748	-0.128881	0.257368	0.219804	-1.01451	0.151182	-1.46711		2
GTF3C2;815;	-0.000390952	0.385654	0.186758	0.346278	0.56157	-1.83883	-0.13639	-0.154154	-0.0547134	-0.338822	0.534812	0.333895		3
FTL1;86;	-0.000390952	0.0539712	0.0128432	-0.367936	-0.464563	-0.350094	-0.965421	-0.597992	-0.478672	-1.07132	-0.696054	-1.39394		4
ELF2;298;	-0.000390952	-0.0680948	0.733333	0.374597	0.00324657	-0.550165	-0.908502	-0.719246	-0.750391	-1.19143	-0.751599	-0.309922		1
FNDC3A;203;	-0.000390952	0.315288	0.499656	0.53454	0.490614	0.826652	0.837199	1.05281	0.698191	1.10211	1.53028	1.28415		2
GTF3C4;2;	-0.000390952	-0.901507	-0.56418	-0.600384	-0.383088	-0.616338	-1.20565	-0.620812	-0.945817	-0.812359	-0.1366	-0.213414		3
FXR1;405;	-0.000390952	-0.52646	-1.07218	-1.69548	-1.85582	-0.931013	-1.72398	-1.65408	-2.14355	-1.62189	-1.96311	-2.2187		4
ELF4;640;	-0.000390952	1.13377	1.60814	2.16145	1.61858	0.465278	0.550642	-0.0845888	-0.65341	-0.278399	-0.717404	1.34976		1
FNDC3A;207;	-0.000390952	0.737131	0.828848	1.1194	0.562777	0.69891	0.717944	1.00334	0.91287	1.30498	1.5097	0.817106		2
GTPBP1;25;	-0.000390952	-0.0102729	-0.382838	-0.649365	-0.545514	-0.366168	-0.375086	-0.744374	-0.546482	-0.505453	-0.159619	-0.829149		3
FXR1;643;	-0.000390952	-0.289378	-0.235352	-0.338437	-0.0995524	-0.288532	-0.82353	-1.01738	-1.31928	-1.3916	-1.1026	-1.20522		4
ELMSAN1;647;	-0.000390952	1.17845	1.05851	1.00293	0.527944	-0.316578	-1.0057	-1.85668	-1.56236	-0.585518	-0.778748	-0.484547		1
FNIP1;259;	-0.000390952	1.08198	0.553215	0.803037	0.514711	1.47194	0.385613	2.31372	2.14896	2.21756	1.91093	2.91722		2
GYS1;645;	-0.000390952	1.15348	0.707234	0.815438	0.205643	-0.609963	-0.104977	-1.75387	-0.994677	0.406279	0.691829	0.614827		3
GAB1;222;	-0.000390952	1.39951	1.56649	0.0761483	0.0793291	0.326625	0.341826	-2.67599	-0.0962919	-3.22026	-0.103398	-2.07524		4
ELMSAN1;653;	-0.000390952	1.21005	1.09143	1.01873	0.585759	-0.270361	-0.958721	-1.6073	-0.792884	-0.534859	-0.768684	-0.436444		1
FNIP1;760;	-0.000390952	-0.598722	-0.0619717	0.26258	0.543824	1.4141	1.88254	2.06351	1.08227	1.85339	2.11702	1.12032		2
HDAC4;465;	-0.000390952	0.143701	0.012924	0.246448	-0.161034	-0.707193	-1.86484	-2.68437	-1.73362	-0.582726	-0.46904	-0.152603		3
GBA2;893;	-0.000390952	0.2133	0.350504	0.0095288	-0.426697	-0.76786	-0.807527	-0.674392	-1.35756	-0.700986	-0.855038	-0.825951		4
EMC4;36;	-0.000390952	0.510812	0.472906	-1.48315	1.29019	1.31225	0.146823	-1.02298	-1.33485	-0.192547	0.521408	-0.999004		1
FNIP1;763;	-0.000390952	-0.477354	0.0539832	0.39002	0.640196	1.51384	2.00262	2.15915	1.20226	1.97333	1.56535	1.26869		2
HELLS;498;	-0.000390952	1.16279	0.863406	0.31989	0.0704777	-0.152283	0.35821	-0.0558404	0.618024	0.870311	1.02301	0.621906		3
GGNBP2;360;	-0.000390952	-0.509298	-0.507123	-0.259456	-0.70395	-1.26618	-1.10076	-1.00849	-0.335425	-1.1126	-1.19123	-0.952442		4
EME1;12;	-0.000390952	-0.404251	0.585294	1.79642	1.0632	0.839974	-0.596243	-1.06937	0.618257	0.394209	-0.150425	0.472525		1
FNIP1;945;	-0.000390952	0.223097	0.48215	1.02021	0.973435	1.30304	1.58946	1.03678	0.562623	1.07352	0.554535	1.41525		2
HERC2;1367;	-0.000390952	0.835987	0.380518	0.850133	0.711669	-3.01403	0.0710233	-0.662156	0.53484	1.27126	0.359032	-0.320898		3
GIT1;388;	-0.000390952	-0.914647	-1.03664	-1.97393	-1.42302	-1.4914	-1.47887	-1.61308	-2.06621	-2.34204	-1.85457	-1.78459		4
EME1;15;	-0.000390952	0.289664	0.0537477	-0.234796	0.42822	0.211961	-0.327951	-0.126958	0.175179	0.0666334	-0.689173	0.204722		1
FOXK2;383;	-0.000390952	0.0105758	1.43342	1.2204	1.46335	0.942596	1.84565	3.46853	3.96405	2.01065	3.66105	2.54233		2
HIRIP3;141;	-0.000390952	0.536502	0.246816	0.332332	0.507413	0.0723856	-0.833018	-0.0512019	0.405783	-0.128893	-0.0943505	0.620357		3
GKAP1;23;	-0.000390952	-0.364661	-0.500583	-0.490013	-0.750645	-1.07552	-1.86727	-1.91867	-2.66638	-2.52572	-4.49822	-3.74315		4
EME1;7;	-0.000390952	1.98669	2.05745	1.30135	1.58613	1.31867	0.228689	0.210741	0.510118	0.854606	-0.00432257	0.858515		1
FOXM1;716;	-0.000390952	0.519826	-0.563405	0.77041	-0.284848	0.903975	0.579104	0.452245	-0.217641	1.57321	0.92688	0.706956		2
HIST1H2BF;56;	-0.000390952	-0.889854	-1.1002	-1.23035	-1.43456	-0.967144	-1.20742	-2.09618	-1.4676	-1.32429	-0.476461	-1.15252		3
GKAP1;25;	-0.000390952	-0.353551	-0.494098	-0.486573	-0.751849	-1.06704	-1.87687	-1.92818	-2.63328	-2.99971	-3.4365	-3.51197		4
EMG1;16;	-0.000390952	0.628998	0.921505	0.591359	0.157922	0.107981	-0.11317	-0.100672	-0.0890464	0.218642	0.618181	0.435406		1
FOXM1;727;	-0.000390952	0.785417	-0.22792	0.699917	0.830542	1.45892	0.462059	0.634657	1.88517	2.1543	1.23497	0.686997		2
HN1;88;	-0.000390952	-0.141758	-0.233551	0.381369	-0.605865	-0.8063	-1.93106	-1.06073	-0.698003	-0.339782	-0.0551662	-0.860532		3
GKAP1;27;	-0.000390952	-0.349688	-0.491424	-0.482866	-0.74232	-1.0573	-1.87079	-1.92687	-2.55683	-3.52106	-3.0703	-3.54487		4
EML3;199;	-0.000390952	0.519272	0.521969	0.431598	0.806338	-0.0386232	-0.395502	-0.738828	-0.299991	-0.0196918	-1.71166	-0.476946		1
FZR1;32;	-0.000390952	-0.066006	0.250535	0.83077	0.903465	1.48925	1.04619	1.60463	1.48725	1.04435	1.46376	2.76844		2
HSPB1;15;	-0.000390952	1.64507	1.1059	0.52938	-0.46364	-1.77423	-2.14093	-2.03029	-0.915311	-0.834184	-0.230301	-0.6381		3
GLTSCR1L;939;	-0.000390952	1.64423	0.389379	-0.754468	-1.26478	-1.09157	-0.811697	-0.915367	-0.691908	-0.323792	0.168859	-2.16039		4
EP300;12;	-0.000390952	2.29534	1.95216	1.08634	1.22365	0.0938715	-0.66782	-1.53154	-0.863316	-0.93493	-0.361297	-0.996492		1
GAB1;689;	-0.000390952	0.308677	0.251978	0.301295	0.712811	1.13492	1.32344	1.29263	1.60543	1.33183	0.52103	-0.0529845		2
HSPB1;86;	-0.000390952	0.935419	0.667944	0.0204749	-1.33902	-3.33297	-3.70795	-3.74241	-2.46351	-3.76028	-1.34406	-1.32666		3
GLYR1;130;	-0.000390952	0.567212	0.502101	-0.168971	-0.0801828	0.312904	0.256626	-0.400026	0.0810726	0.581584	0.0133235	0.123351		4
EP400;315;	-0.000390952	0.608306	1.34655	1.34943	1.14429	0.202647	0.105905	-0.172527	0.179654	0.399475	-0.0233495	0.0957188		1
GAK;809;	-0.000390952	-0.14349	-0.0262752	0.327184	0.640557	0.739819	0.887635	0.768652	0.96014	1.33432	0.968806	0.304743		2
HUWE1;1395;	-0.000390952	0.203442	-0.0321454	0.020384	-0.137611	0.0714082	-2.93494	-2.60354	-0.204105	0.0273362	-2.68979	0.369311		3
GM3604;70;	-0.000390952	0.303398	0.000833154	0.822572	-0.332296	-0.362405	-0.495446	-0.380978	-0.609334	-1.06087	-0.510422	-0.774362		4
EP400;321;	-0.000390952	1.19524	1.58254	1.03035	1.46499	0.293209	0.337524	-0.126557	0.463279	0.490193	0.208494	0.264769		1
GAPDH;208;	-0.000390952	2.35434	2.11248	1.41229	2.19429	1.74159	2.69772	2.19089	2.45003	2.33657	2.51633	3.22465		2
INO80;51;	-0.000390952	0.0957105	0.345075	0.0470412	-0.555491	-0.743766	-1.52335	-1.35817	0.709238	-0.958932	0.322243	-0.680203		3
GNL1;51;	-0.000390952	0.360736	0.218598	0.249266	0.335356	-0.193593	-0.12447	0.0974438	0.229304	-0.0842243	0.0792524	-0.138291		4
EPB4.1L1;540;	-0.000390952	2.38524	2.39544	1.97374	1.53464	0.0382738	-0.388569	-0.682355	-0.761784	-0.214713	0.291105	1.37793		1
GAPVD1;758;	-0.000390952	1.33341	1.18365	1.89209	2.33595	2.27678	1.945	2.01512	2.04366	2.01922	2.05048	2.08826		2
INPP5D;1152;	-0.000390952	0.25793	0.388504	-0.767251	-1.01927	-1.36428	-0.656625	-1.86711	-1.13925	-0.808829	-0.596393	1.22455		3
GOLGA4;100;	-0.000390952	-0.40943	-0.609249	-0.832504	-1.57664	-0.982512	-0.202506	-2.57004	-1.20279	-0.839896	-1.73561	-0.743847		4
EPB4.1L1;544;	-0.000390952	0.595243	1.07259	0.0382983	0.55924	-0.0971609	-0.325421	0.00888866	0.0271292	-0.0530222	0.736055	2.07324		1
GAPVD1;761;	-0.000390952	1.38984	1.1761	1.92209	2.35654	2.46716	2.09494	2.1748	2.11884	2.07236	2.08556	2.20896		2
INPP5F;908;	-0.000390952	-0.107682	-0.204429	-0.0736352	-0.510945	-0.811785	-0.66702	-2.45311	-2.03549	-0.54115	-2.42557	-2.37356		3
GOLGA4;93;	-0.000390952	-0.429065	-0.627714	-0.463533	-1.05196	-0.28732	-0.563252	-1.62184	-1.01792	-0.680151	-0.711743	-0.249842		4
EPHA2;893;	-0.000390952	1.04329	0.769327	2.40106	2.26208	1.55606	-0.940686	-1.03817	-1.23817	-1.12902	-0.552315	0.340793		1
GAPVD1;762;	-0.000390952	0.26792	-0.321826	1.7662	2.59956	2.71676	2.62949	1.35684	0.500363	0.895586	2.35617	2.50789		2
IRF2BP2;226;	-0.000390952	1.69536	1.89809	0.293902	-0.0266827	-0.234743	-1.93033	-1.077	-0.036718	-1.06918	-0.0899896	0.543648		3
GORASP1;376;	-0.000390952	-0.143163	-0.219394	-0.0934588	-0.713275	-0.955957	-0.679575	-0.0335396	-1.39018	-0.664979	-0.854677	-1.81443		4
EPHA2;898;	-0.000390952	1.82657	1.87054	2.20855	2.22848	1.92126	-0.10861	-0.497494	-0.417281	1.0099	-0.119561	0.82362		1
GAPVD1;787;	-0.000390952	-0.457082	0.675522	0.813884	0.676916	1.15652	1.13914	1.42786	1.10566	1.41498	1.08142	1.02295		2
ITPR3;1832;	-0.000390952	0.345499	1.33177	0.627971	0.0208976	-0.000225927	-1.21627	-1.07234	0.0387699	-0.205359	1.05807	1.47407		3
GORASP2;432;	-0.000390952	-0.544469	-0.442971	-0.498977	-0.312865	-1.186	-0.75474	-1.14533	-2.24769	-1.84448	-2.2998	-1.39497		4
EPN2;195;	-0.000390952	0.218416	0.0609028	0.312131	0.853539	-0.698149	0.645412	-0.263522	-2.0845	1.31277	-0.668792	0.455077		1
GAPVD1;790;	-0.000390952	-0.336382	-0.265333	0.143432	1.49197	0.398694	0.322978	0.791591	0.429969	0.590775	0.421241	0.436901		2
ITSN1;971;	-0.000390952	-0.186831	-0.100114	-0.155796	-1.68117	-2.45634	-4.44898	-4.77031	-4.19005	-2.41248	-2.86527	-2.22228		3
GPATCH8;1039;	-0.000390952	0.117855	0.0226316	0.240503	0.465327	0.154623	0.0910308	-0.992187	-0.11196	-1.29326	-0.786049	-0.894347		4
ERCC5;406;	-0.000390952	-0.0116828	-0.539622	0.582582	0.711082	0.349544	-0.0186512	-1.36955	-0.39612	-0.429022	-0.349346	-0.666602		1
GAREM;609;	-0.000390952	1.02733	1.059	1.74825	2.25923	2.95338	2.43702	2.77541	2.74999	2.77577	3.34846	1.87448		2
IVNS1ABP;338;	-0.000390952	0.13739	0.553833	-0.298967	-0.199329	-0.369981	-0.266863	-0.424999	-0.537485	0.397183	0.352296	0.536346		3
GPBP1L1;49;	-0.000390952	0.0732559	-0.605729	-0.154362	-0.735185	-0.882482	-0.553717	-1.05705	-0.917708	-1.24902	-1.13508	-0.477133		4
ERCC6L;997;	-0.000390952	1.11599	0.737671	1.38116	1.26819	-1.50943	0.564118	0.32096	-0.590944	-0.478969	0.676893	-1.16532		1
GAREM;613;	-0.000390952	0.905755	0.899567	1.72801	2.10048	2.7952	2.31251	2.9998	2.57243	2.62164	2.96057	2.02767		2
IWS1;345;	-0.000390952	-0.112412	-0.375644	-1.43644	-1.36623	-1.28794	-1.33286	-1.14465	-1.29562	-2.04487	-0.884438	-0.898452		3
GRAMD1B;418;	-0.000390952	-0.365381	-0.426251	-0.839339	-1.2808	-0.86321	-1.23214	-0.216462	-0.55606	-0.728572	-1.84761	-1.30501		4
ERF;185;	-0.000390952	2.37831	1.82924	2.68484	1.60683	1.17115	0.852594	-1.10058	0.815868	1.42715	1.65563	0.421432		1
GAS2L1;436;	-0.000390952	0.646709	-0.965937	1.24461	1.11358	0.837061	0.634398	1.95125	1.04309	1.64232	1.56686	1.64748		2
JMJD1C;294;	-0.000390952	-1.74037	0.198339	-0.326136	-0.937925	-1.94482	-1.20954	-0.79273	-1.63339	-0.0895165	-0.660524	-1.37966		3
GSK3A;21;	-0.000390952	0.623693	0.579441	0.284504	0.392307	-0.0506654	-0.219844	-0.30362	-0.603521	-0.377538	-0.895021	-1.49342		4
ESPL1;1320;	-0.000390952	0.759503	0.598742	0.905259	0.456553	-0.236254	-2.03734	-2.34984	-1.95801	-0.57771	-1.22215	-1.18177		1
GAS2L1;438;	-0.000390952	0.653716	-0.362701	2.2919	0.868661	2.00158	1.20263	2.78862	1.64214	2.42334	2.38932	2.35075		2
KAT7;101;	-0.000390952	-0.34954	-1.28899	-1.12706	-0.992759	-2.49997	-2.5697	-2.06243	-0.733274	-0.765428	-0.591526	-0.467764		3
GSK3B;389;	-0.000390952	-0.475826	0.155415	0.629742	0.654642	-0.246635	-1.10189	-0.955106	-0.349145	-0.613856	-1.8355	-1.67249		4
EXOC4;32;	-0.000390952	4.0851	3.81196	3.63022	3.67031	2.16644	-0.412749	-0.238249	-0.384887	1.33689	1.40067	2.33211		1
GEMIN5;1410;	-0.000390952	2.98869	2.89859	3.61876	4.1487	4.16778	4.2247	4.07295	4.389	4.26478	4.49284	4.47575		2
KAT7;102;	-0.000390952	-0.299294	-0.917579	-1.15686	-1.01789	-1.56831	-1.56976	-1.78694	-0.723475	-0.768403	-0.633022	-0.487668		3
GSK3B;9;	-0.000390952	0.615889	0.0967839	0.263813	-0.155492	-0.390738	-0.281105	-0.187429	-2.03921	-0.959953	-0.739658	-2.70684		4
EYA3;210;	-0.000390952	2.68393	3.0905	3.08872	2.79792	1.04973	-0.154919	-0.954787	-0.80443	0.0362798	-0.814712	-1.02785		1
GEMIN5;1414;	-0.000390952	0.798552	0.690202	0.942783	1.22954	1.14869	1.0998	0.935061	0.832351	0.749755	1.26599	1.48694		2
KAT7;104;	-0.000390952	-0.358207	-0.943368	-1.18087	-1.04109	-1.48901	-1.60654	-1.55064	-0.750488	-0.798478	-0.654766	-0.506896		3
GTF2F1;389;	-0.000390952	-0.230109	-0.152741	-0.0362095	0.00813233	0.174576	0.203209	-0.585637	-0.323565	-1.25152	-0.198414	0.363526		4
FAM129A;690;	-0.000390952	2.31589	2.92161	2.99526	2.21788	1.25399	1.19871	1.20316	1.3509	1.47151	1.32032	1.64274		1
GIT2;418;	-0.000390952	1.23661	0.982619	1.46855	1.11682	0.99706	1.36263	1.79459	1.94951	1.2689	0.920574	2.47789		2
KAT7;52;	-0.000390952	1.08178	1.08171	0.836018	0.50899	-0.141993	0.188785	-0.625954	-0.586034	-0.244737	-0.033992	0.115952		3
GTF2I;830;	-0.000390952	-0.397602	-0.333339	-0.467231	-0.672283	-0.648975	-0.643154	-0.618808	-0.873063	-1.01007	-0.962376	-0.589704		4
FAM129B;650;	-0.000390952	1.30243	1.89977	1.48535	1.85244	0.454593	0.282277	-0.691546	0.251292	0.833764	-1.17958	-0.656303		1
GIT2;421;	-0.000390952	0.804986	0.612147	1.00199	0.96414	0.617732	1.00443	1.44691	1.54905	0.896944	0.601085	2.10528		2
KAT7;55;	-0.000390952	1.36552	1.22226	0.569219	0.30787	-0.801938	-1.42986	-1.61367	-1.14145	-0.942143	0.166144	0.997385		3
GTF3C2;262;	-0.000390952	0.261498	0.832172	0.385276	0.0162491	0.0557735	0.742501	-0.865199	0.398798	0.435275	-2.01236	0.103613		4
FAM129B;653;	-0.000390952	1.71637	2.27357	1.82235	2.03351	0.878915	0.669036	-0.250699	0.45661	1.08838	-1.20494	0.484628		1
GLI3;664;	-0.000390952	-0.0705622	-0.331398	1.71732	1.15935	1.2525	1.03481	0.817411	1.49628	1.87402	0.982014	1.43621		2
KBTBD11;70;	-0.000390952	-0.579682	-0.306208	-0.618682	-0.564146	-1.08564	-1.14817	-2.142	-1.57302	-0.352563	-0.673237	-0.579845		3
GTF3C4;17;	-0.000390952	0.215323	0.235546	0.0591358	0.0733364	-0.936121	0.226224	0.0517393	-1.45966	-0.807474	-0.289222	-1.57334		4
FAM193A;1422;	-0.000390952	1.25077	1.08451	1.47991	1.04375	0.0317213	-0.171948	-0.413206	-0.14121	-0.597096	0.533807	0.236378		1
GM14295;70;	-0.000390952	-0.512705	-0.562666	0.209786	0.190259	0.489021	0.466618	0.217435	0.30247	0.15013	0.578344	-0.149549		2
KDM5A;204;	-0.000390952	0.0190119	0.0679833	-0.944473	-1.45108	-1.1163	-1.39565	-1.21523	-0.906655	-1.13792	-0.190765	-0.580548		3
GTSE1;315;	-0.000390952	-0.186982	-0.728989	-1.42504	-1.37726	-1.75019	-0.515341	-1.08904	-0.358849	-1.4533	-2.42014	-2.26609		4
FAM193A;579;	-0.000390952	0.534461	1.21126	1.10685	1.13138	-0.835582	-0.0772403	-0.693191	-0.269611	0.130919	-0.198884	-0.0522822		1
GM14325;70;	-0.000390952	0.89187	0.354454	0.999937	0.320588	0.381063	0.827889	1.28147	1.84717	1.58412	1.67996	1.66114		2
KDM5C;317;	-0.000390952	0.419582	-0.212837	-0.412945	-1.41103	-1.59742	-1.47503	-1.43521	-1.83348	-1.06311	-0.833013	-0.90837		3
GTSE1;406;	-0.000390952	-0.157029	-0.509821	-1.11937	-0.772182	-0.61422	-0.190434	-0.943932	-0.460631	-0.558319	-0.871125	-1.34839		4
FAM193A;588;	-0.000390952	3.87084	4.03549	3.58894	3.24567	1.54152	0.47445	-0.626815	-0.407754	1.35699	0.251891	1.27395		1
GNL1;32;	-0.000390952	-0.253051	0.215673	0.501968	1.18829	1.8344	1.60094	1.54398	1.06766	0.898926	0.742508	1.47434		2
KIAA0232;1083;	-0.000390952	0.652979	0.578962	0.683998	-0.846097	-0.942873	-0.821673	-1.776	-1.39115	-1.26547	0.34757	2.20545		3
GTSE1;599;	-0.000390952	-0.115447	-0.326495	0.0504704	-0.00347241	-0.0430199	-0.2018	-0.515764	-0.172494	-0.367325	-0.109838	-0.696162		4
FAM193A;958;	-0.000390952	0.682026	0.675237	0.677474	0.763237	0.17364	-0.407644	-0.570259	-0.201507	-0.356008	-0.708835	0.0041803		1
GNL1;33;	-0.000390952	-0.212206	0.213536	0.759135	1.16019	1.79675	1.50165	1.63602	0.894907	0.957789	0.738713	1.63936		2
KIAA1522;1009;	-0.000390952	1.1643	1.22621	0.965049	0.955275	0.0986871	-3.4954	-2.22605	-4.44147	0.483052	-0.0653927	-0.2434		3
H2AFY;170;	-0.000390952	-0.469964	-0.539032	-0.652671	-0.514273	-0.445078	-0.604448	-0.634565	-0.751288	-0.867528	-0.40837	-1.1207		4
FAM193A;969;	-0.000390952	0.981176	2.305	1.72973	2.24901	1.27661	0.35343	-0.203896	0.32794	0.346587	-0.544244	-0.176258		1
GNL1;34;	-0.000390952	-0.483688	0.210955	0.974354	1.23127	1.84303	1.50736	1.64571	0.850583	0.806095	0.740303	1.60384		2
KIF13B;1378;	-0.000390952	0.240848	0.00455388	-0.622891	-0.632912	-0.948543	-1.16002	-0.738984	-0.628844	0.150855	-0.364881	-0.712005		3
H3F3A;58;	-0.000390952	-0.201577	-0.477616	-0.819065	-0.549036	-0.698095	-0.668131	-0.961729	-1.11131	-1.26667	-1.27936	-0.970469		4
FAM193B;813;	-0.000390952	2.84164	2.48441	2.12268	2.06413	0.642913	-2.55858	-0.603277	-1.0919	1.11637	0.616335	-1.96734		1
GNL3;493;	-0.000390952	1.57137	1.4926	0.495414	-0.0974769	1.66745	2.11355	1.82738	2.07537	2.02541	1.95534	2.20573		2
KIF13B;1380;	-0.000390952	0.853458	0.692557	0.221194	0.319645	0.0873128	-0.0859583	0.221619	0.33789	0.695677	0.978374	0.242194		3
HAUS6;582;	-0.000390952	0.154288	0.0103048	-0.322295	-0.514505	-1.12392	-1.05643	-1.48195	-0.762265	-0.501153	-1.12278	-1.29427		4
FAM207A;38;	-0.000390952	0.828232	0.830665	1.06959	0.681038	-0.150924	-0.845467	-0.943357	-0.920703	-0.558934	-0.596306	-0.478287		1
GOLM1;319;	-0.000390952	0.373743	0.445772	1.07395	0.78324	1.12959	1.70656	2.38525	2.24733	1.63442	2.28931	2.22976		2
KIF13B;1383;	-0.000390952	1.32418	1.23954	0.490192	0.485796	0.261802	-0.678435	-0.571966	0.515712	-0.476713	0.703427	-0.0466198		3
HCFC1;666;	-0.000390952	0.208452	0.185076	0.0951112	-0.445778	-1.02799	-0.766876	-0.970522	-1.07689	-0.804011	-1.05486	-1.21421		4
FAM208B;1374;	-0.000390952	0.356211	1.58214	0.952638	0.711303	0.466239	0.859641	-0.384892	-0.225734	-0.276587	0.216916	0.547018		1
GON4L;1464;	-0.000390952	1.28855	-0.0840453	1.73522	0.753697	0.607836	1.67297	1.61154	1.56171	1.94746	2.03842	2.38727		2
KIF1B;1011;	-0.000390952	-0.807193	-0.988774	-1.07306	-1.17363	-0.944776	-1.10348	-1.54864	-1.80561	0.517964	-1.88144	-0.75659		3
HES1;12;	-0.000390952	-0.63284	-0.0284793	-0.462672	-0.850077	-0.659929	0.0180408	-1.27087	-1.90387	-0.185678	-0.770509	-1.76693		4
FAM208B;1378;	-0.000390952	-0.370493	1.12294	0.289318	0.297751	-0.0462529	-0.640643	-0.651667	-0.62567	-0.741987	-0.232078	0.0800611		1
GORASP2;410;	-0.000390952	1.26897	0.208265	-0.775194	1.7991	1.99887	2.41625	1.63175	2.4284	2.57075	2.21473	2.00569		2
KIF24;974;	-0.000390952	0.24015	0.0371685	-0.261015	-0.039284	-0.366254	-1.94222	-2.37534	0.873998	0.402596	-1.09027	-1.17765		3
HIC2;252;	-0.000390952	-0.295638	-0.442463	-0.628291	0.189709	0.280556	-1.28586	-1.48372	-2.24098	-0.933748	-1.06888	-0.821367		4
FAM21;538;	-0.000390952	0.786577	0.794695	0.87887	0.690999	0.607083	0.700062	-1.21744	1.02154	-0.193214	-0.171541	0.0994215		1
GORASP2;418;	-0.000390952	1.00936	0.172617	0.375365	1.35984	1.47594	2.31133	1.07882	2.04474	2.24324	1.89636	1.59203		2
KIF2C;19;	-0.000390952	-0.475527	-0.434688	-0.346304	-0.602167	-1.71736	-1.62341	-2.23997	-1.64593	-1.83686	-1.26779	-1.04765		3
HIRIP3;449;	-0.000390952	1.28982	1.7627	1.1664	0.662176	0.244796	1.13286	1.7554	1.05335	-0.106781	-0.932789	0.0826628		4
FAM21;832;	-0.000390952	2.51086	2.25759	2.25031	1.40244	0.145468	-1.52951	-1.87321	-1.50656	0.0909704	-0.601224	-0.528965		1
GPA33;309;	-0.000390952	0.272242	-0.13841	0.270897	1.71286	2.43712	2.42644	2.43726	2.01384	2.96115	3.01334	2.7823		2
KIF5B;933;	-0.000390952	0.713627	0.028725	-0.569057	0.680906	-0.0695281	-1.54222	-1.89988	0.67779	0.0535193	0.545715	0.697927		3
HIRIP3;596;	-0.000390952	0.358394	-0.189535	-1.15717	-0.574824	-1.00606	-0.812377	-0.598786	-0.918477	-1.15189	-0.991827	-0.798991		4
FAM21;873;	-0.000390952	4.62215	4.40014	3.88403	3.24807	1.75199	1.27684	1.0908	1.40223	2.15372	2.57565	2.04997		1
GPATCH2;15;	-0.000390952	0.0137565	0.00188783	0.774089	0.484854	0.816905	0.755536	1.34556	0.52698	0.366874	1.43378	1.11195		2
KLC2;175;	-0.000390952	0.88136	1.05364	0.689101	1.58835	-0.788681	0.676547	-0.976852	0.508754	0.612128	0.913404	0.825231		3
HIRIP3;600;	-0.000390952	0.354166	-0.191073	-0.970252	-0.576713	-1.00888	-0.813335	-0.605934	-0.927201	-1.15631	-0.991934	-0.898726		4
FAM63A;103;	-0.000390952	3.05104	2.91486	3.02431	2.17217	1.32007	0.497609	0.281429	0.673247	1.32364	0.943285	0.842344		1
GPATCH2;16;	-0.000390952	0.545636	1.02506	1.33798	1.27624	1.77862	1.57377	1.83937	1.48603	1.37839	2.09684	2.19534		2
KMT2A;2197;	-0.000390952	0.313976	0.606609	0.273731	-0.251583	-0.680879	-1.25365	-1.38092	-1.15378	-0.0460052	-0.813968	-0.344292		3
HMGN1;87;	-0.000390952	-0.434671	-0.0764038	-0.369025	-0.306416	-0.697292	-0.732925	-1.31954	-1.75627	-1.53097	-1.17258	-0.821845		4
FAM65A;743;	-0.000390952	1.41297	1.63827	1.25911	2.61708	1.20552	0.649969	-0.0116975	0.868178	-0.825319	-1.10553	-0.00807358		1
GPATCH8;451;	-0.000390952	0.97774	0.860975	1.53541	1.11037	1.37509	0.896704	1.23273	1.42957	2.64264	1.6799	1.07581		2
KMT2A;2202;	-0.000390952	0.330955	0.6252	0.289607	-0.24324	-0.661676	-1.4446	-1.38433	-1.13898	-0.0303106	-0.706147	-0.319795		3
HMMR;50;	-0.000390952	-0.0480175	0.104825	-2.39756	-2.24436	-2.02583	-1.81698	-1.2493	-1.23187	-2.73763	-2.76692	-3.13315		4
FAM65A;748;	-0.000390952	0.604088	0.563356	-0.047979	1.20327	0.589863	-0.0626434	-0.64469	-0.0702388	-1.38677	-1.52547	-0.689681		1
GPATCH8;753;	-0.000390952	0.372367	2.58488	1.82322	1.94987	2.14017	2.52018	2.51249	2.85805	2.24618	2.89112	2.73817		2
KMT2B;1926;	-0.000390952	0.183963	0.649419	-1.41468	0.0481613	-0.623199	-1.185	-0.781019	-0.323785	-1.11155	0.149617	-0.367699		3
HTATSF1;724;	-0.000390952	-0.202915	-0.0993945	-0.133548	-0.166635	-0.103635	-0.0925943	-0.621819	-0.589984	-0.743918	-0.414745	-0.560788		4
FAM65A;755;	-0.000390952	1.46891	1.50511	0.278204	2.76656	2.08161	0.750152	-0.0784005	-0.149605	-0.217265	-1.37246	-1.61361		1
GPATCH8;985;	-0.000390952	1.64192	0.893063	0.109489	1.29176	1.42339	0.959123	1.70968	1.69624	1.83	2.00625	1.62853		2
KMT2B;1927;	-0.000390952	-0.202509	0.338825	-0.77479	-0.160132	-0.211847	-0.669363	-0.507279	-0.231114	-0.747177	0.0934906	-0.263952		3
HTT;411;	-0.000390952	0.23329	0.017946	-0.0814439	-0.0537358	-1.12276	-0.439965	-0.322514	-0.418588	-0.312115	-0.515154	-0.900273		4
FBXO30;383;	-0.000390952	2.19782	1.85564	1.80222	1.73543	0.615625	-0.0371907	-0.401138	-0.0453456	0.691668	-0.762838	-0.379681		1
GPBP1;49;	-0.000390952	0.0603899	0.482728	0.672461	1.0448	1.23844	0.653994	0.953227	0.833862	0.808374	1.44892	0.925136		2
KMT2B;1931;	-0.000390952	0.20994	0.14602	-0.901265	-0.129379	-0.379938	-1.0951	-0.735245	-0.300125	-0.847841	-0.221157	-0.355527		3
ILF3;499;	-0.000390952	-2.39983	-3.02543	-0.0321597	0.330211	-6.85439	-5.1593	-3.97861	-1.4493	-3.28517	-6.3592	-2.08677		4
FBXO38;592;	-0.000390952	2.37727	2.53985	2.52547	2.63523	2.945	-0.6836	-0.477591	2.47487	0.149178	2.51875	2.5331		1
GPHN;188;	-0.000390952	0.686983	0.877132	1.02808	1.31753	0.991624	1.19097	0.550513	0.08248	0.633614	0.662482	1.18987		2
KMT2B;941;	-0.000390952	0.414477	0.201389	0.289475	0.142833	-0.0634012	-0.00346011	-0.814245	-0.711697	-0.943034	-0.150192	-0.000643609		3
IRF2BP1;436;	-0.000390952	-0.380965	-0.351371	-0.187961	-0.766559	-1.15601	-1.10445	-0.871742	-0.977753	-1.43346	-1.07628	-0.987029		4
FCHSD2;644;	-0.000390952	1.26267	1.37435	1.52669	0.997306	0.250292	-0.513454	-1.13722	-0.045018	-0.00259504	-0.916027	-0.440438		1
GPHN;194;	-0.000390952	0.440457	0.0620493	0.754676	0.0300656	0.461176	0.617549	0.119746	0.0326813	0.420561	0.780231	0.62762		2
KMT2D;990;	-0.000390952	0.573671	-0.5546	0.224643	-1.70685	-1.51873	-1.12348	-1.5156	-0.812646	-0.860184	-1.37724	-0.973369		3
ISCU;15;	-0.000390952	-0.442078	-0.299067	-0.634858	-0.690093	-0.980154	-0.906783	-1.55315	-1.21324	-1.56951	-1.33435	-1.25404		4
FCHSD2;646;	-0.000390952	2.24213	2.30135	1.96378	1.41254	0.496895	-0.222497	-0.526788	0.217986	0.287136	-0.779929	-0.321008		1
GPRC5C;434;	-0.000390952	0.137903	0.628953	2.1316	0.69035	0.7572	1.81942	2.22054	1.77843	1.09664	1.1187	0.715654		2
L3MBTL2;685;	-0.000390952	-0.764824	-0.511151	-0.799235	-0.440047	-0.392543	-0.929484	-1.1062	-0.916991	-0.773791	-0.49505	-0.861456		3
ISCU;21;	-0.000390952	-0.469167	-0.302131	-0.528112	-0.87141	-1.3188	-0.736505	-1.50977	-1.10372	-1.21246	-1.45567	-1.16886		4
FCHSD2;669;	-0.000390952	1.97535	2.01314	2.35213	1.99065	1.48389	-0.648346	0.408357	1.49868	-0.275616	0.563596	-0.393054		1
GRB10;104;	-0.000390952	2.16992	0.263513	2.62944	3.25794	4.28624	3.75479	3.69005	3.62994	4.26016	3.83694	2.75199		2
L3MBTL2;687;	-0.000390952	-0.539585	-0.351886	-0.507455	-0.225199	-0.209959	-0.692899	-0.899579	-0.710917	-0.696292	-0.753608	-0.686266		3
ITGB3BP;33;	-0.000390952	0.442632	0.232487	-0.169446	0.0190005	-0.758784	-0.865752	-0.74966	-1.18878	-0.917507	-0.896831	-1.41217		4
FCHSD2;681;	-0.000390952	1.2871	1.18433	1.17727	0.756511	0.326012	-0.441312	-1.18683	0.53764	-0.114488	-0.771276	-1.06638		1
GRB10;432;	-0.000390952	0.506907	-0.466503	1.11667	1.8739	2.16919	2.07794	2.94573	2.85509	3.3908	3.00217	1.27824		2
LAD1;38;	-0.000390952	1.17496	2.1521	1.01279	0.174888	0.324586	-0.791965	-0.487259	0.0757141	1.15705	1.41795	1.2911		3
ITPKC;212;	-0.000390952	0.747968	0.702261	0.623194	0.0127285	0.0170297	-0.176518	-1.10063	-1.53525	-0.152537	-1.45489	-1.67262		4
FCHSD2;693;	-0.000390952	1.324	1.22374	0.743567	0.523395	-0.642153	-0.842529	-1.87109	0.119535	-0.375269	-2.16844	-1.5027		1
GRB10;78;	-0.000390952	1.46708	0.950457	1.89439	2.60358	3.44789	3.0573	3.01131	2.56258	3.58121	3.14234	2.06702		2
LAD1;62;	-0.000390952	0.283369	0.441348	0.0441566	0.249928	-0.231358	-2.36623	-1.37654	-0.575778	-0.595474	-0.146886	0.334687		3
ITSN1;315;	-0.000390952	0.042871	-0.475628	-2.67964	-1.01134	-1.37017	-0.893762	-0.651753	-1.29774	-0.830761	-2.48514	-2.0907		4
FGD1;149;	-0.000390952	1.32523	1.40765	0.776961	1.29182	0.757219	-0.243138	-0.718886	-1.16883	-1.21856	-0.44219	0.27207		1
GRB10;96;	-0.000390952	1.13931	0.618092	1.55224	2.2624	3.10792	2.73078	2.66716	2.24309	3.24271	2.81881	1.73463		2
LARP1;801;	-0.000390952	0.108078	0.477577	-0.718207	-0.503121	-1.18884	-1.1468	-0.80095	0.179726	0.154802	0.54253	-0.642919		3
KAT5;190;	-0.000390952	0.567684	0.356576	0.250478	-0.606472	-1.11268	-0.582221	-1.88623	-0.824753	0.17925	-1.60413	-1.04893		4
FGD1;710;	-0.000390952	-0.125462	0.216672	0.0410835	0.284526	0.387626	-0.0493023	-0.14136	-0.513307	-0.559637	-0.290901	0.0799963		1
GRIPAP1;631;	-0.000390952	0.823044	0.14655	0.412455	0.386549	0.238022	0.467768	0.48593	0.772633	1.13079	0.340083	0.135962		2
LAS1L;537;	-0.000390952	-0.458809	-0.37022	-0.233983	-0.150909	-0.00869901	-1.0173	-0.348569	-0.0383249	0.154242	-0.131016	-0.287266		3
KAT6B;1105;	-0.000390952	0.36226	0.393739	-0.266866	-0.759038	0.0087604	-0.41564	-0.0544572	-0.0700232	-0.528597	-1.53529	-0.643719		4
FGD1;714;	-0.000390952	0.9083	1.28238	1.0953	1.2704	0.92644	0.250786	-0.0576826	-0.135284	-0.28558	-0.153902	0.325851		1
GRIPAP1;634;	-0.000390952	0.829252	0.297273	0.418499	0.391719	0.474721	0.480326	0.487491	0.77533	1.06022	0.342995	0.137595		2
LATS1;463;	-0.000390952	-0.0643089	-0.255092	-0.542184	-0.858525	-0.543757	-0.200849	-1.51931	-0.534189	-0.486276	0.0845011	-0.804538		3
KAT6B;1140;	-0.000390952	-0.350257	-0.8449	-1.32389	-0.789536	-0.544087	-0.965321	-0.858022	-0.75544	-0.88431	-1.92297	-0.842907		4
FHOD1;499;	-0.000390952	2.25476	2.21113	3.21852	1.55135	0.659753	-0.508498	-0.0940602	0.344774	-0.112418	-0.198728	-0.479538		1
GRIPAP1;653;	-0.000390952	0.407478	0.278812	1.13804	2.0149	2.0711	2.07248	1.78532	2.27691	1.84618	2.01532	1.61278		2
LIG1;81;	-0.000390952	0.925509	0.993059	0.844768	-0.326076	-1.57348	-1.41908	-1.50997	-1.55454	-0.896668	-0.729858	-0.450424		3
KCTD15;35;	-0.000390952	-0.33405	-0.0275173	-0.632886	-0.910245	-1.0364	-1.41309	-1.85868	-1.93514	-2.4641	-2.5516	-1.86084		4
FHOD1;502;	-0.000390952	0.995112	0.974926	1.8224	0.529796	-0.0755159	-0.445489	-0.138198	0.127454	-0.332663	0.40865	-0.266676		1
GRIPAP1;657;	-0.000390952	0.401196	0.279029	1.24071	2.15648	2.20156	2.16433	1.86481	2.3309	1.84802	2.06004	1.68072		2
LIG1;93;	-0.000390952	0.754012	0.700214	0.639843	-0.183838	-0.891165	-0.774513	-0.839596	-0.835369	-0.552248	-0.315192	-0.127884		3
KCTD15;38;	-0.000390952	0.030684	0.351296	0.0790893	-0.145425	-0.81362	-1.35722	-1.69223	-2.17175	-2.96771	-1.34805	-2.69119		4
FLCN;571;	-0.000390952	1.67608	2.02396	1.88415	2.01212	2.16827	1.61777	-0.338541	0.355942	1.78182	1.96905	-0.0753189		1
GTF2E2;31;	-0.000390952	0.19168	0.162214	-0.160338	-0.959121	0.885915	0.962756	0.926618	1.21754	1.52759	0.696865	0.0964604		2
LIMA1;367;	-0.000390952	0.38867	0.235755	0.350472	-0.795981	-1.27778	-1.42834	-1.93679	-1.41402	-0.390681	-0.675848	-0.0588702		3
KDM2A;28;	-0.000390952	-0.212996	0.115368	0.291401	-0.180364	-0.284235	-0.287447	-0.569596	-0.81158	-1.31763	-1.08567	-1.80325		4
FOXP4;557;	-0.000390952	0.119429	0.303763	1.018	0.570454	-0.0400402	-0.126429	-0.799496	-0.597997	-0.603219	-0.785307	-0.241438		1
GTF2F2;248;	-0.000390952	1.80764	1.11391	0.129218	0.690829	1.54013	1.77366	2.22628	1.49079	1.38566	1.18661	1.01651		2
LIMA1;735;	-0.000390952	-0.571109	-0.825026	-1.8299	-2.57755	-4.21922	-3.12122	-3.33664	-2.88075	-2.5001	-1.54712	-2.45804		3
KDM2A;422;	-0.000390952	0.928363	0.814306	0.712268	0.704678	-0.898168	-0.149101	-1.10189	0.856676	-1.60532	-1.15322	-0.502505		4
FRS2;155;	-0.000390952	1.75752	2.01442	1.36459	0.813222	0.98367	-1.17238	0.438105	-1.49955	-0.0752985	0.929783	0.157974		1
GZF1;196;	-0.000390952	0.448856	0.805612	0.018679	0.460699	0.57673	-0.0341169	1.14972	1.23995	1.70242	1.11025	0.969304		2
LMO7;1516;	-0.000390952	0.631068	0.278288	0.420647	0.910717	0.0844238	-0.506072	-0.563606	-1.46769	-0.131895	0.271096	1.21191		3
KDM2A;425;	-0.000390952	0.885332	0.773813	0.68853	0.687046	-0.95537	-0.549824	-0.90653	-0.531471	-1.14458	-1.13956	-1.32112		4
FRS2;169;	-0.000390952	0.772885	0.53788	0.795989	-0.177545	0.420796	-0.5821	-2.40439	-3.07408	-0.23363	-1.0649	-2.47868		1
HCFC1;2030;	-0.000390952	0.566769	1.15465	0.857416	0.349764	0.561317	1.75994	1.32799	0.540192	1.63625	1.50012	1.21596		2
LMO7;1602;	-0.000390952	0.324857	0.270569	-1.07599	0.575507	-0.271623	-0.299424	-1.1593	-1.11001	-1.16716	-0.192383	0.125395		3
KDM3B;1271;	-0.000390952	1.24797	1.5563	0.574623	-0.147751	-0.315272	-0.0127407	-0.709804	-0.335363	-0.502314	-0.982115	-0.378317		4
FRS2;172;	-0.000390952	0.751245	0.55203	0.772388	-0.150499	0.260909	-0.585072	-2.75579	-2.34298	-0.166515	-1.27045	-1.35352		1
HDGFRP2;242;	-0.000390952	0.324711	0.0647588	-0.00972682	0.520907	0.477719	1.42869	1.2852	0.646096	0.650053	1.19084	0.431311		2
LMTK2;1359;	-0.000390952	0.384807	-0.143765	-0.550606	-0.387764	0.37385	-2.98841	-0.439795	-2.52168	0.0666319	-0.657514	-0.452862		3
KHSRP;101;	-0.000390952	-0.53958	-1.01988	-0.97733	-2.13048	-1.45445	-2.24236	-1.35529	-2.62322	-3.18266	-1.22237	-2.12427		4
FRS2;327;	-0.000390952	1.3648	1.41111	1.45998	1.40487	0.235753	-2.32346	-1.69225	-2.56632	-0.449042	-0.860921	-1.42634		1
HDGFRP2;266;	-0.000390952	1.17653	1.01745	0.915828	0.796604	2.08279	2.48638	3.13736	2.49442	2.01912	2.43895	3.48875		2
LMTK2;1366;	-0.000390952	0.394189	-0.138979	-0.520266	-0.45739	0.388145	-2.40355	-0.285218	-0.434541	0.0134149	-0.558887	-0.506662		3
KHSRP;182;	-0.000390952	-0.433791	-0.546445	-0.45121	-0.414368	-0.409081	-0.293163	-0.487306	-1.83009	-0.839593	-1.7675	-1.04849		4
GAB1;251;	-0.000390952	3.21465	3.00504	2.70488	2.9165	2.25961	0.895277	1.73086	-0.0395523	1.51282	0.646743	1.10622		1
HDGFRP2;661;	-0.000390952	1.46424	0.653322	0.491272	0.9158	2.16986	2.53178	2.39514	1.95453	1.26426	1.79594	2.77928		2
LRBA;2055;	-0.000390952	-0.370877	-0.717256	-0.63595	-0.779416	-0.734586	-1.32175	-1.5653	-0.762806	-1.68988	-0.398337	-0.348801		3
KIAA1109;1355;	-0.000390952	0.15962	0.344077	0.420179	0.556488	-0.174282	-0.521372	-0.381814	0.143201	-1.10043	-1.52225	-0.525405		4
GAB1;257;	-0.000390952	2.92338	2.65283	2.41993	2.4334	1.99575	0.866599	0.300161	-0.182214	0.973953	-0.0793046	1.08141		1
HELB;942;	-0.000390952	1.0681	0.915539	1.10158	1.26536	1.37383	1.81904	2.21148	2.18313	2.06985	2.11355	1.96866		2
LSG1;258;	-0.000390952	0.111017	-0.0516104	0.00538049	0.0443	-0.23463	-0.597575	-4.04522	-0.158577	0.075035	-0.280421	-0.577848		3
KIAA1522;17;	-0.000390952	1.01555	1.0269	1.17983	1.29873	0.920071	0.172243	-0.402045	-0.676743	-0.806979	-2.65612	-2.15809		4
GAB1;266;	-0.000390952	0.329375	-0.297149	0.446377	0.0376692	0.340191	-0.840577	-0.315006	-0.704452	-0.219066	-0.945148	-0.236847		1
HELB;946;	-0.000390952	0.360125	0.205273	0.21509	0.0691661	0.0456088	0.323431	0.532356	0.527071	0.459882	0.552486	0.13284		2
LSM11;15;	-0.000390952	0.797441	0.828987	0.917086	1.47491	0.923007	0.358606	0.12285	0.185388	0.480645	0.873707	1.27577		3
KIAA1522;382;	-0.000390952	-0.358184	-0.451272	-1.14578	-0.835682	-0.69981	-0.490381	-0.717332	-0.730309	-0.658766	-0.00866871	-0.404536		4
GAPVD1;746;	-0.000390952	1.7702	1.32435	1.7887	1.83935	1.32523	1.25538	0.416213	0.357042	1.16202	0.825785	0.378053		1
HELLS;815;	-0.000390952	0.497627	-0.406729	1.27704	1.29543	0.764413	1.24685	1.19206	1.06204	1.36157	1.58272	2.33218		2
LZTS2;242;	-0.000390952	-1.4289	-1.21693	-2.12557	-1.52067	-0.989844	-3.58258	-2.28953	-0.585339	-1.44301	-1.4956	-1.97443		3
KIAA1551;1482;	-0.000390952	-0.140937	-0.141769	0.0343337	-0.248411	-0.564098	-1.12097	-1.48703	-1.21088	-1.31753	-1.37504	-0.891587		4
GBF1;1786;	-0.000390952	1.73925	1.15861	1.44144	0.429368	0.111871	-1.13999	-0.376387	-2.04895	0.390749	-0.346936	0.461557		1
HELQ;40;	-0.000390952	-0.500609	0.0635568	0.603863	0.692866	2.40814	2.9343	1.75591	1.91971	1.06664	1.8891	2.13397		2
MACF1;3082;	-0.000390952	-1.58894	-1.32771	-0.884652	-1.52553	-1.20187	-1.36666	-2.78882	-1.88907	-2.16905	-1.8316	-2.02994		3
KIF13A;1371;	-0.000390952	-0.598877	-1.08035	-0.61257	-0.496888	-0.280803	-0.629504	-0.595907	-0.708178	-1.23255	-0.651708	-0.664485		4
GEMIN4;84;	-0.000390952	0.707592	0.805602	0.829296	1.32287	1.01688	0.808538	-0.114945	-0.344017	-0.577751	-0.327957	-0.567142		1
HELZ;1762;	-0.000390952	0.678508	0.0970552	0.956295	0.650983	0.820785	1.1777	1.23454	1.29385	1.33351	1.1536	0.7486		2
MAP1B;1247;	-0.000390952	-0.0626367	-0.202791	0.0542419	0.00869535	-0.198934	-0.00945705	-0.59471	0.00331691	-0.237292	-0.293287	-0.827153		3
KIF13A;1481;	-0.000390952	0.155052	0.0661611	-0.628159	-0.466627	-0.485102	-0.537171	-1.05775	-1.31096	-1.84773	-2.56426	-1.66406		4
GFPT2;244;	-0.000390952	1.01117	0.988766	0.692785	0.573308	-0.318502	-0.871283	-0.718933	-0.704927	0.474134	0.292289	-0.266934		1
HIRA;610;	-0.000390952	0.188219	0.173894	0.95785	0.988016	1.13762	1.17754	1.99548	1.79343	2.1	0.109921	0.643287		2
MAP1B;1255;	-0.000390952	-0.0529608	-0.269622	0.192424	0.124106	-0.0998136	-0.153665	-0.376592	-0.403974	-0.0886641	0.150166	-0.0360046		3
KIF13A;1650;	-0.000390952	0.589547	0.594106	-0.142885	-0.360134	-0.728557	-0.657148	-0.436411	-0.563023	-0.51698	-0.762341	-2.24794		4
GGA2;12;	-0.000390952	1.08762	1.56513	1.41246	1.62546	1.19266	0.423087	0.537231	0.0413488	0.607939	0.673213	-0.351427		1
HJURP;611;	-0.000390952	1.44794	1.62719	0.695001	1.0225	1.49907	2.52398	1.95721	1.99786	1.76571	1.23918	1.90364		2
MAP1B;1614;	-0.000390952	-0.0878576	0.0425808	0.268973	-0.747147	0.168063	-0.739173	-0.789035	0.19443	-0.136592	1.01473	1.18824		3
KIF13B;1653;	-0.000390952	-0.671132	-0.943003	-1.34693	-1.52499	-1.2861	-1.34476	-1.61599	-1.17871	-1.87971	-1.57363	-1.4653		4
GGA2;414;	-0.000390952	5.33184	5.36334	5.10949	4.71147	2.43847	1.54329	0.769522	1.36545	2.7865	1.79886	2.3173		1
HNRNPUL2;166;	-0.000390952	-0.547801	0.436159	0.65387	0.523224	0.82367	0.826507	0.83435	0.525919	0.326956	0.582597	0.96136		2
MAP3K9;541;	-0.000390952	0.16168	-0.0882673	0.128422	0.298659	0.10561	-0.488371	-1.75438	-0.4858	-0.691134	-0.81257	0.448055		3
KIF13B;1794;	-0.000390952	0.263389	0.320125	-0.271133	-0.732979	-0.965165	-0.504242	-0.449736	-0.46662	-0.024242	-0.702975	-1.09531		4
GGA2;418;	-0.000390952	5.33221	5.36373	5.10976	4.71215	2.43874	1.57063	0.770079	1.36594	2.78716	1.79963	2.31804		1
HOOK3;707;	-0.000390952	-0.0216191	0.834189	0.72508	-0.0471344	0.772157	0.433972	1.20789	1.04696	1.52429	0.959047	0.877128		2
MAP4;506;	-0.000390952	-0.58143	-0.805958	-0.474644	-0.319129	-0.61748	-0.61528	-0.839253	-0.803858	-0.96723	-0.55515	-0.239778		3
KIF13B;1795;	-0.000390952	0.263389	0.320125	-0.271133	-0.732979	-0.965165	-0.504242	-0.449736	-0.46662	-0.024242	-0.702975	-1.09531		4
GGA3;532;	-0.000390952	2.37405	2.23603	1.28263	1.52441	0.401483	-0.659206	0.161857	-0.483709	-0.992073	-0.371462	-1.34766		1
HSP90AB1;718;	-0.000390952	2.67932	0.347396	2.42039	2.34721	1.77096	2.39237	2.13142	3.08192	2.89969	2.28942	2.7304		2
MAP4;901;	-0.000390952	-2.41225	-1.90255	-1.93216	-1.60355	-1.68181	-3.84642	-3.35683	-2.97877	-2.06062	-0.375136	-2.47991		3
KIF14;283;	-0.000390952	0.429922	0.0464391	0.317354	-0.369091	-0.733967	-0.860817	-1.08418	-0.865813	-0.429792	-0.577579	-1.15268		4
GGA3;538;	-0.000390952	2.36902	2.2396	1.42945	1.58001	0.409244	-1.03221	-0.298559	-0.32758	-1.60109	-0.322753	-1.22119		1
HSPA4;554;	-0.000390952	2.49539	2.25337	1.65541	1.5428	1.51905	2.63106	2.50107	2.6619	2.55226	3.22372	0.386712		2
MAP7D1;460;	-0.000390952	-0.388471	-0.731667	-0.193358	-0.160555	-0.550632	-1.19219	-1.2983	-0.625624	-0.382876	-0.946958	-1.12042		3
KIF14;333;	-0.000390952	-0.029543	-0.187752	-0.378146	-0.948466	-0.765588	-0.542433	-1.27803	-0.880458	-0.601152	-0.397753	-1.18427		4
GGA3;559;	-0.000390952	1.80887	2.00227	1.73974	1.89651	0.245593	0.322501	-0.373956	0.131945	0.815313	-0.241732	-0.0401234		1
HSPH1;555;	-0.000390952	-0.474401	2.31051	2.09197	2.91834	3.20835	2.88788	2.42544	2.40085	2.29401	2.50346	2.95944		2
MAP7D1;78;	-0.000390952	-0.317921	-0.745321	0.205016	0.072592	-1.88939	-0.544302	-1.20423	-0.44188	-0.609044	-0.368944	-0.483216		3
KIF1B;1008;	-0.000390952	-0.745211	-1.10713	-0.974528	-1.17476	-0.938736	-1.09956	-1.46542	-1.83719	-1.47638	-0.796837	-1.82991		4
GGA3;567;	-0.000390952	0.0153113	-0.126281	0.167888	0.799969	0.188016	0.32989	0.0995341	0.8126	0.777416	-0.0428494	-0.383588		1
HUWE1;1903;	-0.000390952	-0.735216	0.225305	0.575491	0.972708	-0.126561	-0.621352	-0.0500485	0.463711	1.51744	1.30709	1.1495		2
MARCKS;156;	-0.000390952	-1.23751	-1.0733	-1.46991	-1.05591	-2.04963	-2.01113	-2.97242	-1.7516	-1.15603	-1.13533	-1.34449		3
KIF4;802;	-0.000390952	0.833634	-0.0104263	1.02149	0.415753	-1.41706	-1.02695	-2.04468	-1.29179	-0.329876	-2.33719	-1.21377		4
GIGYF1;24;	-0.000390952	1.80892	1.72483	1.43038	1.13438	0.10661	-0.185868	-0.581525	-0.397412	0.150935	-0.379381	-0.941152		1
HUWE1;1907;	-0.000390952	-0.0802248	-0.0473123	0.311727	0.451172	0.453266	0.0987283	0.060036	0.108621	0.487817	0.406729	0.348753		2
MARCKS;160;	-0.000390952	-1.2332	-1.07269	-1.46993	-1.06039	-2.22845	-2.01695	-2.97918	-1.75509	-1.16222	-1.13477	-1.35136		3
KLF3;71;	-0.000390952	0.0151242	0.00799048	-0.126493	0.118373	0.399312	0.0020356	-0.193425	-0.623872	0.0685055	-0.926351	-0.194322		4
GIGYF1;28;	-0.000390952	1.80105	1.70894	1.43033	1.14076	0.0749063	-0.23789	-0.591843	-0.418092	0.144097	-0.402056	-0.389646		1
HUWE1;2366;	-0.000390952	-0.301908	0.0625165	0.0379504	0.0843213	0.571582	0.570566	1.05594	1.12368	0.985031	0.799548	1.24474		2
MARCKSL1;101;	-0.000390952	0.0943759	0.117228	0.455367	0.63916	-0.573349	-0.560587	-1.91407	-0.237362	0.557931	1.23425	0.0646751		3
KLF3;78;	-0.000390952	0.0665013	0.0158615	-0.164831	-0.0918765	0.11425	-0.136492	-0.307721	-0.691831	0.00445605	-1.18481	-0.44117		4
GIGYF2;26;	-0.000390952	0.865108	1.06651	1.43905	1.51518	0.965332	0.590813	0.1494	0.544037	0.561009	0.101959	0.105919		1
HUWE1;2367;	-0.000390952	0.719153	0.950756	1.0276	0.956379	1.68287	1.39975	2.15867	2.17147	1.71154	1.95973	2.36362		2
MARCKSL1;104;	-0.000390952	-0.06133	-0.219334	0.436047	0.360138	-0.663098	-0.60599	-1.99804	-0.720582	0.0774042	0.422659	-0.120316		3
KMT2A;1053;	-0.000390952	-0.3062	-0.123405	-0.225035	-0.173729	-0.244149	-0.521808	-0.386451	-0.459808	-0.824478	-1.36866	-0.931038		4
GIGYF2;30;	-0.000390952	1.84629	1.88296	1.52907	1.70015	0.166259	-0.319279	-1.04847	-0.584286	-0.348382	-1.06598	-1.27588		1
HUWE1;3128;	-0.000390952	0.850304	0.88899	0.738633	0.75553	0.91148	0.819889	0.938411	1.21369	1.1791	0.830131	0.859896		2
MARK3;546;	-0.000390952	-1.21481	-3.33127	0.267176	-0.869546	-3.34141	-0.468965	-3.31079	-0.423069	-0.283005	-2.05909	-0.608691		3
KMT2B;947;	-0.000390952	0.205903	0.919104	-2.77903	0.577766	0.275007	0.012775	-2.59519	-0.861258	-0.491307	-2.01474	-2.18006		4
GLE1;104;	-0.000390952	0.914834	1.08919	0.993152	1.15838	0.512532	-0.406387	-0.0804069	-0.283932	-0.29414	-0.0970328	-0.146583		1
HUWE1;3834;	-0.000390952	0.744565	0.609469	1.11471	0.92772	2.28516	2.82992	2.82485	2.99715	2.77113	2.7641	2.87995		2
MARK3;583;	-0.000390952	-0.0906078	0.252431	1.12903	0.884987	-1.78566	-2.233	-0.952007	-1.92557	0.341037	1.21032	0.504472		3
KMT2C;1984;	-0.000390952	0.416934	0.289609	-1.20301	-0.303747	-0.383903	-0.770574	-0.765613	-1.72991	-1.81298	-0.840719	-1.33927		4
GLE1;99;	-0.000390952	1.05207	1.36274	1.04602	1.22332	0.781777	-0.328574	-0.00976433	-0.151095	-0.248334	-0.0299799	-0.00934442		1
IBTK;1113;	-0.000390952	0.157639	0.0874099	0.0257778	1.2596	1.23748	0.906695	1.01966	1.33949	1.67216	0.821749	0.0362672		2
MCM6;704;	-0.000390952	0.423417	0.228155	0.286669	0.0655221	-0.334437	-0.101222	-0.0435722	0.00494383	-0.549815	1.16749	1.05672		3
KMT2D;1021;	-0.000390952	2.30569	-1.05029	1.55799	-0.255779	-0.212382	0.467613	1.2282	0.668504	0.383387	-0.995649	0.560105		4
GLI2;1087;	-0.000390952	1.13101	1.2187	1.69816	1.79552	0.780003	-0.0531268	0.286921	0.432069	0.345191	-0.445333	1.36266		1
IBTK;1116;	-0.000390952	0.445777	-0.0449302	-0.198289	1.17712	0.775666	0.695502	0.63062	0.988685	0.991834	0.103708	-0.727952		2
MCM6;802;	-0.000390952	-0.0409312	0.582263	-0.0698099	0.0552598	-0.433639	-0.39615	-3.15239	-3.42097	-0.420226	1.88613	1.52445		3
KMT2D;2299;	-0.000390952	0.314381	0.325013	-0.0891293	0.081092	-0.444451	-0.709407	-0.912964	-0.974462	-0.813867	-1.37934	-0.644527		4
GLIS2;51;	-0.000390952	-0.131379	-0.144536	0.229666	0.232483	-0.299603	-1.20423	-1.25316	-0.918034	-0.833309	-1.60561	-0.470805		1
ICE1;952;	-0.000390952	0.683398	0.768423	0.415894	0.482583	0.746185	1.17209	1.68514	0.756485	0.881985	0.770997	0.588871		2
MCPH1;327;	-0.000390952	0.604307	0.287392	-0.151208	-1.01668	-0.912158	-1.01597	-0.190155	-0.439718	0.424142	-0.00176501	-0.850999		3
L3MBTL3;237;	-0.000390952	-0.126061	-0.376545	-0.443786	-0.459317	0.137653	0.178678	-1.96633	-0.835795	-1.19144	-0.876525	-1.41464		4
GLIS2;54;	-0.000390952	-0.131233	-0.141985	0.227886	0.234872	-0.294662	-1.20143	-1.25458	-0.91183	-0.945089	-1.60527	-0.465369		1
IDH3B;101;	-0.000390952	1.67088	1.65856	1.25825	2.04078	1.46165	2.37883	2.08388	2.72047	2.70578	1.95918	2.52278		2
MCPH1;331;	-0.000390952	0.593064	0.279289	-0.160538	-0.81183	-0.915782	-1.00386	-0.180138	-0.44116	0.433347	-0.00522696	-0.843416		3
LARP1;827;	-0.000390952	-0.656346	-0.444285	-1.41164	-1.06473	-1.12716	-2.20458	-1.98633	-1.76678	-1.88948	-1.83858	-1.22835		4
GM28043;157;	-0.000390952	1.14258	1.68304	2.24739	1.79179	0.131716	0.50243	-0.862101	0.372535	1.20112	0.58817	0.752833		1
IDH3B;102;	-0.000390952	2.52345	2.24321	1.72705	2.4711	1.92554	2.73243	2.54701	3.33223	3.24956	2.78738	3.04704		2
MDC1;298;	-0.000390952	0.782126	0.348726	0.668606	0.162567	0.385592	-0.752959	-1.43721	0.630247	0.452727	1.17013	0.776978		3
LARP7;422;	-0.000390952	-0.948493	0.281979	-0.18441	-0.619695	-0.8378	0.152534	-0.399459	-0.822736	-1.29432	-2.23538	-1.17563		4
GM28043;158;	-0.000390952	1.41549	1.94821	2.50656	2.06365	0.647669	0.624298	0.381296	0.26371	1.40429	0.519116	0.903646		1
ILF3;783;	-0.000390952	2.26521	2.06172	0.198174	1.16285	2.71118	2.81909	2.65025	2.54744	2.84801	2.84353	2.71103		2
MDM2;183;	-0.000390952	0.245055	0.115072	0.25501	0.119703	-0.0416213	-0.105936	-0.0452929	-0.770239	-0.805619	0.473907	0.624136		3
LARS;723;	-0.000390952	-0.424558	-0.39263	-0.402359	-0.912051	-0.634822	-1.33047	-0.971191	-0.73403	-0.870581	-0.757077	-1.27947		4
GOLGA4;39;	-0.000390952	0.641473	1.04877	1.54706	1.22796	0.943337	-0.171995	-0.600172	-0.554311	0.122191	-0.0576677	-0.30332		1
INCENP;72;	-0.000390952	1.82178	2.14377	1.60929	1.48922	2.48783	2.95895	2.28094	3.01473	2.45604	2.53771	2.96458		2
MDM2;185;	-0.000390952	0.245085	0.173015	0.161488	-0.193822	-0.588417	-0.94505	-0.317323	-0.708952	-1.02478	0.523547	0.81373		3
LDHB;11;	-0.000390952	-0.148757	-0.593144	-0.369986	-0.167399	-0.705956	-1.016	-1.02789	-1.63574	-1.65052	-1.46846	-1.71025		4
GOLGA4;40;	-0.000390952	0.759432	1.0588	1.4848	1.31105	1.00144	-0.225154	-0.469671	-0.53635	0.13257	0.0915905	0.0301592		1
INO80;238;	-0.000390952	0.170494	1.04281	1.44033	1.35606	1.01324	1.57426	1.58138	1.80073	0.995453	1.42788	1.44356		2
MED13L;918;	-0.000390952	0.0490017	-0.212131	-0.795031	-0.645227	-1.04503	-0.831435	-1.47308	-1.70467	-0.625389	-0.878258	-0.708782		3
LLGL1;986;	-0.000390952	-1.12724	-1.90693	-1.20666	-1.49647	-1.4095	-1.45076	-1.76299	-1.27698	-1.26982	-0.985816	-1.3586		4
GOLGA5;116;	-0.000390952	0.0405507	0.29058	-0.00163098	-0.0707557	-0.373947	-1.56383	-1.8806	-1.52253	-0.823122	-0.854879	-1.44283		1
INTS10;231;	-0.000390952	0.568703	0.738574	0.329389	0.432764	0.512698	0.595801	0.776997	0.781789	1.227	0.975013	0.42913		2
MEX3C;222;	-0.000390952	-0.147674	-0.350103	-1.33497	-1.19666	-1.69424	-2.05114	-3.59484	-2.17301	-1.85154	-1.14002	-1.89886		3
LLGL1;989;	-0.000390952	-1.13283	-1.91363	-1.18005	-2.46492	-2.09113	-2.2117	-2.3202	-2.06429	-1.56412	-2.37843	-2.50418		4
GOLGA5;150;	-0.000390952	3.2258	3.99016	4.1055	3.46023	1.74063	0.0194575	-0.349385	0.55715	0.85822	1.26564	0.846088		1
INTS10;382;	-0.000390952	0.623362	1.23332	0.554248	0.463578	0.959349	0.949089	1.282	0.86916	1.32151	1.41268	1.31739		2
MFF;129;	-0.000390952	1.90414	1.69048	0.900363	0.107688	0.0982994	-1.21022	0.347935	0.00375615	0.928183	1.54099	1.53058		3
LLGL1;992;	-0.000390952	-0.556038	-1.24158	-1.54804	-1.34786	-1.87419	-2.2936	-2.38196	-2.32652	-1.45464	-2.44788	-2.4185		4
GOLGA5;152;	-0.000390952	4.69448	5.24075	5.42438	5.2488	3.80134	2.21359	1.24005	1.90178	2.9544	2.9616	1.03807		1
IRF3;131;	-0.000390952	0.714739	0.654278	0.735529	0.819902	0.944074	1.62805	2.40979	2.21653	1.16475	1.53438	1.80061		2
MFF;131;	-0.000390952	1.2407	1.25542	0.961114	0.379066	0.838478	0.195447	0.85725	0.792562	1.18673	1.4466	1.25113		3
LMNB2;12;	-0.000390952	0.324858	0.618895	0.504414	0.162522	-0.466309	-0.212153	-1.81865	-0.308795	-0.750986	-0.259485	-2.21085		4
GOLGA5;153;	-0.000390952	2.82171	3.37037	3.46055	2.75393	1.49705	0.264165	-0.55762	0.572731	0.95444	1.31846	1.07836		1
IRF3;135;	-0.000390952	0.237808	0.016585	-0.0683742	0.0158974	0.244958	0.590622	1.24905	1.04449	0.213354	0.489312	0.486674		2
MGA;1297;	-0.000390952	-0.270156	-0.171928	-0.259257	-0.456975	-0.161749	-0.430483	-1.19419	-1.1823	-1.26553	0.0668926	0.904499		3
LRP2;4464;	-0.000390952	0.0225187	-0.244516	-1.62696	-1.19087	-1.23887	-1.13349	-2.10568	-2.81712	-2.87697	-2.43967	-3.52726		4
GOLGA5;178;	-0.000390952	0.45037	0.767599	0.907748	0.824496	0.186465	-0.438927	-2.90918	0.070861	-0.639353	-1.87705	-1.12803		1
IVNS1ABP;322;	-0.000390952	0.296797	0.261636	1.25686	2.67304	2.86701	3.14769	2.01375	2.47791	2.50604	2.03716	2.88493		2
MGA;2106;	-0.000390952	-0.250445	-0.461875	-0.127099	-0.224073	-0.858604	-0.75115	-0.902815	-1.00738	-1.05923	-0.642124	0.0205683		3
LRP2;4577;	-0.000390952	0.666428	1.04643	-0.168723	0.481116	-1.05946	-0.579673	-1.429	-2.26624	-2.42415	-2.58288	-3.04878		4
GPN1;314;	-0.000390952	0.584554	0.059614	0.111095	0.52849	-0.400442	-0.860781	-1.53333	-1.18897	-1.221	-1.15968	-1.05104		1
IVNS1ABP;336;	-0.000390952	0.785322	1.31625	0.714111	1.27139	1.27756	1.77214	0.788347	1.16425	1.66422	1.46246	1.48092		2
MGA;2563;	-0.000390952	0.564253	0.36695	-0.222623	-1.19414	-1.93242	-0.52043	-0.594849	-0.906	0.18712	0.313701	0.438285		3
LRRCC1;304;	-0.000390952	-0.835942	-0.895659	-0.994334	-1.14004	-1.63929	-1.17689	-1.32927	-0.716967	-0.878479	-3.06024	-1.40512		4
GTF3C2;273;	-0.000390952	1.80907	3.03263	2.85269	3.24246	2.17699	0.272737	-0.315473	1.28597	1.63644	-0.509867	0.640839		1
IWS1;248;	-0.000390952	0.256634	0.278863	0.370128	0.360315	0.652231	0.617967	1.02244	0.888674	0.723505	0.533978	0.458777		2
MGA;2899;	-0.000390952	0.101417	-0.257956	-0.190393	-0.538589	-1.79012	-0.0985039	-0.734536	-1.82567	-0.603598	-0.597657	-0.356315		3
MAGED1;166;	-0.000390952	0.237836	0.112985	0.144245	-0.0607422	-1.40038	-2.69707	-0.809746	0.110348	0.29942	-1.71429	-1.34945		4
GTSE1;200;	-0.000390952	4.42885	4.44799	3.02526	2.66246	-0.169109	0.0782265	0.158479	0.13266	1.08392	0.328313	0.158511		1
IWS1;261;	-0.000390952	0.240865	0.198919	0.172409	0.341386	0.634687	0.580797	0.72173	0.6395	0.391527	0.705467	1.12062		2
MGA;368;	-0.000390952	1.16871	1.47464	-0.221597	0.283082	-0.558789	-1.57203	0.110976	0.0291892	0.536657	0.0800027	0.50674		3
MAP1A;1648;	-0.000390952	-1.16003	-0.527993	-0.0980031	-0.104078	-0.624968	-1.28906	-1.52283	-0.36685	-1.25497	-1.51214	-1.19097		4
GTSE1;257;	-0.000390952	3.06441	2.96903	1.93354	1.22376	-0.341951	-1.4886	-2.39097	-1.57891	-0.51912	-1.96581	-2.68128		1
JARID2;331;	-0.000390952	2.72601	0.10382	0.437076	2.52159	2.19706	3.67334	3.81074	2.01726	4.41099	3.68667	4.04012		2
MIS18BP1;191;	-0.000390952	0.0480457	-0.43678	-0.206108	-0.258363	-0.756573	-0.639744	-1.07148	-0.591006	-0.290737	-0.439669	-0.479426		3
MAP1B;1438;	-0.000390952	-0.198435	-1.10899	-0.122353	-0.334749	-0.426536	-0.326435	-0.774272	-1.11317	-0.91859	-0.420294	-1.12779		4
GTSE1;311;	-0.000390952	0.758955	0.910186	-0.090574	-0.371302	-1.10173	-2.20274	-2.44786	-2.33966	-1.69517	-1.58271	-2.61759		1
JMJD1C;474;	-0.000390952	0.698316	0.0776611	0.494054	0.646724	1.35075	1.16661	1.15998	1.34167	1.40685	1.38925	1.40529		2
MIS18BP1;638;	-0.000390952	0.0271979	0.0146553	0.0275657	0.0195867	-0.139118	-0.346	-0.455845	-0.110645	-0.85176	0.0302569	-0.431497		3
MAP2K1;218;	-0.000390952	1.27089	1.81951	0.310105	-0.301459	-1.10989	-1.57468	-1.22347	-2.56203	-1.16747	-1.02514	-1.24949		4
GTSE1;398;	-0.000390952	0.472697	0.506571	0.0116969	0.184433	0.0344139	-0.0486896	-0.627708	-0.221642	-0.201073	-0.227034	-0.304374		1
KANK2;174;	-0.000390952	3.62236	3.35495	2.12187	2.33404	2.70059	2.81823	4.21106	4.11024	3.1412	3.45403	4.5479		2
MIS18BP1;857;	-0.000390952	-0.61304	-1.04256	-0.441325	-0.700072	-1.00169	-1.68726	-1.50986	-1.47368	-1.06483	-1.20036	-0.759058		3
MAP2K1;222;	-0.000390952	1.27122	1.81959	0.310416	-0.301657	-1.10982	-1.43624	-1.22305	-2.55766	-1.29567	-1.02526	-1.24929		4
GTSE1;476;	-0.000390952	1.66251	1.72248	0.812608	0.197564	-0.764275	-2.46977	-1.75453	-3.62199	-0.905957	-0.938191	-2.21317		1
KANK2;178;	-0.000390952	3.91727	3.64196	2.3724	2.70929	2.95702	3.13492	4.17578	4.37436	3.46551	3.74181	5.02308		2
MKI67;337;	-0.000390952	0.296023	0.33845	0.323556	-0.308093	-0.978896	-1.73244	-1.64709	-0.89815	-0.370689	-0.939447	-0.221901		3
MAP2K2;295;	-0.000390952	-0.145722	-1.95731	-0.410477	0.374974	-0.739857	-0.793946	-0.950476	-0.906916	-0.772931	-1.40742	-1.14169		4
GTSE1;68;	-0.000390952	1.18045	1.06685	1.11462	0.75131	0.156439	-0.0180996	-0.22643	-0.146209	0.365719	-0.365383	-0.708959		1
KARS;589;	-0.000390952	0.151532	-1.87526	0.761047	1.67638	2.45949	2.92309	1.58384	3.13161	2.72369	3.08417	3.04563		2
MKL1;355;	-0.000390952	1.50487	1.5749	1.08305	1.04147	0.167392	-2.19836	-0.377281	0.632971	0.752933	-0.117283	0.776859		3
MAP3K2;163;	-0.000390952	-0.236897	-0.502169	-0.0854141	-0.191049	-0.169179	-1.39931	-1.06901	-1.279	-1.0579	-1.3339	-1.1085		4
GTSE1;720;	-0.000390952	0.85017	1.20603	0.31489	0.417434	0.294478	0.192128	-0.675984	-0.0690545	-0.174444	-0.583418	-0.389391		1
KARS;592;	-0.000390952	0.282459	-0.00998365	0.628975	0.933664	1.21293	1.42495	0.823099	0.769674	1.30031	1.51147	1.3262		2
MLLT10;691;	-0.000390952	-0.0145965	0.0458872	0.244091	0.311539	0.187994	0.0866943	-0.715198	-0.0730398	-0.153427	0.0593365	0.123706		3
MAP3K3;234;	-0.000390952	0.691265	0.682172	0.373068	0.00625448	-0.409196	0.311716	-1.19186	-0.174176	0.475045	-1.30876	-0.983831		4
GTSE1;726;	-0.000390952	0.583703	1.04211	0.612491	0.869159	0.75191	0.161106	-0.844495	-0.131838	-0.043623	-0.394603	-0.198228		1
KAT7;169;	-0.000390952	0.0721628	-0.0952017	0.18051	-0.172448	0.688247	0.355024	0.62009	0.106635	0.47226	0.298814	0.583432		2
MOB1B;35;	-0.000390952	0.517093	0.148383	-0.181313	-0.745917	-0.306824	-1.28719	-0.295154	0.305904	0.168021	0.468145	0.205483		3
MAP3K3;237;	-0.000390952	0.644076	0.460916	0.337942	0.0110743	-0.364915	0.262238	-1.17448	-0.224682	0.278112	-0.832472	-1.61549		4
GTSE1;73;	-0.000390952	2.5202	2.57741	1.9549	1.67381	0.843271	0.458089	-0.0186935	0.059997	0.562644	-0.366893	0.0444436		1
KAT7;54;	-0.000390952	2.21844	0.529653	2.20591	2.28861	2.50302	2.35611	2.46181	2.12118	2.60952	1.66035	2.31497		2
MORC2A;775;	-0.000390952	0.0843332	-0.113366	0.063264	-0.0498441	-1.17347	-0.497746	-0.401525	-0.329044	-0.704671	-0.189122	-0.573637		3
MAP3K7;417;	-0.000390952	-0.676687	-0.920868	-0.730853	-1.35858	-1.38385	-0.903276	-0.815006	-0.528346	-1.4851	-1.11466	-1.70608		4
HDGF;107;	-0.000390952	2.3843	2.13511	1.46714	0.725026	0.49103	-1.29221	-0.715911	0.128598	-0.339315	-0.0762532	0.486148		1
KAT7;82;	-0.000390952	1.09953	-0.746597	1.29184	1.37499	0.956727	0.975226	0.780023	0.0340855	0.623264	1.0557	0.821608		2
MORC3;537;	-0.000390952	0.394453	0.182181	-0.187619	0.0845468	-1.11849	-0.0109883	-0.569016	-0.163909	0.651278	0.331329	0.111916		3
MAP4K4;655;	-0.000390952	0.169407	-0.241062	-2.44053	-1.96763	-2.06612	-1.46468	-1.19602	-0.973322	-2.85399	-2.99713	-2.27207		4
HDGFRP2;136;	-0.000390952	-0.605594	-0.0737404	0.493081	0.0575161	0.0554198	0.218058	0.00243875	-0.365783	-0.207323	-0.0922631	-0.203502		1
KAT7;90;	-0.000390952	0.651727	0.411901	0.189467	0.524212	0.720584	0.944745	0.955997	1.15694	1.17423	1.22166	1.04793		2
MPHOSPH10;164;	-0.000390952	-1.2549	-1.89089	-0.905924	-1.80903	-1.47114	-1.0328	-2.50563	-3.29144	-2.48483	-2.71722	-1.92695		3
MAPK14;180;	-0.000390952	0.571612	0.634297	-0.624395	-1.84321	-2.12806	-2.34418	-1.70436	-2.0531	-2.08231	-1.59596	-2.00059		4
HDGFRP2;450;	-0.000390952	1.78202	1.6472	1.41405	0.905183	0.491087	0.351141	0.377283	0.346374	1.24368	0.864973	0.065202		1
KATNBL1;56;	-0.000390952	0.412496	0.0909318	0.126204	0.740504	1.04632	0.725028	1.10796	1.7012	0.769952	1.3763	1.05736		2
MPHOSPH10;168;	-0.000390952	-0.689717	-1.16078	0.151269	-0.909792	-0.705665	-0.36313	-1.69896	-2.50752	-1.72274	-2.15124	-1.14746		3
MAPK14;182;	-0.000390952	0.571612	0.634297	-0.624395	-1.84321	-2.12806	-2.34418	-1.70436	-2.0531	-2.08231	-1.59596	-2.00059		4
HDGFRP2;454;	-0.000390952	1.28265	1.21527	0.704588	0.32407	-0.0283853	0.176405	-0.0470271	0.179127	1.07407	0.662689	0.0902152		1
KDM5B;1405;	-0.000390952	0.565915	0.641692	0.733411	0.999919	1.04768	0.824216	1.05771	1.05476	1.14913	1.06979	1.09166		2
MPHOSPH10;172;	-0.000390952	-0.806793	-1.37838	0.235379	-1.06715	-0.952015	-0.516286	-1.95512	-2.65094	-1.96775	-2.30596	-1.31168		3
MARCKS;163;	-0.000390952	-0.480756	-0.761148	-0.371656	-0.637339	-1.11291	-1.25517	-1.85364	-1.34791	-1.07517	-1.06752	-1.43792		4
HELZ;1763;	-0.000390952	1.17479	1.13159	1.70177	1.67996	1.31007	0.859617	1.39643	1.03818	0.999799	0.795616	0.615024		1
KIAA0907;569;	-0.000390952	-0.674506	-0.766825	2.57994	2.5222	3.09589	2.02109	1.67312	2.03972	2.025	2.49699	2.49952		2
MPHOSPH10;345;	-0.000390952	-0.186128	-0.193347	-0.437197	-0.407213	-1.1544	-1.80094	-0.269678	-0.18588	-0.634148	-0.401485	0.493137		3
MARCKSL1;148;	-0.000390952	1.21465	1.18346	0.655402	0.62413	0.303538	1.46795	-2.92732	-1.85743	-0.851323	-3.70028	-1.7542		4
HELZ;1786;	-0.000390952	1.66474	2.50124	2.02088	1.3368	0.391958	-0.24831	-0.811736	-0.808534	-0.438987	-0.136274	0.0138036		1
KIAA0907;570;	-0.000390952	-0.616136	-2.11928	1.88065	1.82496	2.0557	1.41363	0.846084	1.30173	1.27358	1.80899	1.75973		2
MPHOSPH10;346;	-0.000390952	-0.4337	-0.334075	-0.634881	-0.462105	-1.10587	-1.36922	-0.777291	-0.618443	-1.0477	-0.515742	-0.0781633		3
MARK2;453;	-0.000390952	-0.374682	-0.446743	-1.10259	-1.07822	-0.901031	-0.928714	-0.851422	-0.822096	-0.879018	-1.15845	-1.36917		4
HELZ;1787;	-0.000390952	1.66501	1.53488	1.89297	1.59101	0.669792	-0.282546	-0.525876	-0.602976	-0.277661	0.0848637	0.191296		1
KIAA1522;163;	-0.000390952	0.741627	0.54129	0.603934	1.04788	-0.423171	1.62441	1.49208	1.4287	1.48465	1.69762	0.71501		2
MSH6;254;	-0.000390952	-1.26393	-0.57007	-1.81341	-1.39108	-1.23471	-1.29416	-1.10147	-1.37645	-1.2781	-1.21411	-1.0561		3
MARK2;512;	-0.000390952	-0.343316	-0.728278	-0.798623	-0.942458	-1.15103	-1.17762	-0.87558	-0.850417	-1.1938	-1.71677	-1.97287		4
HERC2;1578;	-0.000390952	0.680404	0.815054	1.35125	1.3591	0.670476	0.192132	-0.629192	-0.938943	0.311635	-0.0424795	-0.469809		1
KIAA1522;166;	-0.000390952	1.03803	0.665724	0.936332	1.3692	-0.0744844	1.9445	1.81006	1.73376	1.77958	0.63607	1.76439		2
MTBP;697;	-0.000390952	1.314	1.41621	1.43177	0.980166	-1.90689	0.314584	0.820654	0.141078	0.645672	-2.06144	2.11876		3
MAST2;1037;	-0.000390952	0.00139848	-0.380506	-0.0365044	-0.268872	-0.596735	0.0698603	-0.742319	-1.00346	-0.632843	-0.719775	-0.54227		4
HERC2;1589;	-0.000390952	0.775366	0.91864	1.45078	1.45961	0.857511	0.272658	-0.564212	-1.12978	0.226736	-0.10825	-0.351831		1
KIDINS220;1578;	-0.000390952	0.257063	0.00687951	0.427788	0.746857	0.175974	-0.386426	1.17889	1.17392	1.46516	1.20884	0.559551		2
MTCL1;285;	-0.000390952	-0.070999	-0.289006	-0.515081	-0.714594	-0.999757	-0.777963	-1.33936	-0.845602	-0.314053	-0.0878322	-0.317143		3
MAST3;156;	-0.000390952	0.257605	0.125796	-0.520501	-0.495399	-0.674684	-0.947099	-0.705652	-0.696808	-1.07402	-2.02963	-1.99627		4
HMGN1;7;	-0.000390952	2.09052	1.5358	1.67902	1.98891	0.984167	0.273111	-0.00969571	0.208673	0.259728	0.00267915	-0.681191		1
KIDINS220;1707;	-0.000390952	-0.741157	0.434691	0.233324	0.892771	1.16366	0.980075	1.83387	1.15384	1.47987	1.03122	0.914123		2
MTDH;297;	-0.000390952	1.61139	1.25403	0.519728	-0.725635	-2.44177	-2.78794	-2.66391	-2.02677	-1.68008	-1.58499	-1.12903		3
MAST3;168;	-0.000390952	0.981511	0.77741	-0.0536626	0.150889	-0.155037	-0.494329	-0.777573	-0.580496	-0.920325	-1.4795	-1.4499		4
HNRNPC;115;	-0.000390952	1.11066	2.32113	1.66519	0.151331	-1.7018	-0.912818	-2.17325	-1.61872	-0.983949	-1.24881	-0.721988		1
KIF13B;1409;	-0.000390952	1.07183	0.35296	1.15754	1.08685	1.117	1.21727	1.34108	1.11093	0.788021	1.5344	0.662588		2
MTDH;526;	-0.000390952	-0.0724889	-0.086704	-0.588388	-1.2949	-1.15734	-2.92864	-1.60973	-3.07418	-1.40071	-1.37654	-1.75895		3
MAST3;370;	-0.000390952	-0.209172	-0.0877536	-3.08372	-0.781685	-1.25337	-1.43661	-3.63785	-2.85166	-2.27054	-2.57499	-4.32174		4
HSPA4;540;	-0.000390952	1.29581	1.62256	1.85144	1.55262	0.478668	0.0254002	-0.221771	-0.0406166	0.18249	0.588011	0.691611		1
KIF14;380;	-0.000390952	-0.316502	-1.5136	1.18194	0.676469	0.628725	1.28221	1.40149	1.42381	2.0169	1.63758	1.43215		2
MTF2;513;	-0.000390952	0.0484651	-0.233192	-1.17384	-2.42606	-3.02424	-2.91542	-2.90132	-3.62097	-2.37882	-1.74478	-2.01813		3
MAST3;731;	-0.000390952	-2.14722	-2.66862	-3.22867	-3.17369	-3.7829	-3.75577	-3.4886	-4.15031	-4.16537	-5.29422	-4.4583		4
HSPB1;13;	-0.000390952	1.44612	1.94019	2.15519	2.52601	1.95319	0.924394	0.18202	1.13385	1.14906	1.33801	0.509587		1
KIF16B;575;	-0.000390952	-0.748944	-0.883013	1.31304	-0.248243	-0.42474	0.880448	0.360131	0.774368	0.648706	-0.282024	0.183951		2
MTMR12;564;	-0.000390952	-0.226303	-0.536287	-0.96954	-1.29696	-1.92549	-1.68437	-2.36957	-2.14452	-1.86442	-0.413899	-0.506513		3
MAST3;732;	-0.000390952	-1.60633	-2.08431	-2.68485	-2.57199	-3.03428	-3.2184	-3.08716	-3.54724	-3.59154	-4.12116	-4.75583		4
HTATSF1;613;	-0.000390952	0.450304	0.608574	1.39472	0.934185	0.840216	-1.23773	0.339737	-0.623041	0.434717	0.582487	0.480023		1
KIF18B;677;	-0.000390952	1.2176	0.968202	0.899831	1.16905	1.53223	1.36499	1.82265	1.20074	0.884708	1.02278	1.09928		2
MTSS1;326;	-0.000390952	1.4154	0.337038	0.515581	-0.514074	-2.01245	-2.51698	-2.81146	-2.43559	-0.198576	-2.77066	-1.2179		3
MCC;294;	-0.000390952	-0.0232955	-0.80616	-1.19136	-0.940105	-1.46579	-0.90798	-1.52472	-0.54002	-1.5269	-0.78186	-1.36613		4
HTATSF1;621;	-0.000390952	-1.25928	0.152344	1.633	1.31465	0.754303	0.0272061	-1.30474	-0.639327	0.0248003	-0.915605	-0.211644		1
KIF1C;1031;	-0.000390952	0.965678	0.23904	0.523954	-0.747901	1.04107	0.464546	1.71549	0.684498	1.81863	1.71036	0.0942733		2
MYADM;18;	-0.000390952	1.91532	1.76291	1.22321	0.688253	-0.476814	-0.948564	-0.531263	-0.103145	1.27727	0.56724	0.0908055		3
MDC1;1169;	-0.000390952	1.27465	1.34734	1.08428	0.967704	-2.23278	-0.343229	-1.46194	-1.59367	-0.731819	-2.29094	-2.40853		4
HUWE1;3923;	-0.000390952	0.537082	0.31887	0.412611	0.455071	-0.0201417	-0.594817	-0.68129	-0.441191	-0.460687	-0.410464	-0.182705		1
KIF23;905;	-0.000390952	-1.0817	1.87449	0.234385	1.55928	-0.440488	0.644566	1.81166	1.55671	0.912629	1.36108	1.76112		2
MYC;160;	-0.000390952	2.69914	2.74115	1.39384	-0.73301	-0.693608	-1.59466	-1.14711	-1.1571	2.78531	0.714383	-0.314068		3
MDC1;593;	-0.000390952	-0.377114	-0.600815	-0.479913	-0.103932	-4.63852	-1.02263	-0.349134	-0.353228	-0.203046	-5.24801	0.0843685		4
HUWE1;3928;	-0.000390952	0.814448	0.715556	0.80549	0.775884	0.129545	-0.180194	-1.015	-0.41183	-1.09032	-0.761331	0.0525326		1
KIF4;1218;	-0.000390952	0.699645	-0.945321	0.876434	0.444516	0.623724	1.24345	1.03428	0.63152	1.81883	0.757304	0.556896		2
MYC;164;	-0.000390952	2.97168	2.92526	1.52465	-0.953384	-0.492628	-1.48602	-0.852764	-0.855875	3.13827	0.898757	-0.219243		3
MED1;1158;	-0.000390952	0.134065	-0.0981008	-0.337793	-2.494	-1.31538	0.189793	-0.148208	-0.836158	-2.53399	-0.785782	-2.1774		4
HUWE1;3931;	-0.000390952	0.458292	0.579906	0.75822	0.667224	-0.18225	-0.610836	-0.608713	-0.408653	-0.47664	-0.0578261	0.00686141		1
KIF4;1224;	-0.000390952	0.155548	-0.231934	0.722111	0.458272	0.270503	0.516537	0.471608	0.455876	0.71889	0.540969	-0.235502		2
MYC;82;	-0.000390952	-0.348888	0.080613	-0.616138	-0.896535	-0.191539	-1.28973	-1.19085	-1.31786	1.658	-0.438529	-1.24879		3
MED14;1141;	-0.000390952	-0.0611898	0.0243384	-0.129377	-0.849216	-0.687164	-0.453179	-0.26499	-0.887741	-0.933649	-0.879638	-1.01775		4
IBTK;991;	-0.000390952	3.29259	3.39449	2.5172	2.92565	1.85188	-0.154541	0.163461	-0.323608	1.53457	-0.560626	1.19036		1
KLC1;521;	-0.000390952	0.27977	0.133236	1.1857	0.66675	0.699065	0.76402	1.0852	0.702451	1.31012	1.39503	1.58159		2
MYH14;1395;	-0.000390952	0.317912	-1.37657	-0.676752	-0.326669	-2.18287	-1.22412	-0.742292	-0.134859	-2.71047	-0.685894	-1.89292		3
MED14;1149;	-0.000390952	0.0254051	-0.0705469	-0.211136	-0.719283	-0.116932	-0.726853	-0.182809	-1.81064	-1.21019	-0.957254	-1.11717		4
IGF2R;2471;	-0.000390952	2.71866	2.89118	2.17196	1.5433	0.596894	-1.21459	-2.01972	-1.19857	0.624232	0.351824	0.69176		1
KLC1;524;	-0.000390952	0.137751	-0.301328	1.02423	0.513834	0.552208	0.614774	0.911215	0.528981	1.15542	1.23924	1.42022		2
MYO18A;1063;	-0.000390952	0.700319	0.813296	1.08501	0.653379	-0.0623043	-0.854676	-2.81656	-2.21628	0.311732	0.0791892	0.501644		3
MGEA5;402;	-0.000390952	-0.0158567	-0.452686	-0.281289	-0.699548	-0.359994	-1.42049	-0.187786	-0.957626	-0.363141	-0.72761	-0.687668		4
IGF2R;2476;	-0.000390952	0.986468	0.969989	0.99698	0.711411	0.242872	-0.932237	-1.26683	-0.69747	-0.151746	0.00372134	0.298401		1
KLF16;51;	-0.000390952	1.94376	2.05571	1.70765	2.19648	1.08433	1.71761	2.63028	2.81222	2.13068	1.92142	2.66873		2
MYO18A;1966;	-0.000390952	0.219923	0.118398	0.438681	0.192402	0.196316	0.0476595	0.0464459	-0.0420823	0.515641	0.851074	0.278386		3
MICAL3;1171;	-0.000390952	0.982196	0.94894	1.09919	1.52648	1.35532	0.445394	0.0558302	-0.219151	-0.995011	-2.03202	-2.3169		4
IMPACT;137;	-0.000390952	0.056747	0.0232389	0.563307	0.292743	0.0231428	-0.0989395	-0.80376	-1.06909	-0.915092	-0.485532	-0.426787		1
KLF16;55;	-0.000390952	2.29974	2.05469	1.79135	2.18253	1.11591	1.7806	2.62524	2.80419	2.12488	1.97791	3.01093		2
MYO9B;1400;	-0.000390952	0.71083	-0.0733896	-0.240433	-0.457491	-0.327836	-0.791536	-1.58384	-0.815039	-0.313596	-0.841538	-0.0210696		3
MICAL3;1179;	-0.000390952	0.918047	0.878813	1.03224	1.45587	1.55681	0.405278	0.0270954	-0.370607	-1.89282	-0.903681	-2.33478		4
INPP5D;964;	-0.000390952	0.906264	1.01285	1.05793	1.0081	0.566835	0.372445	-0.00126406	0.151288	0.167116	0.0887912	1.20662		1
KMT2B;1170;	-0.000390952	0.256053	0.546887	0.018498	0.62915	0.979193	1.17637	0.882586	0.840952	0.649716	1.23968	1.21468		2
MLXIPL;23;	-0.000390952	-0.338898	-0.316832	0.455765	-0.52933	-0.656711	-1.44654	-0.521448	-0.388691	-1.54379	-1.51601	-1.51634		4
INPP5D;972;	-0.000390952	0.419674	0.23948	0.268839	0.111886	-0.102239	-0.102882	-0.360598	-0.14396	-0.202958	-0.159266	0.650433		1
KMT2B;849;	-0.000390952	1.42724	1.77891	1.72564	2.29735	1.3064	2.39298	2.25336	1.91283	1.64595	3.05374	2.04702		2
MLXIPL;25;	-0.000390952	-0.314325	-0.240329	0.342777	-0.426401	-0.637084	-1.3408	-0.442464	-0.388301	-2.03671	-1.51115	-1.48156		4
INPP5F;911;	-0.000390952	0.150147	0.153528	0.586258	0.17657	0.193692	-0.0618432	-3.12317	-2.36554	0.403844	-3.87201	-1.42352		1
KMT2C;1222;	-0.000390952	1.00813	1.16007	2.24541	1.89694	1.90817	1.84104	1.85448	2.05547	1.46925	3.12406	0.285432		2
MSANTD2;436;	-0.000390952	0.180768	0.138924	-0.515821	-0.781577	-0.642235	-1.79846	-0.866841	-1.03509	-1.20457	-0.684568	-2.04534		4
IRF2BP1;453;	-0.000390952	1.0022	0.177085	1.09737	0.293409	0.0305627	0.318504	-0.144914	-0.48893	-0.764583	0.137309	0.0128267		1
KNTC1;15;	-0.000390952	-1.05854	0.842859	0.863078	-0.0513229	1.34238	0.804421	0.409192	1.39259	1.29713	1.6757	0.821317		2
MTCL1;1398;	-0.000390952	0.116212	0.0353939	0.128971	-0.56364	-1.07213	-0.992501	-0.223049	-1.43153	-1.07285	-2.30379	-0.726422		4
IRF2BP2;71;	-0.000390952	1.06298	1.64353	1.50109	1.58074	1.64711	0.617487	-0.0456842	0.353057	0.299933	0.37621	0.928231		1
KPNA6;6;	-0.000390952	0.851463	0.163691	0.610302	0.278426	0.765394	0.931549	1.00474	1.22674	1.62024	1.50394	0.728724		2
MTCL1;74;	-0.000390952	0.216246	0.242622	-0.534415	-0.664736	-1.04018	-0.806594	-1.30759	-1.10851	-0.859566	-1.26981	-1.54942		4
IRF2BPL;313;	-0.000390952	3.38348	4.06227	3.71803	3.17328	2.98934	2.48493	2.85593	1.8473	1.84377	0.430683	2.02657		1
LARP1;494;	-0.000390952	-1.0125	0.514006	0.570556	0.020287	0.420048	-0.515209	0.31026	-0.155075	0.202186	-0.247767	0.200547		2
NADK;64;	-0.000390952	0.0257962	-0.35405	-0.240176	-1.15474	-1.24831	-1.56162	-0.762213	-0.732829	-0.328673	-0.633326	-0.361643		3
MTCL1;84;	-0.000390952	0.00381912	-0.0857092	-0.953576	-0.98632	-1.24318	-0.86937	-0.901103	-0.581001	-1.01865	-0.828605	-0.986352		4
IRF2BPL;69;	-0.000390952	2.74198	2.82214	3.11269	2.64272	1.14621	0.414488	-0.02264	-0.247976	0.490624	0.249712	0.440913		1
LARP1;498;	-0.000390952	0.887305	0.882526	1.30887	1.61117	1.7947	1.96679	2.03518	1.99716	1.7721	2.05967	1.97629		2
NASP;489;	-0.000390952	1.19088	0.285446	1.00841	0.681072	0.120069	0.0421524	-0.542279	0.564264	0.514982	1.03611	1.23191		3
MTMR7;652;	-0.000390952	-0.622543	-0.730051	-0.706566	-0.591552	-1.08324	-0.898881	-0.902543	-1.15719	-1.42946	-1.32328	-1.08014		4
IRS2;1151;	-0.000390952	-0.460143	-0.0428732	1.04726	1.33685	1.9837	-0.199322	-2.19583	-1.11	-0.675702	-0.620131	0.135734		1
LARP1;751;	-0.000390952	0.449812	-0.0752819	0.41712	0.949033	1.09249	1.0162	0.923832	0.659484	0.816954	0.720633	0.244687		2
NAT10;934;	-0.000390952	-0.68666	-0.287848	-0.476444	-0.446754	-0.313133	-0.526983	-1.09925	-0.696812	-0.442393	-0.608531	-0.119576		3
MTSS1;322;	-0.000390952	1.16957	-0.593913	-0.248648	-1.81481	-1.39208	-2.57953	-2.48433	-2.36924	-0.135345	-2.19831	-2.73014		4
IRS2;303;	-0.000390952	0.219286	0.170054	1.24334	1.48777	2.94698	-0.0167985	-1.64423	-1.29032	-0.67081	-0.868149	0.0386474		1
LARP1;838;	-0.000390952	0.931532	-0.39846	2.12553	1.20475	1.97805	1.49728	1.6826	1.30632	1.02218	1.63737	1.0049		2
NBN;398;	-0.000390952	0.655212	0.522544	0.644799	-0.506212	-1.41082	-1.209	-1.88313	-0.201399	-0.342381	-0.848106	0.130237		3
MTSS1;323;	-0.000390952	1.0882	-0.766241	-1.31118	-1.60535	-2.05849	-2.81445	-2.73944	-2.49239	-0.221334	-3.16397	-2.70502		4
IRS2;556;	-0.000390952	-0.460403	-0.575064	-0.00461519	0.904456	1.97986	-1.29589	-2.04115	-1.97052	-0.291726	-0.46108	-0.46116		1
LARP1;842;	-0.000390952	-0.221107	-0.124858	-0.128924	0.0705672	0.549269	1.8143	1.38487	1.00671	1.07866	1.16355	0.758567		2
NCAPD2;598;	-0.000390952	-0.165251	-0.829456	-0.333985	-0.795603	-0.726406	-0.89273	-0.865039	-1.03769	-0.602056	0.225426	-1.21711		3
MYCN;156;	-0.000390952	-1.59576	-0.433515	-0.919532	-2.38308	-1.5444	-0.451959	-1.90586	-1.49794	-3.87569	-3.2279	-4.85173		4
ITGB3BP;28;	-0.000390952	2.65771	2.42355	2.03	1.36175	0.391968	-0.0668845	0.256371	-0.743909	-0.912655	0.484928	-0.871232		1
LARP1;845;	-0.000390952	0.688332	-0.0214621	1.63563	1.34194	1.05543	2.35715	1.79015	1.35399	2.24793	2.12835	1.7628		2
NCAPG;1004;	-0.000390952	-0.0836798	0.0865358	-0.076626	-0.126468	-0.750505	-0.928105	-0.923831	-0.883781	-0.796181	-0.325218	-0.842786		3
MYH10;1956;	-0.000390952	-0.766574	-0.707763	0.547233	0.390457	-0.0809	-0.837354	-0.476911	-1.58371	0.130547	-0.503195	-0.175479		4
IVNS1ABP;330;	-0.000390952	2.66963	2.64842	2.7145	2.31088	-0.433037	-1.45199	-1.28408	-1.31716	-3.01316	-1.0981	-0.48031		1
LARP4;637;	-0.000390952	-0.234005	0.426381	1.61507	2.17618	2.52721	3.21635	2.95563	3.03514	2.31807	3.12424	3.73969		2
NCOA3;632;	-0.000390952	0.323574	0.37299	0.656907	-0.281472	-1.24859	-0.105984	-0.0134737	0.0924301	0.0775858	-0.373548	0.919753		3
MYO9B;1354;	-0.000390952	-0.551049	-0.654569	-1.15955	-1.28024	-1.92608	-1.8146	-2.62653	-1.73612	-1.70352	-2.20874	-2.42606		4
IWS1;666;	-0.000390952	2.51138	2.46118	1.36374	0.368943	-0.286034	-0.677529	-0.841665	-0.0544945	0.416376	-0.215505	-0.0508122		1
LDB1;302;	-0.000390952	-0.119417	1.31523	1.40387	1.38777	2.3075	1.9593	2.81833	0.522874	1.62601	1.90376	1.35592		2
NCOA3;846;	-0.000390952	-0.0306662	-0.589157	-1.19124	-2.03211	-2.25857	-2.4784	-2.41314	-2.27694	-1.39633	-1.76934	-0.568343		3
MYO9B;1356;	-0.000390952	-0.525459	-1.1591	-1.1646	-1.77954	-1.88808	-1.82167	-1.38711	-1.36867	-1.28272	-1.72387	-2.10437		4
IWS1;667;	-0.000390952	4.19861	4.15879	4.0836	3.30651	2.32368	1.74213	1.33746	1.88364	1.64148	0.923043	0.214348		1
LEMD3;137;	-0.000390952	-0.153545	-0.128601	2.36106	1.77942	1.58027	1.27938	0.822816	1.16743	1.62205	1.86353	2.14476		2
NCOA3;849;	-0.000390952	-0.0651605	-0.755639	-1.60487	-2.15453	-2.77583	-2.57501	-2.77769	-2.31307	-1.11286	-1.26629	-0.734925		3
MYO9B;1364;	-0.000390952	-0.523044	-1.15712	-0.945342	-1.71759	-1.88357	-1.93862	-1.38726	-1.36798	-1.28175	-1.72025	-2.10191		4
IWS1;672;	-0.000390952	0.181294	0.117523	-0.595913	-0.275907	-0.103078	-0.5184	0.0200896	-0.503486	-0.0803477	-0.877533	-0.973526		1
LEMD3;140;	-0.000390952	-0.463117	-0.743435	0.962103	0.689106	0.575405	0.298734	-0.0296234	0.203535	0.434426	0.837706	0.849489		2
NCOA5;377;	-0.000390952	0.137794	0.0770725	0.349244	-0.188329	-0.972094	-2.4956	-0.266654	-0.0610502	-0.191477	0.0484513	0.125885		3
N4BP1;299;	-0.000390952	0.218407	-0.223234	-0.243425	-0.846754	-0.392696	-0.901839	-0.90002	-1.01721	-1.05675	-1.29804	-0.62826		4
JADE1;732;	-0.000390952	1.85703	1.74883	1.51271	1.50713	0.781558	1.10227	0.356201	1.00765	1.34258	0.760112	1.22289		1
LEO1;130;	-0.000390952	-0.305254	-0.945465	0.853437	1.32988	1.72099	0.94473	2.09134	1.2881	2.23254	2.43664	1.95338		2
NCOA5;378;	-0.000390952	0.169864	0.18588	0.345261	-0.191697	-0.760673	-2.27268	-0.240333	-0.114523	-0.167421	-0.0203435	0.123237		3
JADE1;735;	-0.000390952	0.86705	0.811282	0.694423	0.624808	0.0746571	0.446279	0.0931534	0.371383	0.547541	0.166105	0.320641		1
LLGL1;964;	-0.000390952	0.00362122	-0.277989	0.766219	0.61104	0.915082	0.734116	0.538805	0.698083	0.810617	1.41905	0.824977		2
NCOA5;381;	-0.000390952	0.153492	0.273504	0.392044	-0.260493	-0.810971	-4.44994	-0.12982	-0.0338436	-0.115136	0.157174	0.228086		3
JAK3;17;	-0.000390952	1.41097	1.62938	1.28209	1.09036	0.362665	-0.768943	-0.90487	1.33501	3.45873	0.367202	0.639368		1
LLGL1;968;	-0.000390952	0.295663	-0.0272089	0.927823	0.792432	0.859687	0.931442	0.812876	1.03405	0.765607	1.35742	0.983173		2
NCOA7;211;	-0.000390952	0.383245	0.163587	-0.770411	-1.92334	-3.01672	-2.97439	-1.86182	-2.44774	-1.55078	-1.63084	-1.46185		3
JUN;100;	-0.000390952	1.94192	2.40575	2.19616	1.87827	1.03561	-0.745129	-0.0782079	-0.411229	-0.762304	-0.3393	1.51316		1
LLGL1;982;	-0.000390952	-0.549613	-0.279246	0.738341	1.58434	1.78824	1.99773	2.36854	2.60284	2.51845	2.58344	2.28359		2
NCOA7;214;	-0.000390952	0.266845	0.101232	-0.817892	-1.8533	-2.53493	-3.0357	-1.88602	-2.56614	-1.5139	-1.70986	-1.54731		3
KANK3;176;	-0.000390952	1.50709	1.24016	1.2512	1.10294	0.874237	1.08102	0.66126	0.611784	-0.0352008	-0.753102	-0.378272		1
LLGL1;988;	-0.000390952	1.23762	0.162708	1.4984	2.32467	0.609363	0.526301	1.21548	1.21345	1.39604	0.415802	0.0485191		2
NCOR1;2195;	-0.000390952	-0.372256	-0.266402	0.0138996	-0.73777	-0.0490506	-1.85643	-1.64887	-0.49311	-0.619386	-0.20906	0.170638		3
NAB2;159;	-0.000390952	0.827049	0.652905	0.659043	0.702129	2.4731	-2.54124	-1.90847	-1.5931	-1.15319	-0.568322	-1.84399		4
KANK3;28;	-0.000390952	3.27255	4.11505	3.94338	3.88763	3.04836	2.16828	1.88167	1.53808	0.54334	0.727847	2.1624		1
LMNB2;401;	-0.000390952	-0.178332	-0.0824149	0.143657	-0.00184947	0.379347	0.364517	-0.174767	-0.00438938	0.736746	0.455779	0.0254203		2
NCOR2;955;	-0.000390952	-0.493734	-0.671044	-0.517409	-0.396442	-0.921371	-1.41356	-1.03639	-0.981565	-0.391372	-0.465845	-0.533141		3
NAB2;162;	-0.000390952	0.78927	0.687751	0.805678	0.60391	2.60006	-2.56342	-1.90464	-0.670848	-0.789717	-0.231846	-1.2223		4
KANK3;31;	-0.000390952	3.3418	4.15902	3.94831	3.91263	3.3748	2.27313	1.95067	1.62694	0.747842	0.908567	1.63816		1
LMO7;1604;	-0.000390952	1.86679	0.806544	1.7922	3.12747	1.58296	2.1908	1.55199	2.02421	2.65783	2.47109	2.54117		2
NDRG1;330;	-0.000390952	0.0797416	-0.379759	-0.823093	-1.49078	-1.61899	-1.18855	-1.5447	-1.4262	-0.957648	-0.7039	-1.47203		3
NAP1L4;7;	-0.000390952	-0.179479	-0.25913	-0.273093	-0.27463	-0.759861	-0.49765	-0.432806	-0.390024	-0.61095	-1.29021	-0.620786		4
KANSL1;985;	-0.000390952	0.618327	0.47893	0.681343	0.987636	0.703046	-0.0206945	-0.0859446	0.352637	0.00473883	0.117317	0.073324		1
LRRC47;293;	-0.000390952	1.46878	-1.07331	-0.315409	1.39485	1.95142	2.33431	2.2048	0.223315	2.00924	1.07464	1.6519		2
NDRG3;331;	-0.000390952	-0.857574	0.0694331	0.318619	-1.1086	-1.48382	-0.308274	-1.04376	-0.665595	-0.0906021	-0.394145	-0.746216		3
NAV1;1179;	-0.000390952	0.0346154	-0.401521	1.02463	-0.0602909	-2.00478	0.454939	-0.273165	-2.12765	0.255518	-1.82329	0.294877		4
KANSL1;988;	-0.000390952	0.690897	0.829462	1.23557	1.73173	1.16283	0.34482	-0.0460554	0.771294	0.372553	0.474694	0.363127		1
LRRC47;430;	-0.000390952	-0.124146	0.695782	-0.00692741	0.0413505	1.21812	1.17588	1.39534	1.98914	1.56525	0.47659	0.94531		2
NDRG3;334;	-0.000390952	0.610837	0.331321	1.014	-0.198307	-1.18314	0.368424	-0.57081	-0.000164063	0.426104	0.412684	-0.359271		3
NAV1;1380;	-0.000390952	-0.475439	-0.733907	-0.328008	-0.261109	-0.541067	-1.98342	-0.907804	-0.559273	-0.919427	-2.89722	-1.31298		4
KANSL1;997;	-0.000390952	1.5634	1.40849	1.36624	1.39761	0.612171	-0.135187	-0.0595668	0.415362	0.252591	-0.0530982	-0.154542		1
LRRFIP1;547;	-0.000390952	2.2143	1.06032	1.71805	1.9737	2.3459	2.58862	2.25953	2.58589	2.45018	2.90015	2.66292		2
NEFH;769;	-0.000390952	0.086684	-0.207152	0.102013	-0.46557	-0.632534	-0.37556	-1.14466	-0.286757	-0.584931	-0.268881	-0.160682		3
NAV1;21;	-0.000390952	-0.732594	-1.09171	-0.992246	-0.668653	-0.332829	-1.48339	-2.37094	-2.55503	-2.7897	-2.15455	-2.98186		4
KAT6B;356;	-0.000390952	2.97088	3.59294	3.42146	2.7806	1.95531	1.22445	1.16647	0.734848	1.97107	1.31814	0.674926		1
LUZP1;988;	-0.000390952	-0.113451	-0.48679	1.19089	0.68282	0.34029	0.693788	0.447801	1.00739	1.48172	0.878099	0.87156		2
NELFB;559;	-0.000390952	0.751626	0.337133	0.0970841	0.267633	0.0365899	-0.0142284	-1.14016	-0.536114	-0.0108898	0.553136	-0.380014		3
NCKAP5L;473;	-0.000390952	0.186209	-0.48658	-2.86458	-2.59215	-3.04244	-2.69822	-2.13712	-2.23177	-2.90864	-1.7593	-3.19432		4
KAT6B;358;	-0.000390952	2.25914	3.12421	3.13451	2.68168	1.89547	1.45314	1.28749	2.04151	2.36373	1.68367	1.00057		1
M1AP;516;	-0.000390952	-0.0163049	0.410918	0.562727	0.510165	0.11226	0.694088	0.597996	-0.55662	0.581668	-0.318561	0.635925		2
NELFB;579;	-0.000390952	0.272099	0.374213	0.0565728	-0.019498	-0.167855	0.00693298	-1.30469	-0.501605	-0.149653	0.539225	-0.0723467		3
NCOR1;1482;	-0.000390952	0.401028	0.136165	0.158694	-0.015984	-0.400085	-0.565042	-0.575228	-0.980414	-0.988273	-1.01482	-0.438255		4
KCTD3;791;	-0.000390952	0.286024	2.4818	2.41548	3.10826	1.96363	0.9333	-0.162415	0.807874	1.07248	0.900984	0.0624818		1
MACF1;2077;	-0.000390952	0.643259	-2.45604	1.23307	1.86231	2.19873	2.32069	2.62356	2.91675	2.83552	2.35727	0.667348		2
NELFE;115;	-0.000390952	0.273302	0.16668	-0.725368	-2.71318	-2.81862	-2.91536	-2.3039	-2.37358	-1.20854	-0.955351	-1.0606		3
NCOR1;2199;	-0.000390952	0.399119	0.379907	0.711757	0.227053	-0.120563	0.335713	0.079378	-0.0130943	-0.118676	0.0597208	-0.00639355		4
KCTD3;793;	-0.000390952	0.691498	0.936193	0.804594	0.66255	0.908124	0.203925	-0.178869	0.255305	0.282784	0.0540781	-0.37289		1
MACF1;2081;	-0.000390952	0.492572	-1.48117	1.25872	1.82323	2.38454	2.27542	2.57156	2.85947	2.78512	2.31254	0.629148		2
NES;575;	-0.000390952	0.290088	0.24481	-0.227692	-0.308044	-0.115645	-2.45893	-0.337232	-0.201838	0.196367	-0.201298	-0.933856		3
NCOR1;2351;	-0.000390952	-0.619537	-0.746891	-0.751836	-0.894049	-0.138123	-1.51643	-0.708807	-1.00096	-1.06741	-1.75086	-1.38936		4
KDM2A;713;	-0.000390952	1.0383	1.07379	1.32716	0.542729	0.000350055	0.0115118	-0.326443	0.0985399	0.338646	0.421126	0.431697		1
MAF1;60;	-0.000390952	0.615446	-0.345433	1.52151	1.8306	1.82454	2.7748	2.50198	2.13966	3.20641	2.07592	-0.145589		2
NET1;508;	-0.000390952	-0.858221	-0.865538	-0.902912	-1.67383	-1.99316	-1.32307	-1.5443	-1.5624	-1.28214	-1.16392	-1.44973		3
NCOR1;639;	-0.000390952	-0.287485	-0.379479	-0.84691	-1.05641	-0.917047	-0.81869	-1.06764	-1.43859	-1.6724	-0.698181	-1.38599		4
KDM2A;718;	-0.000390952	0.0222499	-0.232891	0.0810848	-0.843183	-0.463271	-0.18215	-0.198753	0.18183	0.355864	-0.132749	0.11889		1
MAF1;75;	-0.000390952	1.27049	2.84969	4.78267	4.95724	4.93057	5.49443	5.27507	5.03318	5.95408	5.09874	3.9786		2
NFATC3;241;	-0.000390952	2.96652	1.66416	0.854128	0.860567	-0.319577	1.62765	1.29082	1.06711	1.29846	1.46481	1.84994		3
NCOR1;644;	-0.000390952	-0.287485	-0.379479	-0.84691	-1.05641	-0.917047	-0.81869	-1.06764	-1.43859	-1.6724	-0.698181	-1.38599		4
KDM3B;1268;	-0.000390952	0.949775	1.20398	0.549852	0.0724102	-0.10489	0.17468	-0.429762	0.0260305	-0.110537	0.165845	0.317302		1
MAGI3;662;	-0.000390952	0.89103	0.729214	0.810923	0.998586	1.00366	1.93401	1.74308	0.989148	1.64561	1.60607	1.3002		2
NFIC;339;	-0.000390952	-0.512287	-0.411529	-0.101329	-0.217616	0.10511	0.038702	-0.957181	0.471799	-0.467599	-0.586245	0.111944		3
NELFE;51;	-0.000390952	1.0991	0.814377	-0.127039	-1.12657	-1.9869	-1.84097	-2.23738	-2.16664	-2.86221	-1.62548	-1.5547		4
KDM3B;290;	-0.000390952	1.54283	1.62737	1.45497	1.04	0.380457	0.237062	-0.633379	-0.636466	1.04824	0.354869	0.177793		1
MAP1B;1260;	-0.000390952	0.840359	0.666451	0.950933	0.811978	0.92878	0.629321	0.313889	0.192663	0.483574	0.67164	0.633424		2
NINL;940;	-0.000390952	-0.188083	-0.383251	-0.729484	-0.426209	-1.13646	-0.165529	-0.946521	-1.11457	-0.851697	-1.04446	-0.568851		3
NES;977;	-0.000390952	-0.576357	-0.939095	-0.874239	-1.03256	-0.792385	-1.35463	-1.68178	-1.98528	-1.91675	-2.6697	-3.85014		4
KDM5A;223;	-0.000390952	1.14121	1.21558	0.0148443	0.114424	-0.74358	-2.16166	-2.44302	-2.36183	-0.557266	-0.931954	-1.31051		1
MAP1B;1321;	-0.000390952	-0.294152	-1.79359	-0.677095	1.34038	1.27519	1.16418	0.948808	0.583519	0.870384	0.777808	0.768019		2
NKX1-2;135;	-0.000390952	-0.794178	-1.06929	0.120944	-0.0394863	-0.445225	-1.27161	-2.36975	-2.0466	-1.10553	-0.10502	-0.876548		3
NFATC2;761;	-0.000390952	0.186949	-0.0850969	-0.251724	-0.948783	-0.276343	0.315583	-1.60501	-1.11525	-1.93655	-2.90941	-1.49138		4
KIAA1109;2607;	-0.000390952	1.17493	0.861515	1.02772	0.0829894	0.797184	0.41066	0.301153	0.0774223	-0.146886	-0.0443805	-0.0645175		1
MAP1B;1391;	-0.000390952	1.39736	0.787454	0.810995	2.04985	1.74342	-0.371692	1.12167	1.29679	0.912867	1.24287	1.40206		2
NKX1-2;138;	-0.000390952	-0.405273	-1.20245	0.124098	-0.141769	-0.556097	-1.52226	-2.52847	-2.12244	-1.73127	-1.10361	-0.788696		3
NGDN;214;	-0.000390952	0.419286	0.121259	0.076523	-0.507108	-0.42488	-0.688664	-0.334877	-0.942305	-1.00734	-0.771698	-0.169149		4
KIAA1522;1016;	-0.000390952	1.12647	1.20122	0.929021	0.910427	0.0585091	-2.93338	-2.20917	-3.7233	0.288319	-0.297366	-0.351676		1
MAP1B;1395;	-0.000390952	1.09453	0.433883	0.633522	1.26292	1.09189	0.395839	0.354822	0.791512	0.399789	0.330959	1.15146		2
NKX1-2;141;	-0.000390952	-0.395721	-0.754411	0.165569	0.00245267	-0.544132	-1.48296	-2.28817	-2.07721	-1.59927	-0.0513612	0.103384		3
NHEJ1;245;	-0.000390952	-0.321938	0.122242	-1.57107	-1.34911	-1.49186	-1.26176	-0.889304	-2.30001	-1.44252	-1.76201	-1.45449		4
KIAA1522;617;	-0.000390952	1.75608	1.97353	2.23905	2.08671	0.807108	0.294043	0.229827	-0.210864	-0.979362	-0.332376	-0.270416		1
MAP1B;1403;	-0.000390952	-0.0132415	0.287539	0.00214729	0.942337	0.727283	1.16576	0.895493	0.960626	0.308412	0.328474	0.63286		2
NMD3;468;	-0.000390952	-0.257551	-0.141306	-0.128931	-0.437056	-0.587142	-0.767486	-0.87098	-0.504588	-0.901828	-0.242477	-0.0454192		3
NHP2L1;122;	-0.000390952	0.0653091	-0.179407	-0.359315	-0.418261	-0.532338	-0.660816	-0.913771	-0.709427	-0.808519	-0.78689	-1.12612		4
KIAA1522;943;	-0.000390952	1.08066	1.08882	0.907418	1.15475	0.802673	-0.0966109	-0.768147	-0.595653	0.663227	-0.231596	0.104121		1
MAP1B;1662;	-0.000390952	-0.397197	-0.365435	1.14604	2.57081	2.50009	2.95932	2.58125	2.29417	2.28853	2.38594	2.82117		2
NME1;120;	-0.000390952	-0.720773	-0.716319	-0.859922	-0.637244	-3.00305	-1.36027	-0.687674	-3.84908	-1.68308	-1.76173	-0.753127		3
NHSL1;1371;	-0.000390952	1.02655	0.83223	0.143216	0.739476	0.307631	-0.152259	-0.667252	-1.33714	-0.896925	-0.884998	-2.01546		4
KIAA1524;899;	-0.000390952	1.19419	1.1138	0.990282	0.436238	1.12395	0.192068	0.212552	-0.474834	0.975891	0.553578	1.00367		1
MAP1B;1686;	-0.000390952	0.29936	-0.393582	0.877774	2.91767	2.70725	2.65875	2.94637	2.85528	2.62787	2.78494	3.20391		2
NOP56;466;	-0.000390952	-0.304318	0.114547	-0.543125	-0.569862	-0.756162	-2.56172	0.289426	-0.551358	-0.711228	-0.202558	0.0488309		3
NHSL1;1375;	-0.000390952	0.0243749	0.239099	-1.15757	-0.822735	-1.70964	-2.07174	-3.5982	-2.5579	-2.47968	-2.6185	-2.48926		4
KIF15;1144;	-0.000390952	2.16403	2.17597	2.26668	2.22858	2.1046	0.845136	0.0186188	0.32727	1.47181	1.05769	1.20304		1
MAP3K4;112;	-0.000390952	0.743956	1.28564	1.60051	0.911838	0.769547	2.95526	3.67667	3.77287	3.08744	3.44512	2.19296		2
NOP56;543;	-0.000390952	-0.127618	0.12198	0.249356	0.282809	0.307135	-1.07985	-1.45515	-0.232439	-0.501206	-0.870869	0.30704		3
NHSL1;208;	-0.000390952	0.224772	0.00113668	-0.175637	-0.112825	-0.521462	-0.268897	-1.45318	-1.2621	-1.64079	-0.265139	-2.05059		4
KIF24;971;	-0.000390952	2.4358	2.86496	1.82578	2.21276	1.68679	0.47497	0.468688	2.9374	2.60833	0.754407	1.33311		1
MAP4;1046;	-0.000390952	-1.20825	-1.18637	0.281475	0.610663	0.686368	0.85194	0.808268	0.56094	0.402941	0.136761	-0.0211822		2
NR0B1;228;	-0.000390952	0.803	0.627038	-0.390164	-0.763542	-1.03476	-3.51239	-2.37215	-2.56996	-1.3472	0.400393	-1.21649		3
NINL;941;	-0.000390952	-0.562372	-0.944394	-1.40226	-1.04623	-2.15104	-0.428838	-2.13173	-2.29754	-1.76415	-1.05989	-2.05558		4
KIF3A;713;	-0.000390952	1.68869	1.68313	1.32516	0.254284	0.269543	0.0229859	-0.452022	-0.3955	-0.307885	-0.467815	1.01712		1
MAP4;914;	-0.000390952	-0.447839	-0.573424	0.56239	1.079	1.04007	1.19334	1.42743	1.06113	0.492879	0.297164	-0.00526685		2
NRDE2;11;	-0.000390952	-0.849184	-0.992431	0.346069	-0.345446	-1.51119	-1.63955	-1.93513	-2.04366	-1.65508	-1.15853	-0.536325		3
NIPBL;284;	-0.000390952	-0.833651	-1.0148	-1.30786	-1.44283	-1.09344	-0.80502	-1.45437	-1.76279	-1.95265	-4.09868	-1.50489		4
KLF10;248;	-0.000390952	0.717706	0.675577	0.951681	1.54179	2.19028	0.400143	-0.295315	-0.262484	0.0550593	0.508119	-0.189464		1
MAP4K3;398;	-0.000390952	0.195414	0.250829	1.0653	1.20308	1.45482	1.79909	1.98695	1.88903	1.73319	1.44884	-0.090748		2
NSD1;1499;	-0.000390952	-0.234915	-0.347613	0.0496098	-0.288587	-0.584303	-0.287887	-1.22857	-0.990476	-0.893897	-0.802367	-0.481928		3
NISCH;543;	-0.000390952	1.05907	0.677872	0.564984	-1.03446	-2.64854	-1.80198	-2.23772	-2.44628	-1.57516	-1.35856	-1.92689		4
KMT2A;3032;	-0.000390952	0.604055	0.26732	0.251453	0.645337	0.0198752	-0.171132	0.000506716	0.0498501	-0.231701	-0.333794	-0.0590962		1
MAP4K5;335;	-0.000390952	-0.934939	0.384005	1.23886	0.739794	0.798563	0.619373	0.73035	1.10857	0.579159	0.984976	1.04048		2
NSD1;947;	-0.000390952	-0.0327418	-0.0918991	-1.10507	-0.192452	-1.08205	-0.897356	-0.905418	-1.51677	-0.0269888	-0.239779	0.320622		3
NO66;107;	-0.000390952	0.828225	-0.0018721	0.171841	-2.16931	-2.05489	-1.87474	-2.50786	-1.04469	-0.773649	-0.507563	-3.65421		4
KMT2C;1301;	-0.000390952	0.719543	1.19783	0.963667	0.941128	0.058913	-0.382581	-0.869985	-0.406363	0.368349	0.579516	-0.0839833		1
MAP7D1;548;	-0.000390952	-0.292958	0.96901	-0.96049	1.51854	1.89375	1.6474	1.31506	1.42539	1.48849	1.87409	2.44372		2
NSD1;978;	-0.000390952	-0.327171	-0.241528	-0.626904	-0.730948	-0.865742	-1.36298	-0.872026	-0.644654	-0.495314	-0.358809	-0.286504		3
NSD1;2572;	-0.000390952	0.199355	-0.129593	-0.724991	-1.08889	-1.19544	-1.77033	-2.47533	-1.59503	-1.41047	-1.53774	-2.48753		4
KMT2C;1302;	-0.000390952	0.768903	1.24059	-0.0067254	0.976583	0.120473	-0.59567	-0.974334	-0.349328	0.4429	0.292329	-0.350768		1
MAP9;102;	-0.000390952	-0.432678	-0.51441	0.886674	0.351938	0.133935	0.44223	1.0325	0.677888	0.195113	-0.116614	0.0827421		2
NSRP1;31;	-0.000390952	-0.0334054	-0.341851	0.16942	-0.0165694	-0.876917	-0.377817	0.0578313	-2.51536	-0.33105	-0.379451	-0.158081		3
NSD1;503;	-0.000390952	1.25141	1.18601	-0.0295576	0.0275745	0.0139086	0.24618	-0.871655	-0.273744	-0.896713	-0.289035	-0.417479		4
KMT2C;1304;	-0.000390952	0.939926	1.74878	1.51604	1.5905	0.394914	-0.161876	-0.407709	0.107921	0.959735	0.990642	0.378133		1
MARK2;490;	-0.000390952	0.437564	0.469276	0.805147	0.79843	0.799786	1.19935	1.07462	1.31787	1.35867	0.518007	0.783013		2
NSRP1;33;	-0.000390952	-0.0334054	-0.341851	0.16942	-0.0165694	-0.876917	-0.377817	0.0578313	-2.51536	-0.33105	-0.379451	-0.158081		3
NSMCE4A;375;	-0.000390952	-0.56335	-0.865286	-1.16194	-1.11288	-2.13664	-1.37439	-1.58264	-2.14235	-1.76465	-1.75081	-1.82431		4
KMT2C;2812;	-0.000390952	2.29229	2.35001	2.48066	2.49739	1.81602	0.917637	0.095177	0.528233	0.932647	1.00897	0.178484		1
MARK2;573;	-0.000390952	0.959265	0.890314	0.691735	1.22573	1.12621	2.02659	0.718581	1.77052	2.13834	1.76213	1.72502		2
NUFIP2;303;	-0.000390952	0.318942	-0.224372	-0.445809	-1.1909	-0.989707	-1.68276	-2.14043	-0.699692	-0.0542362	-0.143534	-0.721315		3
NUFIP2;113;	-0.000390952	-0.244746	-0.330458	-0.0405469	-0.478348	-0.565742	-1.02599	-0.646589	-1.08089	-1.21102	-0.863946	-0.922003		4
KMT2D;2186;	-0.000390952	2.63175	2.94411	2.65787	2.87278	0.0787108	-0.68548	0.168938	1.68998	1.27019	-0.75437	1.39509		1
MARK3;378;	-0.000390952	-0.290349	-0.174617	1.16289	1.46218	-1.07499	1.60031	1.4646	1.21235	1.19456	0.766521	0.787328		2
NUFIP2;649;	-0.000390952	0.135518	-0.220971	-0.287115	-0.323806	-0.805841	-1.16675	-0.901599	-0.238888	-0.308706	0.483679	-0.187724		3
NUMA1;1758;	-0.000390952	0.476528	0.82577	0.250232	0.755046	-0.0052235	0.970588	0.35309	1.04086	1.28528	0.172771	0.443336		4
KMT2D;2190;	-0.000390952	1.23804	1.38253	1.31306	1.32182	-2.1635	-1.24552	-1.77204	0.220889	-0.244754	-1.30669	-0.188113		1
MARK3;383;	-0.000390952	-0.627909	-1.05589	0.379209	0.118363	0.164985	0.403137	0.433406	0.117095	0.389377	-0.221687	-0.188119		2
NUP133;71;	-0.000390952	0.481309	0.393419	0.656666	0.228871	-2.11521	-0.849993	-1.89371	-1.24306	-1.28707	-0.814784	-0.974941		3
NUP133;492;	-0.000390952	-0.435895	-0.0459397	-0.315302	-0.0994626	-0.0112848	-0.339158	-0.894609	-0.0666341	-0.151701	-0.255915	-0.0232139		4
KMT2D;691;	-0.000390952	0.130963	0.142929	-0.258224	0.0443703	-0.510216	-0.171554	-0.632991	-0.502328	-0.977217	-0.368054	0.158647		1
MARK3;400;	-0.000390952	0.416975	-0.653214	0.132493	0.246871	0.392476	1.22692	1.23646	1.82576	1.46621	0.692446	1.05507		2
NUP153;226;	-0.000390952	-1.46861	0.149933	-1.43958	-0.106039	-2.89054	-2.07834	-0.333536	-0.973705	-0.515912	-1.64902	-1.16701		3
NUP205;1165;	-0.000390952	-0.403447	-0.0648555	-0.104265	-0.112412	-0.201487	-0.911343	-0.481413	-0.68426	-0.229239	-1.01471	-0.135254		4
KMT2D;709;	-0.000390952	-0.0675294	-0.0588457	-0.473627	-0.169077	-0.693757	-0.242622	-1.27376	-0.717302	-0.488568	-1.56318	-0.0825365		1
MARVELD2;117;	-0.000390952	0.0862112	0.047315	0.998466	1.07027	1.33282	0.585349	0.845087	2.16509	2.51081	0.155769	0.981298		2
NUP153;520;	-0.000390952	-0.192571	0.458505	-1.12017	-1.2386	-0.623994	-2.97815	-0.65817	-0.00444527	0.378076	-0.280739	-0.287267		3
NUP214;513;	-0.000390952	0.26632	0.507327	-0.429803	0.0610039	-1.03824	-0.459612	-1.27307	-0.439067	-0.00571026	-1.03558	-0.798782		4
LARP1;1032;	-0.000390952	2.63833	2.88759	1.78818	2.31161	1.17438	1.42717	1.30431	1.45457	2.02683	2.13576	1.42715		1
MARVELD2;121;	-0.000390952	-0.0453285	-0.087618	1.06585	0.882899	1.20328	0.4597	0.710608	2.0294	2.37981	0.0322544	0.853815		2
NUP155;992;	-0.000390952	0.359595	0.406254	0.181775	0.402256	-4.59154	-5.06137	-0.717215	-0.194469	-0.1328	-0.268365	-4.25372		3
NUP98;1033;	-0.000390952	0.847935	1.11761	0.37334	0.288783	-0.325946	-0.23571	-1.55399	-0.931582	-1.43467	-0.759937	-1.07592		4
LARP1;1048;	-0.000390952	1.83854	1.70588	1.65276	1.2568	0.141084	-0.745783	-1.25426	-0.655139	0.135283	-0.5886	-0.290175		1
MCM10;224;	-0.000390952	0.120759	0.697044	1.24708	1.64044	2.61355	2.58158	2.16354	1.89645	1.77115	2.43838	3.45771		2
NUP205;1374;	-0.000390952	0.291603	0.0383063	0.207932	-0.128664	0.300553	-0.395366	-1.37933	0.162995	0.137925	0.2623	-0.441322		3
OSBPL11;185;	-0.000390952	1.32818	0.74822	0.476114	0.371905	-0.392481	-1.37655	-0.794606	-0.602815	-0.0710989	-2.37766	-3.55965		4
LARP4;377;	-0.000390952	0.445015	0.566866	0.526211	-0.0704423	-1.19001	-1.65597	-3.37463	-1.67967	-0.414398	-1.05685	-1.45043		1
MCM10;225;	-0.000390952	-0.472351	-0.422843	-0.100777	0.048161	0.68563	0.598682	0.329442	-0.591614	0.276245	0.568529	1.04953		2
NUP210;1848;	-0.000390952	-0.240685	-0.178975	-0.0970233	0.101719	-0.081736	-1.11098	-0.560034	0.255258	0.54829	-0.0453244	0.442483		3
PABPC4;547;	-0.000390952	0.376839	0.659243	-0.5661	-0.252204	-2.35926	-0.523939	-0.851714	-0.199798	0.112847	-0.888238	-1.72166		4
LIMK2;293;	-0.000390952	1.75299	1.9747	2.13486	1.90549	1.71805	0.920761	0.742572	0.61078	0.559318	0.600356	0.817328		1
MCM10;227;	-0.000390952	-0.0265635	0.0529558	0.114428	0.387792	0.922031	0.719959	0.369623	-0.821597	0.459731	0.722811	0.981028		2
NUP214;1156;	-0.000390952	1.61145	1.80634	0.0128879	-0.231212	0.407734	1.00046	-0.65994	0.423986	1.28949	0.00862918	0.656123		3
PARD3;715;	-0.000390952	0.466829	0.282011	-0.958408	0.348159	-0.0347913	-0.754673	-0.573331	-0.696203	-0.497541	-1.22397	-1.20612		4
LIMK2;298;	-0.000390952	1.88404	2.10369	2.25596	2.02999	1.84441	1.0395	0.864539	0.738928	0.691848	0.728789	0.945824		1
MCM4;23;	-0.000390952	-0.452666	1.24945	0.62039	1.66346	1.90603	2.03576	1.21306	1.87751	2.16819	0.348716	1.62216		2
NUP98;1037;	-0.000390952	1.03827	1.32562	0.795759	0.223399	-1.30733	-0.799954	-1.09753	-1.17371	-1.07246	-0.894631	0.660918		3
PAXIP1;223;	-0.000390952	-0.462564	-0.311549	-0.808541	-0.846798	-0.73866	-0.869588	-0.699791	-1.60455	-0.998155	-1.01193	-1.6727		4
LIN28A;200;	-0.000390952	1.32194	1.11886	1.68043	1.83684	0.525499	0.551816	-0.150108	-0.497134	-0.351761	0.0648494	-0.104569		1
MCM9;1041;	-0.000390952	-0.612204	-0.103673	0.989609	0.0234468	-0.238789	0.965009	0.759884	0.244336	0.381826	1.00719	0.369943		2
OSBPL8;65;	-0.000390952	-0.266754	-0.168476	-0.408525	0.289063	-1.05666	-1.31347	-1.67224	-0.715275	-0.395669	-1.05659	-0.850841		3
PAXIP1;230;	-0.000390952	-0.323609	-0.068361	-0.536348	-0.554946	-0.522071	-0.708055	-0.543074	-1.2292	-0.776031	-0.513962	-1.15626		4
LIN9;65;	-0.000390952	1.16413	1.10466	1.74845	1.02565	0.128972	-0.629443	-0.198794	-0.177661	-0.32392	-0.445846	-0.297388		1
MED19;192;	-0.000390952	0.668562	0.493028	0.201266	0.761951	1.20253	1.0699	0.184155	0.586037	1.43458	0.76883	0.936038		2
PACRGL;47;	-0.000390952	0.111255	-0.222315	0.299522	-0.729634	-0.138452	-0.08986	-1.11931	-1.2741	0.00348416	0.582127	0.171282		3
PBX2;151;	-0.000390952	0.20985	0.0822566	0.0996496	-0.111884	-1.91525	-0.33956	-0.263722	-0.24072	-0.593993	-0.193804	-0.916889		4
LMNB2;15;	-0.000390952	0.45737	0.75056	0.649609	0.34747	-0.0165396	-0.408597	-1.39386	-0.179151	-0.237534	-0.128843	-1.07139		1
MED19;194;	-0.000390952	0.120764	-0.169217	-0.0434166	-0.487123	0.39461	0.331457	-0.382736	0.119254	0.480941	0.0567079	0.500219		2
PACSIN2;373;	-0.000390952	-0.939944	-0.852099	-0.861393	-0.750614	-0.637704	-3.22789	-1.66975	-1.23403	-2.63553	-0.898242	-0.648777		3
PCIF1;144;	-0.000390952	1.35915	0.782648	0.149026	0.126683	-1.33527	-1.52777	-2.50735	-1.71728	-1.01106	-1.60546	-3.34396		4
LMNB2;421;	-0.000390952	0.555421	1.98393	2.49403	1.84228	1.91213	1.69283	-1.22137	1.42517	2.49066	0.36215	0.323358		1
MIEF1;55;	-0.000390952	1.88144	2.18548	2.33138	3.25057	4.18185	2.22376	4.45954	4.43197	4.29236	4.81779	4.99442		2
PAFAH1B2;2;	-0.000390952	0.349664	-0.058412	0.181539	0.015766	-0.117511	-0.729744	-0.495404	-0.534524	-0.704293	1.23932	-0.0677732		3
PCIF1;150;	-0.000390952	1.1827	0.7658	0.0815678	0.0221628	-1.19422	-1.64794	-2.91594	-1.72483	-0.98823	-1.62856	-3.13172		4
LMO7;699;	-0.000390952	0.887786	0.925878	0.995229	0.590038	-0.153438	-0.611429	-1.06083	-1.42423	-0.801368	-0.374221	-0.0405334		1
MIEF1;59;	-0.000390952	2.29739	2.40682	2.61749	2.93396	3.38169	1.47436	3.19203	3.08911	3.04576	1.14584	3.62249		2
PAK1;219;	-0.000390952	-0.389042	-0.454026	0.0826268	0.668835	-1.31781	-0.868893	-0.529569	-0.249758	0.0441096	-0.00347799	-0.796628		3
PCM1;1907;	-0.000390952	-0.392359	-0.0598396	-0.440987	-0.274802	-0.116642	-0.148692	-0.167376	-0.142106	-0.30379	-2.934	-0.760884		4
LMO7;982;	-0.000390952	1.2315	1.62063	1.80871	2.38047	0.247456	-0.0689419	-1.04915	-0.547636	-0.274629	-1.05574	0.931177		1
MINK1;600;	-0.000390952	0.193626	0.217016	0.393383	0.940452	0.835032	0.714542	1.12835	1.54474	1.9848	1.59424	1.35868		2
PAK1;222;	-0.000390952	0.624019	0.401336	0.553304	0.243714	-2.09611	-1.11916	-1.87396	-1.20296	-0.622857	-0.480476	-1.51944		3
PCNT;1950;	-0.000390952	-0.474438	-0.0369584	-0.0613475	-0.00313087	-0.209738	0.170268	-1.07115	-0.858111	-0.161657	-2.43952	-0.705042		4
LMTK2;781;	-0.000390952	0.759358	1.40083	1.79782	2.45087	2.5179	-0.314627	0.0881327	-0.0778183	0.721375	0.643401	0.986661		1
MIPEP;512;	-0.000390952	0.86057	0.822814	1.01315	1.27651	1.10286	1.58236	1.11315	1.29691	1.58943	1.06117	0.391611		2
PALLD;642;	-0.000390952	0.459926	0.410566	-0.674846	-0.433315	-0.866636	-0.576159	-1.11175	-1.0734	-0.986516	0.0687328	-1.0751		3
PCNT;1953;	-0.000390952	-0.315813	-0.455525	-0.679991	0.255747	-0.393124	0.278902	-1.10459	-0.698053	-0.246828	-2.45577	-0.626396		4
LNP;194;	-0.000390952	2.8689	2.93769	3.1571	2.33649	1.69857	0.67031	0.632112	0.720387	1.44311	1.10808	0.963986		1
MIPEP;514;	-0.000390952	0.8073	0.584588	0.73253	1.15452	0.895418	1.61586	1.03315	1.13529	1.45657	0.990857	0.266371		2
PANK2;42;	-0.000390952	0.221536	0.617202	0.146664	0.219922	-0.262353	-2.03227	-2.22202	-2.50933	0.411125	-0.681462	-0.256616		3
PCYT1B;362;	-0.000390952	0.139584	-0.112118	-0.12837	-0.36266	-0.722464	0.19106	0.0172815	0.0838304	0.0410431	-2.09726	-0.419526		4
LRBA;979;	-0.000390952	0.115391	0.564887	0.238259	0.229727	0.223386	-0.15057	-0.319211	1.0241	0.025437	0.0753486	-0.106705		1
MIS18BP1;557;	-0.000390952	0.70803	0.867056	-0.075127	0.106519	1.64759	1.22387	1.14151	1.73217	1.55433	0.794274	1.27405		2
PANK2;43;	-0.000390952	0.278214	0.399459	0.251215	0.262586	-0.0825757	-0.93978	-1.22532	-0.854441	-0.0814361	-0.67559	-0.176377		3
PDHA1;232;	-0.000390952	0.501586	0.258724	-0.342158	-1.27936	-0.532081	-0.238571	-0.935875	-0.9222	-1.6652	-0.611269	-1.36568		4
LRBA;982;	-0.000390952	0.69451	1.49002	1.24405	1.22236	0.681517	0.485683	0.583186	1.2528	0.718934	0.231495	0.353704		1
MKI67;2934;	-0.000390952	0.0357062	0.0336676	0.275724	0.517444	0.742445	0.567319	0.206088	0.505349	1.10924	0.773017	0.148222		2
PATL1;179;	-0.000390952	0.336774	0.396546	0.487255	1.0384	1.27086	1.141	1.1868	0.587552	1.20509	1.54504	0.0679468		3
PDPK1;244;	-0.000390952	-0.346405	-0.660775	-0.636382	-0.655171	-0.887316	-0.84439	-0.990318	-0.800211	-1.07987	-0.757465	-0.848929		4
LRRC16A;1103;	-0.000390952	2.77486	2.95469	2.98461	3.15956	0.760083	2.42832	1.59891	2.08141	1.36142	0.204748	1.02527		1
MLLT1;259;	-0.000390952	0.279915	-0.194885	1.47536	1.41971	1.01863	1.22065	1.13134	1.2134	0.968115	1.66016	1.41138		2
PCBP1;189;	-0.000390952	-0.0235779	-0.68533	-0.166634	-0.923933	-2.43081	-2.4041	-1.17197	-0.758052	-0.571173	-0.101413	-0.272082		3
PEAK1;584;	-0.000390952	0.778702	0.613773	-0.176108	-0.715997	-1.11939	-0.15894	-0.439834	-0.838768	-1.05365	-1.37912	-0.923543		4
LRRC16A;1289;	-0.000390952	1.2646	0.950729	1.58824	1.75058	1.69504	0.407313	-0.642902	0.206802	0.613413	0.360994	0.620088		1
MLLT1;261;	-0.000390952	1.05968	0.542057	2.3092	2.24114	1.92016	2.08332	1.9513	2.03427	1.81477	2.46245	2.16815		2
PCF11;512;	-0.000390952	-1.02603	-0.506109	-0.294713	-0.490352	-0.895132	-0.607849	-0.751658	-0.911112	-0.722327	-0.0589967	-0.331762		3
PFKL;775;	-0.000390952	0.62509	0.54138	-2.26843	-0.361268	-2.60852	-1.45753	-2.01575	-1.49797	-1.02797	-1.43737	-1.9108		4
LRRC16A;1294;	-0.000390952	1.38474	1.73978	1.61764	1.50625	0.606115	0.986712	-1.33584	-0.281774	0.0177461	-1.19062	-1.4619		1
MLLT6;235;	-0.000390952	0.0536536	0.230803	0.696319	-0.298306	0.302727	0.997792	0.185336	0.337094	0.292482	0.93175	-0.0899361		2
PCM1;1224;	-0.000390952	-0.338804	-0.415064	-0.693523	-0.403144	-0.249768	-0.33266	-0.265893	-0.84502	-0.0984397	-0.262073	0.0863394		3
PHACTR4;337;	-0.000390952	0.651518	0.316908	1.7188	1.1586	-2.03026	-2.20477	-2.17389	-1.4324	-2.08258	-2.00933	-3.22547		4
MACF1;7297;	-0.000390952	-0.114666	0.297302	0.748565	-0.0977069	0.0103777	-0.650614	-0.635058	-1.93816	-0.854995	-1.27471	-0.574665		1
MLLT6;237;	-0.000390952	0.236343	0.387582	0.512436	0.0146785	0.521565	0.666947	0.441216	0.674655	0.336465	0.988875	0.294457		2
PCM1;1356;	-0.000390952	-0.578819	-1.05392	-1.25531	-1.33224	-2.60416	-1.51511	-1.81712	-2.62065	-0.685612	-0.469956	-2.45109		3
PHACTR4;351;	-0.000390952	0.392037	0.596265	0.353127	1.86426	-2.23832	-2.95048	-1.06632	-1.21343	-2.32442	-2.58815	-1.6013		4
MAP1A;1008;	-0.000390952	-0.0121797	0.186773	1.11537	0.601965	-0.104344	-0.397199	-1.95727	0.222923	-0.7149	-0.924332	-1.29664		1
MORC3;801;	-0.000390952	1.57465	1.63505	0.297835	0.718105	1.65514	1.23067	2.1655	1.39641	0.748427	2.44885	1.96203		2
PCNT;1437;	-0.000390952	-0.276412	-0.117578	-0.332247	-0.113018	-0.496752	-1.09389	-0.68338	0.037788	-0.0335904	-0.603004	-0.140781		3
PHC1;599;	-0.000390952	-0.0831268	-0.22619	0.372441	0.260738	-0.090084	-0.403743	-0.799361	-1.03754	-1.16324	-1.14863	-0.850611		4
MAP1A;2209;	-0.000390952	1.29813	0.823255	1.42403	1.18599	1.15311	0.31357	-0.715167	0.12055	-0.0363026	-0.189243	0.539306		1
MSH6;14;	-0.000390952	0.677243	0.677283	0.313312	0.482006	0.167919	0.348928	0.487344	0.730925	1.04653	0.772777	0.502982		2
PCYT1B;323;	-0.000390952	0.178666	-0.034432	0.56358	0.100035	-0.462327	-0.179128	0.220456	0.221688	-1.21284	0.205019	-0.469456		3
PHC1;740;	-0.000390952	-0.316636	-0.501791	-0.642171	-1.22955	-2.38559	-0.901701	-1.13558	-1.18685	-1.34319	-1.39859	-1.02467		4
MAP1A;2211;	-0.000390952	1.31632	2.27067	2.72001	2.59005	2.15302	0.927235	-0.290324	0.489334	0.502074	-0.279005	0.518594		1
MSH6;62;	-0.000390952	-1.96769	0.884469	1.39482	1.36557	1.20752	1.39912	1.51516	1.76102	2.07301	1.95391	1.79804		2
PDLIM1;144;	-0.000390952	0.394405	0.347333	0.430933	0.365502	-0.415996	-3.34865	-3.31802	0.206221	0.556919	0.0448822	-0.40733		3
PHF14;291;	-0.000390952	-0.296673	-0.355214	-0.0357199	-0.32529	-0.256834	-0.78648	-1.04252	-0.816696	-1.32896	-0.943649	-0.789067		4
MAP1A;2212;	-0.000390952	1.65388	1.79674	3.71854	3.56677	0.577097	1.78963	0.390852	1.17896	1.34453	0.999226	1.13638		1
MSH6;63;	-0.000390952	-0.578421	-0.0122271	0.386965	0.602273	0.439355	0.477439	0.563063	0.785506	0.912859	0.894836	0.318242		2
PDS5A;1300;	-0.000390952	1.07353	1.06727	1.02834	0.84595	0.250412	0.172687	0.180895	0.346894	0.266278	1.33057	1.09249		3
PHF14;295;	-0.000390952	-0.239945	-0.270969	-0.642933	-0.847297	-1.24338	-0.623009	-0.90507	-0.348657	-0.793188	-0.65242	-0.509406		4
MAP1A;991;	-0.000390952	0.420905	0.27688	1.40938	0.664478	-0.0499381	-0.181383	-0.26029	-0.12696	-0.626289	-0.825312	-1.38851		1
MTCL1;1794;	-0.000390952	3.65856	3.5951	0.62581	4.35082	4.40321	4.53777	5.14819	1.42908	4.58791	4.23342	4.01842		2
PECAM1;636;	-0.000390952	-0.14724	-0.269592	0.57149	-0.272828	-1.40127	-2.89964	-2.79276	-1.73336	-1.55099	-1.97352	0.519175		3
PI4KB;277;	-0.000390952	-0.0634695	-0.331192	-0.0962604	-0.375265	-1.99893	-0.843615	-0.483062	-0.644613	-0.754641	-2.24031	-1.65257		4
MAP1B;1251;	-0.000390952	-0.18617	-0.0754708	0.297965	0.637217	0.46984	-0.0235865	-0.412664	-0.396415	-0.776869	-1.83764	-0.984705		1
MTCL1;610;	-0.000390952	1.06503	1.77817	2.46636	1.62254	3.21139	1.12972	1.91921	2.81458	3.02548	3.20902	3.21413		2
PECAM1;658;	-0.000390952	-0.410775	-0.616489	-0.192686	-0.211025	-1.52428	-2.64553	-4.31963	-2.60875	-2.33957	-2.93486	-0.823698		3
PIAS1;483;	-0.000390952	0.46228	0.535517	-0.288006	-0.164888	-0.390192	-0.554669	-0.111427	-0.513831	-0.994952	-0.152265	-0.444688		4
MAP1B;1781;	-0.000390952	1.73365	2.47337	3.05501	3.15513	3.41387	2.71908	2.12905	1.64716	1.56092	2.01246	2.3768		1
MTFR1;129;	-0.000390952	1.15028	0.325962	0.564352	1.11452	1.11523	1.21956	1.43592	1.11924	0.874836	1.03692	1.54725		2
PFKFB2;495;	-0.000390952	0.139129	0.408061	-0.711377	-0.110794	-0.458666	-0.966109	0.0220296	-1.19849	-0.313428	-0.940049	0.451552		3
PIAS1;485;	-0.000390952	0.218305	-0.614422	0.642708	0.172763	-0.199647	-0.494875	-0.297743	-0.492617	-0.00621838	-0.273542	-0.464482		4
MAP1B;1784;	-0.000390952	2.06614	2.11856	2.47862	2.56978	2.30042	1.67447	1.21666	1.07186	1.04549	1.17805	1.37561		1
MTMR2;4;	-0.000390952	0.60452	0.427854	1.26878	1.13589	1.47629	0.443615	1.86084	1.47647	0.714923	0.690914	1.49326		2
PGM1;117;	-0.000390952	-0.253923	-0.702332	-1.10495	-1.11887	-0.533883	-0.953737	-1.5982	-1.42219	-1.26822	-0.576858	-0.443564		3
PIKFYVE;307;	-0.000390952	0.0452561	-0.128795	-0.923255	-0.806406	-1.49597	-1.6596	-1.73147	-1.67701	-1.47322	-1.76621	-1.77767		4
MAP1B;339;	-0.000390952	1.11542	0.755565	1.27153	1.38582	0.00116829	-0.844038	0.583871	0.753145	0.301355	0.334391	-0.312936		1
MTMR2;5;	-0.000390952	0.0558025	0.271562	1.08182	0.533367	0.831809	0.202561	1.36888	1.17543	1.09149	1.37838	1.17614		2
PGM3;64;	-0.000390952	-0.695745	-0.814432	-1.60726	-1.39332	-1.2646	-1.35853	-2.8097	-2.11157	-0.946734	-0.644871	-1.09893		3
PITPNC1;274;	-0.000390952	-1.59992	-0.1861	-2.31297	-3.6832	-1.63545	-1.84008	-2.70166	-2.4125	-2.60869	-2.68528	-2.94074		4
MAP1B;989;	-0.000390952	0.990375	1.50027	1.20479	1.50027	0.92611	0.200397	0.47141	-0.18018	-0.398437	-0.170475	0.545533		1
MTMR7;593;	-0.000390952	0.789665	0.906741	1.53372	1.85523	1.65219	1.61865	1.22945	1.23243	1.31429	1.8842	1.97248		2
PHAX;80;	-0.000390952	-0.159484	-0.514001	0.0737058	-0.575102	-0.479032	-0.479681	-1.84595	-0.516026	-0.49605	0.510437	-0.146565		3
PITPNC1;299;	-0.000390952	0.315491	0.271667	-0.0203411	-0.0519568	0.26924	0.0757319	-1.36113	-1.15832	-0.929032	-0.0331835	-0.803043		4
MAP1S;670;	-0.000390952	2.53744	2.25634	1.98315	1.18191	0.0204076	-0.601883	-1.56548	-1.51719	-0.740276	-0.536856	0.344494		1
MTOR;2448;	-0.000390952	0.0793153	0.042916	0.515518	3.01547	2.8113	3.21981	3.51328	2.92776	3.96287	3.42094	2.23775		2
PHB2;293;	-0.000390952	-0.523694	-0.321724	-0.422989	-0.561655	-0.277163	-1.74051	-0.399262	-0.530176	-0.604252	-0.543206	0.24403		3
PJA1;231;	-0.000390952	-0.430444	-0.623625	-0.385083	-0.657756	-1.00214	-0.806238	-0.355581	-0.499142	-0.736021	-1.05429	-0.63398		4
MAP2;1796;	-0.000390952	1.53325	1.54599	1.09854	0.650672	0.0653223	-1.19158	-0.790992	-0.485751	0.0375933	0.0184839	0.7932		1
MTOR;2454;	-0.000390952	0.120625	0.321539	0.521154	2.66832	2.07328	2.64823	2.98715	2.41639	3.4112	2.75172	1.4307		2
PHC1;849;	-0.000390952	1.76598	1.02493	0.430733	0.00212146	0.0470599	-0.378888	0.0648748	0.758122	1.4379	1.12886	1.01644		3
PKN2;124;	-0.000390952	0.914574	0.684006	0.406507	0.103062	-1.08912	0.0139893	-0.681369	-0.313844	-0.223165	-0.969914	-0.297594		4
MAP2;1800;	-0.000390952	2.08843	2.09241	1.53715	0.854488	0.703429	0.222769	-0.247694	0.838601	0.452789	0.733333	1.33706		1
MTOR;2478;	-0.000390952	0.684244	0.162871	0.751758	1.19952	1.65751	1.77214	1.61376	1.67142	2.27756	0.0250948	0.68411		2
PHF20;522;	-0.000390952	0.0419709	0.240482	-0.173639	0.488529	-1.28213	-1.03819	-1.03727	-1.09892	0.416497	-0.22137	0.280801		3
PKN2;534;	-0.000390952	-0.289787	-0.283391	-1.59485	-0.647746	-0.638484	-3.6331	-1.05109	-0.504647	-0.147155	-5.65836	-0.715818		4
MAP3K1;502;	-0.000390952	1.18267	1.42679	1.80064	2.4753	-0.18128	0.657495	0.243333	-0.713027	1.06534	0.766886	0.610163		1
MTOR;2481;	-0.000390952	0.50481	-0.046371	0.67204	0.674266	1.60554	1.89511	1.7062	1.60178	2.32668	-0.169424	0.552899		2
PHF23;62;	-0.000390952	-0.595489	-0.662644	-0.332966	-0.879681	-0.387934	-0.462428	-1.55833	-0.738694	-0.722976	-0.444588	-0.540475		3
PKP2;63;	-0.000390952	-0.0290256	-0.888351	0.755879	0.429173	-0.722378	-0.553416	-1.33436	-2.22126	-1.99701	-1.42977	-1.82512		4
MAP3K1;506;	-0.000390952	1.21718	1.47231	1.81419	2.50587	1.50669	1.03626	0.219916	0.152558	1.05281	0.855563	0.66278		1
MTUS1;1204;	-0.000390952	0.0865852	-0.197481	0.139009	1.21003	1.47093	1.9518	2.25227	1.77107	1.4918	0.642539	0.627393		2
PHF23;63;	-0.000390952	-0.256264	-0.437287	-0.0874905	-0.410188	-0.118224	-0.25056	-1.83807	-0.543664	-0.38597	-0.46742	-0.372056		3
PLCB3;1105;	-0.000390952	-1.5863	-0.895153	-0.343158	-1.9093	-0.169063	-4.25518	-1.87405	-3.80894	-0.66517	-1.46086	-3.33527		4
MAP3K1;518;	-0.000390952	0.319093	0.479053	0.494551	1.27239	1.02575	0.612236	-0.585213	0.189549	0.254781	0.259496	-0.284543		1
MTUS1;1208;	-0.000390952	0.162085	-0.0171297	0.264671	1.18398	1.54363	2.02571	2.32695	1.84387	1.43174	0.715737	0.726054		2
PHF3;1112;	-0.000390952	-0.565496	-0.416318	-0.22943	-0.565252	-0.942786	-0.44351	-1.08424	-0.595274	-0.735655	0.26583	-1.13615		3
PLEC;4245;	-0.000390952	-0.265005	-0.49304	-0.537648	-1.04858	-0.236357	-1.11012	-0.94094	-1.3757	-1.1667	-1.37869	-2.35808		4
MAP3K2;239;	-0.000390952	0.292182	0.155979	0.558838	0.459627	-1.15149	-0.788736	-2.26807	-0.463673	-2.13025	-0.584294	-1.00764		1
MUG1;566;	-0.000390952	-0.734441	-0.241322	0.694541	1.38721	0.522614	1.06988	1.92844	1.98468	2.54858	1.59636	0.270521		2
PHF3;660;	-0.000390952	1.54754	1.88855	0.425536	-0.513997	-0.864537	-2.37228	-1.02413	-0.110209	-0.478431	-1.0445	-0.279239		3
PLEKHA1;308;	-0.000390952	0.124785	0.00193865	-0.510121	-0.885925	-1.64171	-0.685805	-1.14775	-1.52713	-0.940247	-1.19498	-1.17202		4
MAP3K3;166;	-0.000390952	1.19752	1.24907	1.55274	0.80948	0.00794621	-0.191345	-0.206502	0.416497	1.53529	0.741239	0.166172		1
MXRA7;118;	-0.000390952	0.215937	-0.0157546	1.04587	0.181156	0.56677	0.421818	1.72628	1.3171	1.28478	0.783206	0.634342		2
PHLDB2;411;	-0.000390952	1.17268	0.443128	0.570273	0.0391135	-0.0285615	-0.608392	0.119502	-0.591979	-0.599937	0.179198	0.613421		3
PLEKHA7;904;	-0.000390952	-0.0479875	-0.228132	-0.0766778	-0.145955	-0.176165	-0.631464	-0.5368	-0.433863	-0.499721	-0.573976	-0.570019		4
MAP3K3;337;	-0.000390952	0.502041	0.627532	0.462852	0.145475	-0.256764	-1.26002	-1.70602	-1.81731	-1.09577	-1.02342	-1.13059		1
MYBBP1A;1219;	-0.000390952	1.03025	0.783553	-0.417961	1.12489	2.01835	2.07783	2.17105	2.48656	1.48967	1.56364	2.08361		2
PHYHIPL;12;	-0.000390952	1.09715	1.32543	0.67378	-0.873405	-0.324162	-0.0202957	-0.360887	0.162666	-1.44399	0.923407	0.499915		3
PLEKHG1;670;	-0.000390952	-0.573445	-0.767853	-0.958316	-1.09616	-1.33049	-1.83261	-4.47076	-1.23265	-0.5168	-3.32284	-3.01299		4
MAP3K3;340;	-0.000390952	0.815793	0.887594	0.775277	0.472338	0.0662937	-0.831096	-1.39391	-1.58941	-0.328786	-0.728435	-0.739481		1
MYBBP1A;6;	-0.000390952	0.940244	0.898224	1.20363	1.04132	2.27294	1.55743	2.36964	2.28786	2.1818	1.81044	1.30646		2
PI4KA;1378;	-0.000390952	0.932108	0.691436	0.427381	0.34704	0.163928	-0.0580978	0.325072	0.362931	0.245142	0.0835017	1.23219		3
PLEKHG3;736;	-0.000390952	0.285264	0.813422	1.15259	0.90149	1.30176	0.893944	0.72765	0.709655	0.781527	0.0730442	-1.10702		4
MAP3K9;545;	-0.000390952	0.090525	-0.100863	0.113484	0.291179	0.396388	-0.406068	-1.54525	-0.513976	-0.533743	-0.825566	0.447591		1
MYNN;263;	-0.000390952	0.508067	0.980337	0.599289	0.8781	2.09964	1.44604	1.0682	1.35843	1.9635	1.19463	1.25617		2
PI4KB;496;	-0.000390952	0.970561	1.14122	-0.0681781	-0.382242	-0.558745	-0.0401597	-0.625384	0.0308021	0.298947	-0.344128	-0.422606		3
PLEKHG5;938;	-0.000390952	-0.849221	-0.96583	-0.519071	-0.737051	-1.0644	-1.17283	-1.05771	-1.04397	-0.758313	-4.12935	-0.641066		4
MAP4K1;405;	-0.000390952	2.43285	2.66467	3.02663	2.30347	0.507197	-0.277363	0.232837	-0.353204	0.276198	0.796392	-0.111817		1
MYO10;1162;	-0.000390952	0.205897	0.0682318	0.774038	0.177014	0.629756	0.977206	0.807044	0.770188	0.736451	0.908451	0.179684		2
PI4KB;502;	-0.000390952	0.981936	1.16464	-0.152409	-0.36097	-0.555022	-0.0265036	-0.607535	0.182667	0.31453	-0.255152	-0.39996		3
PLK1;210;	-0.000390952	-0.290783	-0.237667	-0.890504	-1.16787	-0.603947	-0.495217	-1.09447	-0.492715	-0.490175	-0.915281	-1.40298		4
MAP4K1;419;	-0.000390952	2.45631	2.68637	3.04606	2.32321	0.519056	-0.262997	0.154871	-0.43681	0.408825	0.145135	-0.284501		1
MYO10;2056;	-0.000390952	1.10141	2.549	1.40655	1.39719	2.26081	2.4419	2.08816	1.35302	2.46122	2.31845	2.62392		2
PKP4;139;	-0.000390952	0.501232	-0.0614869	-0.221487	-1.46236	-2.1087	-0.685856	-0.801289	-0.3714	-1.52602	-0.567504	-0.190641		3
PPIL4;178;	-0.000390952	-0.47594	-0.598256	-0.369329	-0.534888	-0.60072	-1.00397	-0.793052	-0.810606	-1.04016	-0.819888	-0.71237		4
MAPK1;183;	-0.000390952	4.8589	4.60305	4.83823	4.47542	2.06724	-0.144894	-1.15746	-1.90952	0.347924	-0.806463	-1.12569		1
MYO9A;1903;	-0.000390952	1.10956	1.00026	1.59456	0.926456	2.18644	0.836601	2.27435	1.91638	0.879521	1.33755	1.5111		2
PLCB3;537;	-0.000390952	0.158345	0.0751802	0.0721393	-1.03613	-2.11791	-3.75548	-3.86737	-3.16291	-1.1173	-1.22573	-1.05146		3
PPP1R13L;102;	-0.000390952	0.387891	-0.476113	-0.820005	-0.603217	-0.301883	-1.1189	-0.711098	-0.963072	-0.876862	-1.7764	-1.92837		4
MAPK1;185;	-0.000390952	4.8589	4.60305	4.83823	4.47542	2.06724	-0.144894	-1.15746	-1.90952	0.347924	-0.806463	-1.12569		1
MYSM1;332;	-0.000390952	1.34634	1.57397	2.43506	1.75825	2.29187	2.15963	2.34788	1.92484	2.22727	2.14035	2.35182		2
PLCB3;542;	-0.000390952	-0.285431	-0.602265	-0.494074	-1.8183	-3.17835	-5.00382	-5.04539	-3.49731	-1.71986	-1.8135	-1.63682		3
PPP1R13L;113;	-0.000390952	0.183663	-0.573363	-0.887615	-0.463403	-0.575784	-1.0966	-0.674615	-1.13693	-0.875403	-2.00589	-1.80262		4
MAPK3;203;	-0.000390952	3.47293	3.29667	2.97591	2.75979	-0.0584091	-2.91052	-4.6994	-4.85097	-2.81707	-4.67172	-4.50983		1
N4BP1;549;	-0.000390952	1.74703	1.69047	1.55738	2.18381	1.81973	2.28112	2.46778	2.32453	2.10952	1.8417	0.885643		2
PLCB4;890;	-0.000390952	0.0624088	-0.449517	0.501113	0.252135	-1.05995	-3.71615	-4.67352	-5.20888	-3.78076	-2.04182	-1.38688		3
PPP1R18;208;	-0.000390952	0.144114	-0.803828	0.128027	-0.488898	-0.319969	-0.19162	-0.372931	-0.955315	-0.361788	-1.76065	-1.54401		4
MAPK3;205;	-0.000390952	3.28091	3.11313	2.78774	2.57919	-0.315895	-3.16855	-4.02859	-4.0336	-3.33963	-4.19057	-4.44836		1
PLEKHA2;184;	-0.000390952	0.776558	0.682846	0.412646	-0.133137	-0.249308	-1.04642	-1.54236	-1.38254	0.0301764	-0.1488	0.0716492		3
PPP1R18;212;	-0.000390952	0.193617	-0.812339	0.181947	-0.438828	-0.0686168	-0.171964	-1.16494	-0.295255	-0.291963	-0.779672	-0.522244		4
MAPT;692;	-0.000390952	1.4882	1.35526	0.877026	0.766894	0.229605	1.18962	0.569443	0.639425	0.334948	0.469532	-0.168679		1
PLEKHA5;574;	-0.000390952	0.672816	0.561528	0.618334	0.836747	0.305049	-0.843899	0.024535	0.834229	1.14943	0.563104	0.375437		3
PPP1R35;44;	-0.000390952	-0.159653	0.0390177	-0.353887	-0.290211	-0.603281	-0.226426	-0.0174273	0.399685	-1.32074	-2.85647	-0.809337		4
MARCKS;112;	-0.000390952	2.39317	3.00218	2.59438	3.06333	0.392694	0.794605	0.217179	-2.88847	0.588778	1.0189	-1.00868		1
PLEKHF2;226;	-0.000390952	1.10007	0.557565	-0.580635	-0.843052	-1.24597	-1.1702	-0.405887	-0.539569	-0.135392	0.472016	-0.0863385		3
PPP1R35;46;	-0.000390952	0.321157	0.360628	0.0350972	0.114368	-0.346906	0.00531066	0.131577	0.576173	-1.67282	-2.71167	-0.971924		4
MARCKS;113;	-0.000390952	2.24239	3.05937	2.54705	3.07252	2.09669	0.863635	0.19419	-1.46877	0.610549	0.930223	-1.15478		1
PLEKHM1;433;	-0.000390952	1.52812	1.50249	0.778442	0.410828	-0.629935	-0.521261	-0.3387	0.134162	1.0807	0.338652	0.181147		3
PPP1R35;48;	-0.000390952	-0.461446	-1.33185	-1.10065	-0.951104	-1.75894	-0.606819	-0.937615	-0.595216	-2.0007	-3.19658	-1.29081		4
MARCKS;138;	-0.000390952	2.04279	1.88321	1.8557	2.38217	0.790724	-0.438919	0.518296	0.956344	1.27684	0.522458	0.557539		1
PLEKHM1;436;	-0.000390952	1.52211	1.49523	0.687142	0.307875	-0.638488	-0.530011	-0.4191	0.12285	1.07093	0.328461	-0.052246		3
PRICKLE2;741;	-0.000390952	0.584756	0.532489	0.831551	0.491982	0.3806	0.236403	-0.670467	-0.267746	-3.06322	-2.16369	-2.43838		4
MARK2;40;	-0.000390952	2.33806	2.36164	2.35732	1.02426	1.99043	0.893997	0.775627	1.05963	0.94437	0.926313	-0.490293		1
PLEKHM1;466;	-0.000390952	2.85379	2.77131	1.54056	1.22714	-0.955095	-0.0410256	-0.980104	2.1573	2.30525	1.82153	1.44191		3
PRKAA1;496;	-0.000390952	0.769742	0.43592	0.497461	-0.292973	-0.731961	-1.6302	-1.33556	-3.15218	-2.91103	-0.694487	-4.61085		4
MARK2;409;	-0.000390952	1.20179	1.30765	1.38491	0.529568	0.558079	0.976404	0.556784	0.606706	0.391851	-0.252196	-0.212473		1
PNISR;597;	-0.000390952	1.28587	1.7839	2.04864	-0.0884901	1.24811	-1.05335	-1.09746	-1.61525	-1.20723	1.61739	1.12078		3
PRKCD;643;	-0.000390952	-0.23904	-0.731854	0.00664638	0.0489172	-0.322172	-1.33962	-1.45206	-1.14479	-1.11633	-1.02034	-0.803293		4
MARK2;43;	-0.000390952	1.57832	1.25909	1.31368	1.02129	0.126313	0.143939	-0.047979	-0.111683	-0.009954	-0.845525	-0.241691		1
PNN;66;	-0.000390952	1.0738	0.646383	-0.194599	-1.66213	-2.33088	-2.2139	-2.04637	-1.95132	-1.71664	-1.03248	-1.22512		3
PRKD3;27;	-0.000390952	-0.442519	-0.539533	-0.000432014	-0.363933	-1.07413	-0.945184	-0.844374	-0.843663	-0.695043	-0.906211	-0.930385		4
MARK2;532;	-0.000390952	3.40327	2.82615	1.25346	0.955086	0.187828	0.90896	0.816297	0.662767	0.665585	1.07397	0.214885		1
NACA;2123;	-0.000390952	0.60695	-0.111594	-0.858592	1.53041	1.40655	1.71038	1.82159	1.0606	1.2669	1.57441	0.749649		2
POC5;86;	-0.000390952	-0.110152	-0.241132	-0.466444	-0.35838	-0.405193	-0.591543	-0.129468	-1.3411	0.442674	0.0850596	-0.618364		3
PRKD3;30;	-0.000390952	-0.466747	-0.634864	0.127675	-0.434703	-1.25994	-1.05423	-1.00342	-0.940703	-1.05768	-0.945033	-1.14783		4
MARK3;419;	-0.000390952	1.11506	2.1737	1.77688	1.55788	-0.145947	1.27868	0.133362	0.761075	0.49337	-0.0480472	-0.162601		1
NASP;163;	-0.000390952	2.36237	2.54046	2.51487	0.998804	2.78413	2.63114	2.74494	2.26572	3.11553	2.99712	3.00441		2
POC5;89;	-0.000390952	-0.202152	-0.411029	-0.631838	-0.539148	-1.19638	-0.860007	-0.0904729	-1.88044	0.15611	-0.170314	-0.67093		3
PRKRA;18;	-0.000390952	-0.413551	-0.877745	-1.0896	-1.43685	-1.49088	-1.41357	-1.54197	-1.6577	-1.22507	-1.3782	-1.29488		4
MARK3;540;	-0.000390952	-0.0806963	-0.510156	1.04802	0.350264	-0.0695793	-0.103052	0.478378	-0.0523311	0.372228	0.0719967	-0.0289412		1
NASP;169;	-0.000390952	-0.0154119	-0.403475	1.73883	2.31503	2.87258	-0.530136	2.33346	2.29665	1.78209	3.06204	2.33557		2
POGZ;442;	-0.000390952	0.866345	0.46592	0.605703	0.542934	0.603134	0.109648	0.571492	1.0595	0.234797	0.903671	1.54943		3
PRPF31;455;	-0.000390952	0.938265	0.835198	-0.643933	0.622479	0.0467301	0.529422	0.518401	0.00863098	-0.0448765	-0.144217	-0.00677569		4
MAST2;192;	-0.000390952	2.60668	2.35477	2.21944	2.22074	1.42621	0.748464	-0.301312	0.408413	0.781312	0.213447	-0.0373221		1
NASP;175;	-0.000390952	0.110377	-0.00842538	1.67658	1.5513	1.65151	0.371924	2.29335	2.31587	1.63189	1.97061	1.76386		2
POLA2;126;	-0.000390952	0.049068	-0.709855	-0.630664	-2.51665	-1.80774	-2.61171	-2.82097	-1.91938	-1.21903	-1.91012	-0.334835		3
PRR12;648;	-0.000390952	-0.84124	-0.566798	-0.462896	-0.491581	-0.985627	-0.821354	-1.33317	-0.951693	-1.41962	-1.07375	-1.11106		4
MAST2;205;	-0.000390952	3.23783	3.32905	3.27643	3.39698	1.54156	1.74904	-0.636412	0.546344	1.47946	-0.730185	-0.293957		1
NASP;234;	-0.000390952	0.726996	0.896329	0.505516	0.701878	1.62796	1.95984	1.61554	1.96523	2.35335	2.10649	2.1671		2
POLR2A;1875;	-0.000390952	-0.412956	-1.05933	-1.53373	0.0540293	-2.04581	-1.10649	-0.810002	-1.27351	-0.797745	0.629252	-0.789227		3
PRR12;859;	-0.000390952	0.117924	0.227011	-0.265968	-0.404669	-0.584756	-0.212814	-0.862399	-0.355706	-0.623897	-1.17268	-0.28678		4
MAST2;210;	-0.000390952	1.86466	1.87313	1.79066	1.77991	0.259407	-0.17532	-0.234156	-2.6798	-0.0139057	-1.56367	-0.986739		1
NCK2;90;	-0.000390952	0.524162	-0.777703	0.565613	0.541569	0.694948	0.28532	0.894585	0.788655	0.695467	1.07052	-0.304867		2
POLR2M;259;	-0.000390952	-0.14588	-0.0849717	-0.768816	-0.947271	-1.41195	-1.19149	-1.19672	-0.567682	-0.65557	-0.678317	-0.918665		3
PRRC2A;1145;	-0.000390952	-0.468269	-0.915896	-1.67402	-1.00012	-3.02623	-1.96879	-2.58883	-2.03714	-3.05237	-1.95888	-3.28235		4
MAST3;733;	-0.000390952	2.27938	1.24697	0.919952	1.89644	1.13891	0.778907	1.28704	0.903067	0.82663	-0.140018	-0.0451108		1
NCKIPSD;254;	-0.000390952	0.892395	0.240642	0.665532	0.727637	0.559277	1.07349	1.75749	1.95802	1.81327	1.2036	0.76172		2
POM121;367;	-0.000390952	-0.0762129	0.0882439	0.0301583	-0.396336	-0.666161	-0.618349	-0.197129	-0.348984	-0.162991	-0.428672	-0.831022		3
PRRC2B;1668;	-0.000390952	0.312227	-0.250809	0.0739077	-0.121652	-0.89575	-0.0878361	-2.80812	-0.424631	-0.49652	-1.58695	-0.971731		4
MAST4;1368;	-0.000390952	0.104024	0.00890005	0.0736362	0.0386924	-0.534739	-1.56887	-1.8592	-0.985695	-1.24716	-2.04911	-1.13628		1
NEDD4L;484;	-0.000390952	0.211676	0.503553	-0.00149148	0.433058	1.01058	1.44197	1.35421	1.1048	0.644293	0.34182	0.103305		2
PPFIBP2;362;	-0.000390952	-0.144839	0.0857225	-0.111392	-0.1323	-0.10956	-1.92917	-0.980872	-0.41782	0.0646702	0.152244	-0.445604		3
PRRC2B;1693;	-0.000390952	-0.686719	-0.728293	-0.761033	-1.17796	-1.16342	-1.64518	-2.04636	-1.78268	-3.26155	-1.81562	-1.92578		4
MAST4;1375;	-0.000390952	1.5025	1.25084	0.798442	0.743806	-0.381868	-1.53375	-2.0903	-0.397719	-1.09996	-1.7434	-0.78153		1
NEFM;610;	-0.000390952	0.0894879	0.55002	0.541575	1.53123	1.69992	0.617194	0.748633	1.03218	0.841206	1.1453	1.92236		2
PPFIBP2;518;	-0.000390952	0.349388	-0.914621	-0.570327	-0.586833	-0.499837	-0.871661	-0.849325	-1.11713	-0.652565	-0.257808	-0.335285		3
PTCH1;1183;	-0.000390952	0.0220523	-0.673568	-1.71031	-0.974448	-0.509167	-1.03016	-0.98256	-1.39878	-1.24589	-1.40366	-0.764162		4
MAST4;246;	-0.000390952	2.49752	2.67726	2.17297	3.04858	1.88311	0.921189	-0.0237417	1.33617	0.104939	0.77931	0.686881		1
NEO1;1330;	-0.000390952	0.494813	0.227818	1.31834	1.07542	1.16042	1.1907	0.566331	0.941543	0.239935	2.61332	0.605002		2
PPP1R7;45;	-0.000390952	-0.0962654	-0.56174	-0.659434	-1.18095	-2.09478	-1.5357	-1.39008	-1.58613	-1.49367	-0.745756	-0.983945		3
PTPN12;716;	-0.000390952	-0.582909	-0.327426	-0.254602	-0.728452	-0.926716	-1.76089	-1.68953	-1.68215	-3.15653	-3.18828	-2.08308		4
MAST4;255;	-0.000390952	2.17335	2.48884	2.21301	3.19492	2.01304	1.46654	-0.17867	1.55215	0.312776	0.797343	1.13422		1
NIFK;253;	-0.000390952	0.704788	1.58427	1.33774	1.81498	1.80912	1.99717	1.43458	1.78017	1.89544	1.25683	2.1489		2
PPP1R7;48;	-0.000390952	-0.0962654	-0.56174	-0.659434	-1.18095	-2.09478	-1.5357	-1.39008	-1.58613	-1.49367	-0.745756	-0.983945		3
PUM1;710;	-0.000390952	0.299085	0.241077	-0.20214	-0.588391	-1.20577	-1.26909	-1.61984	-1.83935	-1.3757	-1.71504	-1.62196		4
MAST4;259;	-0.000390952	4.25096	4.40711	4.28501	4.46383	3.1024	2.70607	0.306103	1.7417	1.25469	0.100607	1.7927		1
[truncated: 1,588 more rows]

## Sheet: Proteomics clusters
ProteinName	0	30m	1h	6h	12h	24h	36h	48h	72h		Clusters
[truncated: 2,735 more rows]

## Sheet: Phosphoproteomics event time
Cluster	Event time (based on median)
1	3.66074	m
[truncated: 6 more rows]

## Sheet: Transcriptomics event time
Cluster	Event time (median)
[truncated: 44 more rows]

[truncated: 2 more sheets: Proteomics event time, P-values of event comparison]
